# Supplementary material for: A PtS-like 42.84 topology arising from the self-assembly of square-planar nodes via organotin units: synthesis and crystal structure of the metal–organic framework {[(PhCH2)3Sn]2Ni(CN)4}n
Source: Acta Crystallogr E Crystallogr Commun. 2026 Mar 17;82(Pt 4):357–61. doi: 10.1107/S2056989026002392 (PMC13055984; doi:10.1107/S2056989026002392)
Supplement: Supplementary file 1 [file e-82-00357-sup1.cif]

##############################################################################
#                                                                            #
# This CIF contains the data in a paper accepted for publication in          #
# Acta Crystallographica Section E. It conforms to the requirements of       #
# Notes for Authors for Acta Crystallographica Section E, and has been       #
# peer reviewed under the auspices of the IUCr Commission on Journals.       #
#                                                                            #
# Full details of the Crystallographic Information File format               #
# are given in the paper "The Crystallographic Information File (CIF):       #
# a New Standard Archive File for Crystallography" by S. R. Hall, F. H.      #
# Allen and I. D. Brown [Acta Cryst. (1991), A47, 655-685].                  #
#                                                                            #
# The current version of the core CIF dictionary is obtainable from          #
# ftp://ftp.iucr.org/pub/cif_core.dic.                                       #
#                                                                            #
# Software is freely available for graphical display of the structure(s)     #
# in this CIF. For information consult the CIF software page                 #
# http://www.iucr.org/resources/cif/software.                                #
#                                                                            #
# This file may be used for bona fide research purposes within the           #
# scientific community so long as proper attribution is given to the journal # 
# article from which it was obtained.                                        #
#                                                                            #
##############################################################################
data_I
_audit_creation_method     'SHELXL-2019/3'
_chemical_name_systematic
;
Poly[hexabenzyltetra-\m-cyanato-nickel(II)ditin(IV)]
;
_chemical_name_common     ?
_chemical_formula_moiety     'C46 H42 N4 Ni Sn2'
_chemical_formula_sum     'C46 H42 N4 Ni Sn2'
_chemical_formula_iupac     '[Ni Sn2 (C7 H7)6 (C N)4]'
_chemical_formula_weight     946.92
_chemical_melting_point     ?
_space_group_crystal_system     triclinic
_space_group_name_H-M_alt     'P -1'
_space_group_name_Hall     '-P 1'
loop_
    _space_group_symop_operation_xyz
    'x, y, z'
    '-x, -y, -z'
_cell_length_a     14.1316(5)
_cell_length_b     21.5593(9)
_cell_length_c     28.7274(9)
_cell_angle_alpha     100.478(3)
_cell_angle_beta     90.096(3)
_cell_angle_gamma     104.259(3)
_cell_volume     8331.3(5)
_cell_formula_units_Z     8
_cell_measurement_reflns_used     70477
_cell_measurement_theta_min     1.59
_cell_measurement_theta_max     29.63
_cell_measurement_temperature     173(2)
_exptl_crystal_description     plate
_exptl_crystal_colour     colourless
_exptl_crystal_size_max     0.450
_exptl_crystal_size_mid     0.400
_exptl_crystal_size_min     0.100
_exptl_crystal_density_diffrn     1.510
_exptl_crystal_density_meas     ?
_exptl_crystal_density_method     ?
_exptl_crystal_F_000     3792
_exptl_absorpt_coefficient_mu     1.673
_exptl_absorpt_correction_type     multi-scan
_exptl_absorpt_process_details
;
(MULABS; Spek, 2020)
;
_exptl_absorpt_correction_T_min     0.5939
_exptl_absorpt_correction_T_max     1.0000
_diffrn_ambient_temperature     173(2)
_diffrn_source     'sealed X-ray tube, 12 x 0.4 mm long-fine focus'
_diffrn_radiation_type     MoK\a
_diffrn_radiation_wavelength     0.71073
_diffrn_radiation_source     'fine-focus sealed tube'
_diffrn_radiation_monochromator     'plane graphite'
_diffrn_measurement_device_type     'Stoe IPDS 2'
_diffrn_measurement_device     '2-circle goniometer'
_diffrn_measurement_method     '\f + \w scans'
_diffrn_detector     'image plate (34 cm diameter)'
_diffrn_detector_area_resol_mean     ?
_diffrn_reflns_number     89616
_diffrn_reflns_av_R_equivalents     0.0751
_diffrn_reflns_av_unetI/netI     0.0740
_diffrn_reflns_theta_min     1.590
_diffrn_reflns_theta_max     25.999
_diffrn_reflns_theta_full     25.242
_diffrn_measured_fraction_theta_max     0.999
_diffrn_measured_fraction_theta_full     0.999
_diffrn_reflns_limit_h_min     -17
_diffrn_reflns_limit_h_max     17
_diffrn_reflns_limit_k_min     -25
_diffrn_reflns_limit_k_max     26
_diffrn_reflns_limit_l_min     -35
_diffrn_reflns_limit_l_max     35
_refine_special_details     ?
_reflns_number_total     32732
_reflns_number_gt     23496
_reflns_threshold_expression     'I > 2\s(I)'
_refine_ls_structure_factor_coef     Fsqd
_refine_ls_matrix_type     full
_refine_ls_R_factor_all     0.0671
_refine_ls_R_factor_gt     0.0403
_refine_ls_wR_factor_gt     0.0838
_refine_ls_wR_factor_ref     0.0905
_refine_ls_goodness_of_fit_ref     0.935
_refine_ls_restrained_S_all     0.935
_refine_ls_number_reflns     32732
_refine_ls_number_parameters     1881
_refine_ls_number_restraints     2
_refine_ls_hydrogen_treatment     constr
_refine_ls_weighting_scheme     calc
_refine_ls_weighting_details
                      'w=1/[\s^2^(Fo^2^)+(0.0426P)^2^] where P=(Fo^2^+2Fc^2^)/3'
_atom_sites_solution_hydrogens     geom
_atom_sites_solution_primary     dual
_atom_sites_solution_secondary     difmap
_refine_ls_shift/su_max     0.002
_refine_ls_shift/su_mean     0.000
_refine_diff_density_max     0.974
_refine_diff_density_min     -1.500
_refine_ls_extinction_method     none
_refine_ls_extinction_coef     .
loop_
    _atom_type_symbol
    _atom_type_description
    _atom_type_scat_dispersion_real
    _atom_type_scat_dispersion_imag
    _atom_type_scat_source
    'C' 'C' 0.0033 0.0016
                         'International Tables Vol C Tables 4.2.6.8 and 6.1.1.4'
    'H' 'H' 0.0000 0.0000
                         'International Tables Vol C Tables 4.2.6.8 and 6.1.1.4'
    'N' 'N' 0.0061 0.0033
                         'International Tables Vol C Tables 4.2.6.8 and 6.1.1.4'
    'Ni' 'Ni' 0.3393 1.1124
                         'International Tables Vol C Tables 4.2.6.8 and 6.1.1.4'
    'Sn' 'Sn' -0.6537 1.4246
                         'International Tables Vol C Tables 4.2.6.8 and 6.1.1.4'
_computing_data_collection
;
X-Area (Stoe & Cie, 2002)
;
_computing_cell_refinement
;
X-Area (Stoe & Cie, 2002)
;
_computing_data_reduction
;
X-RED32 (Stoe & Cie, 2002)
;
_computing_structure_solution
;
<i>SHELXT2019/3</i> (Sheldrick, 2015a)
;
_computing_structure_refinement
;
<i>SHELXL2019/3</i> (Sheldrick, 2015b)
;
_computing_molecular_graphics
;
PLATON (Spek, 2020) and Mercury (Macrae <i>et al.</i>,  2020)
;
_computing_publication_material
;
<i>SHELXL2019/3</i> (Sheldrick, 2015b), PLATON (Spek, 2020) and
publcif (Westrip, 2010)
;
loop_
    _atom_site_type_symbol
    _atom_site_label
    _atom_site_fract_x
    _atom_site_fract_y
    _atom_site_fract_z
    _atom_site_U_iso_or_equiv
    _atom_site_adp_type
    _atom_site_calc_flag
    _atom_site_occupancy
    _atom_site_disorder_assembly
    _atom_site_disorder_group
    Sn Sn1 0.74176(2) 0.16723(2) -0.39930(2) 0.02748(7) Uani d 1 . .
    Sn Sn2 0.22307(2) -0.01331(2) -0.36481(2) 0.02741(7) Uani d 1 . .
    Sn Sn3 0.27227(2) 0.20171(2) -0.12600(2) 0.02383(7) Uani d 1 . .
    Sn Sn4 0.77981(2) 0.22979(2) -0.12461(2) 0.04000(9) Uani d 1 . .
    Sn Sn5 0.35957(2) 0.31398(2) 0.12241(2) 0.02655(7) Uani d 1 . .
    Sn Sn6 -0.12507(2) 0.35535(2) 0.16204(2) 0.02573(7) Uani d 1 . .
    Sn Sn7 0.28873(2) 0.30653(2) 0.36291(2) 0.02792(7) Uani d 1 . .
    Sn Sn8 0.79539(2) 0.55483(2) 0.41363(2) 0.02919(7) Uani d 1 . .
    Ni Ni1 0.51107(3) 0.14701(3) -0.26043(2) 0.02364(12) Uani d 1 . .
    Ni Ni2 0.04780(3) 0.27176(3) 0.00903(2) 0.02308(12) Uani d 1 . .
    Ni Ni3 0.59957(3) 0.39166(3) 0.27454(2) 0.02267(12) Uani d 1 . .
    Ni Ni4 1.01007(3) 0.22333(3) -0.52626(2) 0.02371(12) Uani d 1 . .
    N N1 0.8724(3) 0.2021(2) -0.44791(15) 0.0385(10) Uani d 1 . .
    N N2 0.6216(3) 0.1364(2) -0.34951(15) 0.0358(9) Uani d 1 . .
    N N3 0.3279(3) 0.07183(19) -0.31731(15) 0.0348(9) Uani d 1 . .
    N N4 0.1176(3) -0.1010(2) -0.41616(15) 0.0410(11) Uani d 1 . .
    N N5 0.3893(3) 0.1763(2) -0.17760(14) 0.0345(9) Uani d 1 . .
    N N6 0.1525(2) 0.23008(19) -0.07698(14) 0.0300(8) Uani d 1 . .
    N N7 0.6947(3) 0.1971(3) -0.19730(16) 0.0598(16) Uani d 1 . .
    N N8 0.8649(3) 0.2572(2) -0.05072(15) 0.0405(10) Uani d 1 . .
    N N9 0.2341(2) 0.2879(2) 0.06545(14) 0.0347(9) Uani d 1 . .
    N N10 0.4819(3) 0.3435(2) 0.18284(15) 0.0392(10) Uani d 1 . .
    N N11 -0.2197(3) 0.3988(2) 0.21979(14) 0.0355(9) Uani d 1 . .
    N N12 -0.0426(3) 0.3153(2) 0.09948(14) 0.0355(10) Uani d 1 . .
    N N13 0.4197(3) 0.3634(2) 0.33032(16) 0.0373(10) Uani d 1 . .
    N N14 0.1514(3) 0.2436(2) 0.39656(15) 0.0410(11) Uani d 1 . .
    N N15 0.7231(3) 0.4651(2) 0.36094(15) 0.0371(10) Uani d 1 . .
    N N16 0.8713(3) 0.6506(2) 0.46964(15) 0.0388(10) Uani d 1 . .
    C C1 0.8409(3) 0.1374(3) -0.35625(19) 0.0405(12) Uani d 1 . .
    H H1A 0.908807 0.162497 -0.359006 0.049 Uiso calc 1 . .
    H H1B 0.824405 0.145576 -0.322567 0.049 Uiso calc 1 . .
    C C2 0.8317(4) 0.0680(3) -0.3729(2) 0.0446(13) Uani d 1 . .
    C C3 0.8934(4) 0.0465(4) -0.4055(2) 0.0609(17) Uani d 1 . .
    H H3 0.945055 0.077049 -0.416421 0.073 Uiso calc 1 . .
    C C4 0.8798(6) -0.0206(5) -0.4228(3) 0.082(2) Uani d 1 . .
    H H4 0.921901 -0.035693 -0.445415 0.098 Uiso calc 1 . .
    C C5 0.8045(7) -0.0644(4) -0.4064(3) 0.085(3) Uani d 1 . .
    H H5 0.794724 -0.109782 -0.417782 0.102 Uiso calc 1 . .
    C C6 0.7462(6) -0.0433(4) -0.3749(4) 0.082(3) Uani d 1 . .
    H H6 0.694570 -0.073800 -0.364063 0.098 Uiso calc 1 . .
    C C7 0.7588(4) 0.0213(3) -0.3578(3) 0.0592(17) Uani d 1 . .
    H H7 0.716134 0.034906 -0.334843 0.071 Uiso calc 1 . .
    C C8 0.6785(3) 0.0898(2) -0.45689(17) 0.0346(11) Uani d 1 . .
    H H8A 0.731858 0.075526 -0.474569 0.042 Uiso calc 1 . .
    H H8B 0.640367 0.052368 -0.443747 0.042 Uiso calc 1 . .
    C C9 0.6491(3) 0.1396(3) -0.52673(19) 0.0401(12) Uani d 1 . .
    H H9 0.717766 0.152244 -0.529844 0.048 Uiso calc 1 . .
    C C10 0.5875(4) 0.1542(3) -0.5580(2) 0.0466(13) Uani d 1 . .
    H H10 0.614033 0.177572 -0.581989 0.056 Uiso calc 1 . .
    C C11 0.4877(4) 0.1350(3) -0.5548(2) 0.0522(15) Uani d 1 . .
    H H11 0.445289 0.144668 -0.576602 0.063 Uiso calc 1 . .
    C C12 0.4504(4) 0.1021(4) -0.5201(2) 0.0631(19) Uani d 1 . .
    H H12 0.381641 0.088467 -0.517777 0.076 Uiso calc 1 . .
    C C13 0.5119(4) 0.0883(3) -0.4880(2) 0.0530(16) Uani d 1 . .
    H H13 0.484894 0.065834 -0.463694 0.064 Uiso calc 1 . .
    C C14 0.6129(3) 0.1069(2) -0.49103(16) 0.0292(10) Uani d 1 . .
    C C15 0.7189(4) 0.2630(3) -0.3935(2) 0.0447(13) Uani d 1 . .
    H H15A 0.783303 0.294334 -0.393320 0.054 Uiso calc 1 . .
    H H15B 0.680636 0.264089 -0.422092 0.054 Uiso calc 1 . .
    C C16 0.6680(4) 0.2857(3) -0.35123(19) 0.0392(12) Uani d 1 . .
    C C17 0.5688(4) 0.2807(3) -0.3525(3) 0.0599(17) Uani d 1 . .
    H H17 0.531877 0.261553 -0.381502 0.072 Uiso calc 1 . .
    C C18 0.5220(6) 0.3021(5) -0.3140(4) 0.093(3) Uani d 1 . .
    H H18 0.454325 0.300153 -0.316819 0.111 Uiso calc 1 . .
    C C19 0.5711(8) 0.3259(4) -0.2722(4) 0.098(3) Uani d 1 . .
    H H19 0.537587 0.338709 -0.244866 0.117 Uiso calc 1 . .
    C C20 0.6684(8) 0.3316(4) -0.2687(3) 0.088(3) Uani d 1 . .
    H H20 0.702985 0.349138 -0.238925 0.106 Uiso calc 1 . .
    C C21 0.7187(5) 0.3123(3) -0.3080(2) 0.0597(16) Uani d 1 . .
    H H21 0.787291 0.317270 -0.305280 0.072 Uiso calc 1 . .
    C C22 0.2884(4) 0.0233(2) -0.42448(18) 0.0391(12) Uani d 1 . .
    H H22A 0.360439 0.033620 -0.419953 0.047 Uiso calc 1 . .
    H H22B 0.268773 -0.010754 -0.453343 0.047 Uiso calc 1 . .
    C C23 0.2585(4) 0.0829(3) -0.43110(18) 0.0418(12) Uani d 1 . .
    C C24 0.3179(4) 0.1442(3) -0.4150(2) 0.0480(14) Uani d 1 . .
    H H24 0.379486 0.148684 -0.399590 0.058 Uiso calc 1 . .
    C C25 0.2895(6) 0.1995(3) -0.4208(2) 0.0641(18) Uani d 1 . .
    H H25 0.331339 0.241372 -0.409311 0.077 Uiso calc 1 . .
    C C26 0.2005(7) 0.1937(4) -0.4431(3) 0.081(2) Uani d 1 . .
    H H26 0.180643 0.231407 -0.447427 0.097 Uiso calc 1 . .
    C C27 0.1424(6) 0.1340(4) -0.4587(3) 0.085(2) Uani d 1 . .
    H H27 0.080984 0.129938 -0.473953 0.102 Uiso calc 1 . .
    C C28 0.1690(5) 0.0782(3) -0.4532(2) 0.0628(18) Uani d 1 . .
    H H28 0.126016 0.036665 -0.464523 0.075 Uiso calc 1 . .
    C C29 0.0968(3) 0.0136(2) -0.33590(18) 0.0350(11) Uani d 1 . .
    H H29A 0.115376 0.059595 -0.319213 0.042 Uiso calc 1 . .
    H H29B 0.048367 0.009738 -0.361857 0.042 Uiso calc 1 . .
    C C30 0.3512(4) -0.0606(3) -0.29896(19) 0.0390(12) Uani d 1 . .
    C C31 0.3282(4) -0.0470(3) -0.2524(2) 0.0517(15) Uani d 1 . .
    H H31 0.261465 -0.057542 -0.244722 0.062 Uiso calc 1 . .
    C C32 0.3981(4) -0.0189(4) -0.2168(2) 0.0636(18) Uani d 1 . .
    H H32 0.379678 -0.009275 -0.185063 0.076 Uiso calc 1 . .
    C C33 0.4953(4) -0.0044(3) -0.2271(2) 0.0611(17) Uani d 1 . .
    H H33 0.544402 0.015061 -0.202525 0.073 Uiso calc 1 . .
    C C34 0.5203(4) -0.0181(3) -0.2727(2) 0.0575(16) Uani d 1 . .
    H H34 0.587288 -0.008732 -0.279941 0.069 Uiso calc 1 . .
    C C35 0.4492(4) -0.0458(3) -0.3088(2) 0.0495(14) Uani d 1 . .
    H H35 0.467906 -0.054606 -0.340547 0.059 Uiso calc 1 . .
    C C36 0.2733(4) -0.0862(3) -0.33744(19) 0.0417(12) Uani d 1 . .
    H H36A 0.216780 -0.115024 -0.325300 0.050 Uiso calc 1 . .
    H H36B 0.298210 -0.113206 -0.363853 0.050 Uiso calc 1 . .
    C C37 0.0521(3) -0.0292(2) -0.30199(16) 0.0289(10) Uani d 1 . .
    C C38 -0.0192(3) -0.0869(2) -0.31690(18) 0.0336(11) Uani d 1 . .
    H H38 -0.041640 -0.099340 -0.349240 0.040 Uiso calc 1 . .
    C C39 -0.0574(3) -0.1262(3) -0.28529(19) 0.0401(12) Uani d 1 . .
    H H39 -0.105549 -0.165667 -0.296094 0.048 Uiso calc 1 . .
    C C40 -0.0269(3) -0.1089(3) -0.23823(19) 0.0409(12) Uani d 1 . .
    H H40 -0.053275 -0.136411 -0.216599 0.049 Uiso calc 1 . .
    C C41 0.0427(4) -0.0511(3) -0.22272(19) 0.0434(13) Uani d 1 . .
    H H41 0.063245 -0.038088 -0.190138 0.052 Uiso calc 1 . .
    C C42 0.0820(3) -0.0125(3) -0.25447(19) 0.0418(13) Uani d 1 . .
    H H42 0.130970 0.026557 -0.243583 0.050 Uiso calc 1 . .
    C C43 0.2501(4) 0.2695(2) -0.16813(18) 0.0369(11) Uani d 1 . .
    H H43A 0.204267 0.293645 -0.152134 0.044 Uiso calc 1 . .
    H H43B 0.313208 0.301586 -0.169422 0.044 Uiso calc 1 . .
    C C44 0.2108(2) 0.24009(18) -0.21778(9) 0.0304(10) Uani d 1 . .
    C C45 0.1136(2) 0.2056(2) -0.22681(12) 0.0567(17) Uani d 1 . .
    H H45 0.071947 0.199292 -0.201256 0.068 Uiso calc 1 . .
    C C46 0.0774(2) 0.1804(2) -0.27322(15) 0.080(2) Uani d 1 . .
    H H46 0.010944 0.156889 -0.279387 0.095 Uiso calc 1 . .
    C C47 0.1383(4) 0.1897(2) -0.31060(10) 0.074(2) Uani d 1 . .
    H H47 0.113580 0.172496 -0.342325 0.089 Uiso calc 1 . .
    C C48 0.2356(3) 0.2242(2) -0.30158(10) 0.074(2) Uani d 1 . .
    H H48 0.277219 0.230506 -0.327133 0.089 Uiso calc 1 . .
    C C49 0.2718(2) 0.2494(2) -0.25517(13) 0.0566(16) Uani d 1 . .
    H H49 0.338223 0.272909 -0.249002 0.068 Uiso calc 1 . .
    C C50 0.2000(3) 0.1005(2) -0.13539(17) 0.0330(10) Uani d 1 . .
    H H50A 0.161637 0.086874 -0.166014 0.040 Uiso calc 1 . .
    H H50B 0.249391 0.074792 -0.136404 0.040 Uiso calc 1 . .
    C C51 0.1330(3) 0.0865(2) -0.09593(17) 0.0313(10) Uani d 1 . .
    C C52 0.0331(3) 0.0761(2) -0.10287(19) 0.0397(12) Uani d 1 . .
    H H52 0.005576 0.072983 -0.133656 0.048 Uiso calc 1 . .
    C C53 -0.0274(4) 0.0700(3) -0.0649(2) 0.0438(13) Uani d 1 . .
    H H53 -0.095982 0.062695 -0.070016 0.053 Uiso calc 1 . .
    C C54 0.0110(4) 0.0746(3) -0.0202(2) 0.0485(14) Uani d 1 . .
    H H54 -0.030743 0.071284 0.005598 0.058 Uiso calc 1 . .
    C C55 0.1101(4) 0.0840(3) -0.0129(2) 0.0459(13) Uani d 1 . .
    H H55 0.137454 0.087216 0.017961 0.055 Uiso calc 1 . .
    C C56 0.1698(3) 0.0888(3) -0.05105(18) 0.0380(12) Uani d 1 . .
    H H56 0.237925 0.093781 -0.046081 0.046 Uiso calc 1 . .
    C C57 0.3777(3) 0.2430(2) -0.06813(17) 0.0307(10) Uani d 1 . .
    H H57A 0.347881 0.233948 -0.038126 0.037 Uiso calc 1 . .
    H H57B 0.433785 0.223048 -0.072653 0.037 Uiso calc 1 . .
    C C58 0.4120(3) 0.3145(2) -0.06545(17) 0.0305(10) Uani d 1 . .
    C C59 0.4808(3) 0.3402(3) -0.0958(2) 0.0439(13) Uani d 1 . .
    H H59 0.507761 0.311787 -0.118043 0.053 Uiso calc 1 . .
    C C60 0.5108(4) 0.4069(3) -0.0939(3) 0.0629(18) Uani d 1 . .
    H H60 0.558536 0.424128 -0.114554 0.076 Uiso calc 1 . .
    C C61 0.4715(5) 0.4476(3) -0.0623(3) 0.077(2) Uani d 1 . .
    H H61 0.493424 0.493373 -0.060511 0.092 Uiso calc 1 . .
    C C62 0.4002(5) 0.4234(3) -0.0329(3) 0.070(2) Uani d 1 . .
    H H62 0.371134 0.451922 -0.011852 0.084 Uiso calc 1 . .
    C C63 0.3721(4) 0.3569(3) -0.0347(2) 0.0453(13) Uani d 1 . .
    H H63 0.323963 0.339959 -0.014162 0.054 Uiso calc 1 . .
    C C64A 0.8373(16) 0.1437(13) -0.1274(4) 0.065(6) Uani d 0.69(4) A 1
    H H64A 0.908877 0.158951 -0.120767 0.078 Uiso calc 0.69(4) A 1
    H H64B 0.809679 0.121806 -0.101181 0.078 Uiso calc 0.69(4) A 1
    C C64B 0.8701(15) 0.1727(15) -0.1415(17) 0.051(10) Uani d 0.31(4) A 2
    H H64C 0.920239 0.193808 -0.161580 0.061 Uiso calc 0.31(4) A 2
    H H64D 0.904255 0.170499 -0.111947 0.061 Uiso calc 0.31(4) A 2
    C C65 0.8200(3) 0.0955(3) -0.17014(13) 0.069(2) Uani d 1 . .
    C C66 0.7492(3) 0.0412(4) -0.16283(17) 0.095(3) Uani d 1 A .
    H H66 0.714643 0.042809 -0.134469 0.114 Uiso calc 1 . .
    C C67 0.7289(3) -0.0156(3) -0.1970(3) 0.103(3) Uani d 1 A .
    H H67 0.680434 -0.052715 -0.192003 0.123 Uiso calc 1 . .
    C C68 0.7794(4) -0.0180(2) -0.2385(2) 0.087(3) Uani d 1 A .
    H H68 0.765518 -0.056747 -0.261850 0.104 Uiso calc 1 . .
    C C69 0.8503(3) 0.0364(3) -0.24581(13) 0.082(3) Uani d 1 A .
    H H69 0.884811 0.034745 -0.274164 0.098 Uiso calc 1 . .
    C C70 0.8706(3) 0.0931(2) -0.21163(16) 0.070(2) Uani d 1 A .
    H H70 0.919020 0.130270 -0.216631 0.084 Uiso calc 1 . .
    C C71 0.6430(3) 0.2286(3) -0.09325(19) 0.0418(13) Uani d 1 . .
    H H71A 0.653544 0.265929 -0.066398 0.050 Uiso calc 1 . .
    H H71B 0.598374 0.236255 -0.116945 0.050 Uiso calc 1 . .
    C C72 0.5923(3) 0.1693(3) -0.07555(17) 0.0361(12) Uani d 1 . .
    C C73 0.5328(4) 0.1166(3) -0.10516(19) 0.0433(13) Uani d 1 . .
    H H73 0.527785 0.116937 -0.138092 0.052 Uiso calc 1 . .
    C C74 0.4802(4) 0.0631(3) -0.0879(2) 0.0501(14) Uani d 1 . .
    H H74 0.438151 0.027809 -0.108731 0.060 Uiso calc 1 . .
    C C75 0.4888(4) 0.0611(3) -0.0404(2) 0.0516(15) Uani d 1 . .
    H H75 0.452841 0.024602 -0.028276 0.062 Uiso calc 1 . .
    C C76 0.5500(4) 0.1126(4) -0.0109(2) 0.0554(16) Uani d 1 . .
    H H76 0.557126 0.111383 0.021753 0.066 Uiso calc 1 . .
    C C77 0.6007(4) 0.1657(3) -0.02806(19) 0.0516(16) Uani d 1 . .
    H H77 0.642737 0.200782 -0.006990 0.062 Uiso calc 1 . .
    C C78A 0.8639(11) 0.3029(8) -0.1560(6) 0.066(4) Uani d 0.510(12) A 1
    H H78A 0.892769 0.282368 -0.184246 0.079 Uiso calc 0.510(12) A 1
    H H78B 0.820423 0.327444 -0.167083 0.079 Uiso calc 0.510(12) A 1
    C C79A 0.9444(6) 0.3500(5) -0.1249(4) 0.056(5) Uani d 0.510(12) A 1
    C C80A 1.0406(7) 0.3451(5) -0.1245(3) 0.065(2) Uani d 0.510(12) A 1
    H H80A 1.059989 0.313772 -0.147706 0.078 Uiso calc 0.510(12) A 1
    C C81A 1.1086(5) 0.3862(5) -0.0904(4) 0.065(2) Uani d 0.510(12) A 1
    H H81A 1.174404 0.382853 -0.090148 0.078 Uiso calc 0.510(12) A 1
    C C82A 1.0803(7) 0.4321(5) -0.0565(3) 0.065(2) Uani d 0.510(12) A 1
    H H82A 1.126761 0.460104 -0.033109 0.078 Uiso calc 0.510(12) A 1
    C C83A 0.9840(7) 0.4369(5) -0.0568(3) 0.065(2) Uani d 0.510(12) A 1
    H H83A 0.964703 0.468274 -0.033627 0.078 Uiso calc 0.510(12) A 1
    C C84A 0.9161(5) 0.3959(5) -0.0910(4) 0.065(2) Uani d 0.510(12) A 1
    H H84A 0.850286 0.399193 -0.091185 0.078 Uiso calc 0.510(12) A 1
    C C78B 0.8431(11) 0.3335(8) -0.1346(7) 0.066(4) Uani d 0.490(12) A 2
    H H78C 0.845508 0.333874 -0.169033 0.079 Uiso calc 0.490(12) A 2
    H H78D 0.798408 0.360387 -0.121357 0.079 Uiso calc 0.490(12) A 2
    C C79B 0.9430(6) 0.3645(5) -0.1122(4) 0.032(3) Uani d 0.490(12) A 2
    C C80B 1.0304(8) 0.3604(6) -0.1331(3) 0.086(3) Uani d 0.490(12) A 2
    H H80B 1.029678 0.334978 -0.163854 0.104 Uiso calc 0.490(12) A 2
    C C81B 1.1190(6) 0.3933(6) -0.1089(5) 0.086(3) Uani d 0.490(12) A 2
    H H81B 1.178731 0.390497 -0.123185 0.104 Uiso calc 0.490(12) A 2
    C C82B 1.1201(7) 0.4305(5) -0.0639(4) 0.086(3) Uani d 0.490(12) A 2
    H H82B 1.180583 0.453009 -0.047368 0.104 Uiso calc 0.490(12) A 2
    C C83B 1.0326(10) 0.4346(5) -0.0430(4) 0.086(3) Uani d 0.490(12) A 2
    H H83B 1.033383 0.460004 -0.012221 0.104 Uiso calc 0.490(12) A 2
    C C84B 0.9441(7) 0.4016(5) -0.0672(5) 0.086(3) Uani d 0.490(12) A 2
    H H84B 0.884329 0.404486 -0.052890 0.104 Uiso calc 0.490(12) A 2
    C C85 0.2663(3) 0.2722(3) 0.17329(17) 0.0354(11) Uani d 1 . .
    H H85A 0.307225 0.261131 0.196983 0.042 Uiso calc 1 . .
    H H85B 0.234787 0.305476 0.190155 0.042 Uiso calc 1 . .
    C C86 0.1876(3) 0.2120(2) 0.15304(16) 0.0302(10) Uani d 1 . .
    C C87 0.2037(3) 0.1515(2) 0.14668(17) 0.0314(10) Uani d 1 . .
    H H87 0.265698 0.146823 0.156042 0.038 Uiso calc 1 . .
    C C88 0.1318(3) 0.0965(2) 0.12684(18) 0.0357(11) Uani d 1 . .
    H H88 0.144459 0.054584 0.122829 0.043 Uiso calc 1 . .
    C C89 0.0414(3) 0.1030(2) 0.11290(17) 0.0347(11) Uani d 1 . .
    H H89 -0.008245 0.065685 0.098937 0.042 Uiso calc 1 . .
    C C90 0.0244(3) 0.1636(2) 0.11946(18) 0.0353(11) Uani d 1 . .
    H H90 -0.037585 0.168374 0.110088 0.042 Uiso calc 1 . .
    C C91 0.0961(3) 0.2180(2) 0.13953(17) 0.0328(11) Uani d 1 . .
    H H91 0.083071 0.259782 0.144156 0.039 Uiso calc 1 . .
    C C92 0.3801(3) 0.4137(2) 0.1178(2) 0.0392(12) Uani d 1 . .
    H H92A 0.441842 0.438862 0.135599 0.047 Uiso calc 1 . .
    H H92B 0.387884 0.417822 0.084216 0.047 Uiso calc 1 . .
    C C93 0.2999(3) 0.4439(3) 0.1363(2) 0.0429(13) Uani d 1 . .
    C C94 0.2311(4) 0.4515(3) 0.1042(3) 0.068(2) Uani d 1 . .
    H H94 0.234817 0.436587 0.071211 0.082 Uiso calc 1 . .
    C C95 0.1575(5) 0.4808(4) 0.1205(4) 0.088(3) Uani d 1 . .
    H H95 0.112143 0.486945 0.098354 0.106 Uiso calc 1 . .
    C C96 0.1496(5) 0.5004(4) 0.1662(5) 0.090(3) Uani d 1 . .
    H H96 0.097549 0.519379 0.176546 0.108 Uiso calc 1 . .
    C C97 0.2150(6) 0.4938(4) 0.1989(4) 0.088(3) Uani d 1 . .
    H H97 0.208858 0.508281 0.231729 0.106 Uiso calc 1 . .
    C C98 0.2920(5) 0.4652(3) 0.1832(3) 0.0632(17) Uani d 1 . .
    H H98 0.338347 0.460903 0.205555 0.076 Uiso calc 1 . .
    C C99 0.4460(3) 0.2621(3) 0.07734(17) 0.0343(11) Uani d 1 . .
    H H99A 0.432452 0.264952 0.044078 0.041 Uiso calc 1 . .
    H H99B 0.516014 0.283416 0.085441 0.041 Uiso calc 1 . .
    C C100 0.4276(3) 0.1933(3) 0.08107(16) 0.0320(10) Uani d 1 . .
    C C101 0.4832(4) 0.1721(3) 0.1124(2) 0.0446(13) Uani d 1 . .
    H H10A 0.533503 0.202868 0.132341 0.053 Uiso calc 1 . .
    C C102 0.4656(4) 0.1075(4) 0.1145(2) 0.0587(17) Uani d 1 . .
    H H10B 0.503833 0.094083 0.136119 0.070 Uiso calc 1 . .
    C C103 0.3936(5) 0.0612(3) 0.0859(3) 0.0628(19) Uani d 1 . .
    H H10C 0.382993 0.016335 0.087189 0.075 Uiso calc 1 . .
    C C104 0.3381(4) 0.0813(3) 0.0557(2) 0.0511(15) Uani d 1 . .
    H H10D 0.287700 0.050036 0.036107 0.061 Uiso calc 1 . .
    C C105 0.3539(3) 0.1455(3) 0.05315(18) 0.0382(12) Uani d 1 . .
    H H10E 0.313796 0.158151 0.031920 0.046 Uiso calc 1 . .
    C C106 -0.0140(3) 0.3620(3) 0.21552(17) 0.0355(11) Uani d 1 . .
    H H10F 0.038761 0.343856 0.200459 0.043 Uiso calc 1 . .
    H H10G 0.014603 0.408450 0.229338 0.043 Uiso calc 1 . .
    C C107 -0.0526(3) 0.3263(2) 0.25450(17) 0.0319(10) Uani d 1 . .
    C C108 -0.0671(3) 0.2605(3) 0.2492(2) 0.0439(13) Uani d 1 . .
    H H10H -0.052936 0.236257 0.220187 0.053 Uiso calc 1 . .
    C C109 -0.1022(4) 0.2285(3) 0.2858(2) 0.0518(15) Uani d 1 . .
    H H10I -0.111320 0.182643 0.281788 0.062 Uiso calc 1 . .
    C C110 -0.1242(4) 0.2631(3) 0.3281(2) 0.0462(13) Uani d 1 . .
    H H11A -0.148838 0.241157 0.353056 0.055 Uiso calc 1 . .
    C C111 -0.1103(4) 0.3283(3) 0.3337(2) 0.0489(14) Uani d 1 . .
    H H11B -0.124753 0.352423 0.362691 0.059 Uiso calc 1 . .
    C C112 -0.0746(4) 0.3604(3) 0.29648(19) 0.0434(12) Uani d 1 . .
    H H11C -0.065546 0.406248 0.300455 0.052 Uiso calc 1 . .
    C C113 -0.1231(3) 0.4364(2) 0.12819(17) 0.0328(10) Uani d 1 . .
    H H11D -0.128391 0.474346 0.152313 0.039 Uiso calc 1 . .
    H H11E -0.060198 0.448312 0.112864 0.039 Uiso calc 1 . .
    C C114 -0.2051(3) 0.4204(2) 0.09194(18) 0.0330(11) Uani d 1 . .
    C C115 -0.1923(4) 0.3962(3) 0.0453(2) 0.0495(14) Uani d 1 . .
    H H11F -0.129644 0.390465 0.036772 0.059 Uiso calc 1 . .
    C C116 -0.2662(5) 0.3798(4) 0.0103(3) 0.0688(19) Uani d 1 . .
    H H11G -0.254639 0.363581 -0.021619 0.083 Uiso calc 1 . .
    C C117 -0.3556(5) 0.3876(4) 0.0229(4) 0.089(3) Uani d 1 . .
    H H11H -0.407458 0.376246 -0.000641 0.107 Uiso calc 1 . .
    C C118 -0.3724(4) 0.4111(5) 0.0680(3) 0.085(3) Uani d 1 . .
    H H11I -0.435731 0.416040 0.075848 0.102 Uiso calc 1 . .
    C C119 -0.2960(4) 0.4287(4) 0.1042(2) 0.0613(18) Uani d 1 . .
    H H11J -0.307667 0.445767 0.135935 0.074 Uiso calc 1 . .
    C C120 -0.2507(3) 0.2726(3) 0.1475(2) 0.0422(13) Uani d 1 . .
    H H12A -0.280302 0.266879 0.178091 0.051 Uiso calc 1 . .
    H H12B -0.298984 0.284568 0.128049 0.051 Uiso calc 1 . .
    C C121 -0.2392(3) 0.2085(2) 0.12352(19) 0.0374(12) Uani d 1 . .
    C C122 -0.2308(3) 0.1941(3) 0.0749(2) 0.0474(14) Uani d 1 . .
    H H12C -0.229254 0.226880 0.056647 0.057 Uiso calc 1 . .
    C C123 -0.2246(4) 0.1331(3) 0.0526(3) 0.0611(18) Uani d 1 . .
    H H12D -0.219746 0.124480 0.019228 0.073 Uiso calc 1 . .
    C C124 -0.2254(4) 0.0855(3) 0.0773(3) 0.065(2) Uani d 1 . .
    H H12E -0.220671 0.043656 0.061581 0.078 Uiso calc 1 . .
    C C125 -0.2331(4) 0.0984(3) 0.1258(3) 0.0586(18) Uani d 1 . .
    H H12F -0.233467 0.065284 0.143658 0.070 Uiso calc 1 . .
    C C126 -0.2401(3) 0.1589(3) 0.1486(2) 0.0446(13) Uani d 1 . .
    H H12G -0.245687 0.166959 0.181945 0.053 Uiso calc 1 . .
    C C127 0.3163(3) 0.3698(2) 0.43085(17) 0.0332(11) Uani d 1 . .
    H H12H 0.339055 0.415078 0.425420 0.040 Uiso calc 1 . .
    H H12I 0.253073 0.366482 0.446239 0.040 Uiso calc 1 . .
    C C128 0.3880(3) 0.3598(2) 0.46540(18) 0.0353(11) Uani d 1 . .
    C C129 0.3809(5) 0.3007(3) 0.4788(2) 0.0564(16) Uani d 1 . .
    H H12J 0.329537 0.264318 0.465114 0.068 Uiso calc 1 . .
    C C130 0.4469(5) 0.2929(4) 0.5117(2) 0.0637(18) Uani d 1 . .
    H H13A 0.441804 0.251263 0.519558 0.076 Uiso calc 1 . .
    C C131 0.5199(4) 0.3456(4) 0.5329(2) 0.0622(18) Uani d 1 . .
    H H13B 0.564392 0.340967 0.556055 0.075 Uiso calc 1 . .
    C C132 0.5278(4) 0.4042(4) 0.5203(3) 0.0659(19) Uani d 1 . .
    H H13C 0.577842 0.440791 0.534853 0.079 Uiso calc 1 . .
    C C133 0.4633(4) 0.4110(3) 0.4865(2) 0.0502(14) Uani d 1 . .
    H H13D 0.471312 0.452207 0.477495 0.060 Uiso calc 1 . .
    C C134 0.1909(4) 0.3363(3) 0.3192(2) 0.0458(13) Uani d 1 . .
    H H13E 0.211926 0.332062 0.286175 0.055 Uiso calc 1 . .
    H H13F 0.123748 0.308418 0.319222 0.055 Uiso calc 1 . .
    C C135 0.1930(3) 0.4041(3) 0.3387(2) 0.0442(13) Uani d 1 . .
    C C136 0.2563(5) 0.4556(4) 0.3233(3) 0.079(2) Uani d 1 . .
    H H13G 0.295219 0.446764 0.297138 0.095 Uiso calc 1 . .
    C C137 0.2643(7) 0.5199(4) 0.3451(5) 0.113(4) Uani d 1 . .
    H H13H 0.309829 0.554126 0.334448 0.135 Uiso calc 1 . .
    C C138 0.2082(7) 0.5338(5) 0.3812(4) 0.104(3) Uani d 1 . .
    H H13I 0.213003 0.577920 0.395418 0.125 Uiso calc 1 . .
    C C139 0.1443(6) 0.4848(4) 0.3975(3) 0.079(2) Uani d 1 . .
    H H13J 0.105288 0.494503 0.423397 0.095 Uiso calc 1 . .
    C C140 0.1372(4) 0.4218(4) 0.3762(2) 0.0555(16) Uani d 1 . .
    H H14A 0.091789 0.388189 0.387655 0.067 Uiso calc 1 . .
    C C141 0.3355(3) 0.2179(3) 0.3487(2) 0.0416(12) Uani d 1 . .
    H H14B 0.341474 0.203558 0.379222 0.050 Uiso calc 1 . .
    H H14C 0.283483 0.184068 0.328907 0.050 Uiso calc 1 . .
    C C142 0.4297(3) 0.2203(2) 0.32462(19) 0.0376(11) Uani d 1 . .
    C C143 0.4334(5) 0.1988(3) 0.2770(2) 0.0599(16) Uani d 1 . .
    H H14D 0.374797 0.180502 0.257825 0.072 Uiso calc 1 . .
    C C144 0.5265(6) 0.2043(4) 0.2562(3) 0.075(2) Uani d 1 . .
    H H14E 0.530212 0.189223 0.223215 0.090 Uiso calc 1 . .
    C C145 0.6093(5) 0.2312(4) 0.2840(3) 0.071(2) Uani d 1 . .
    H H14F 0.670900 0.235197 0.270090 0.085 Uiso calc 1 . .
    C C146 0.6063(4) 0.2522(4) 0.3306(3) 0.0666(19) Uani d 1 . .
    H H14G 0.665326 0.270936 0.349346 0.080 Uiso calc 1 . .
    C C147 0.5188(4) 0.2469(3) 0.3510(2) 0.0500(14) Uani d 1 . .
    H H14H 0.517759 0.261589 0.384220 0.060 Uiso calc 1 . .
    C C148 0.7481(4) 0.5028(3) 0.46960(19) 0.0406(12) Uani d 1 . .
    H H14I 0.772124 0.531704 0.500380 0.049 Uiso calc 1 . .
    H H14J 0.675738 0.490958 0.468971 0.049 Uiso calc 1 . .
    C C149 0.7830(4) 0.4430(3) 0.46599(18) 0.0383(11) Uani d 1 . .
    C C151 0.7209(5) 0.3820(3) 0.4530(2) 0.0594(16) Uani d 1 . .
    H H15C 0.654035 0.377783 0.445018 0.071 Uiso calc 1 . .
    C C152 0.7549(7) 0.3264(3) 0.4513(3) 0.081(2) Uani d 1 . .
    H H15D 0.710941 0.284528 0.443047 0.097 Uiso calc 1 . .
    C C153 0.8517(7) 0.3317(4) 0.4617(3) 0.082(2) Uani d 1 . .
    H H15E 0.874894 0.293689 0.460531 0.099 Uiso calc 1 . .
    C C154 0.9137(6) 0.3913(4) 0.4735(3) 0.072(2) Uani d 1 . .
    H H15F 0.980791 0.395374 0.480689 0.087 Uiso calc 1 . .
    C C155 0.8801(4) 0.4457(3) 0.4750(2) 0.0573(16) Uani d 1 . .
    H H15G 0.925331 0.487116 0.482673 0.069 Uiso calc 1 . .
    C C156 0.9374(3) 0.5537(3) 0.38686(19) 0.0424(13) Uani d 1 . .
    H H15H 0.988260 0.576062 0.412223 0.051 Uiso calc 1 . .
    H H15I 0.941877 0.508043 0.377555 0.051 Uiso calc 1 . .
    C C157 0.9556(3) 0.5863(3) 0.3455(2) 0.0398(12) Uani d 1 . .
    C C158 0.9886(4) 0.6527(3) 0.3505(3) 0.0624(18) Uani d 1 . .
    H H15K 1.002140 0.678634 0.381350 0.075 Uiso calc 1 . .
    C C159 1.0024(5) 0.6828(4) 0.3115(4) 0.085(3) Uani d 1 . .
    H H15L 1.025438 0.728896 0.316061 0.102 Uiso calc 1 . .
    C C160 0.9836(6) 0.6476(5) 0.2670(4) 0.090(3) Uani d 1 . .
    H H16A 0.993275 0.668312 0.240323 0.108 Uiso calc 1 . .
    C C161 0.9504(6) 0.5814(4) 0.2614(3) 0.078(2) Uani d 1 . .
    H H16B 0.936638 0.555955 0.230413 0.094 Uiso calc 1 . .
    C C162 0.9366(4) 0.5512(3) 0.2996(2) 0.0571(16) Uani d 1 . .
    H H16C 0.913561 0.505091 0.294629 0.069 Uiso calc 1 . .
    C C163 0.7137(4) 0.6155(3) 0.3888(2) 0.0458(13) Uani d 1 . .
    H H16D 0.662644 0.621524 0.411517 0.055 Uiso calc 1 . .
    H H16E 0.758421 0.658917 0.389203 0.055 Uiso calc 1 . .
    C C164 0.6658(3) 0.5910(2) 0.3406(2) 0.0417(13) Uani d 1 . .
    C C165 0.7173(4) 0.6031(3) 0.3008(2) 0.0547(16) Uani d 1 . .
    H H16F 0.783139 0.628241 0.304785 0.066 Uiso calc 1 . .
    C C166 0.6755(5) 0.5795(4) 0.2554(3) 0.072(2) Uani d 1 . .
    H H16G 0.712474 0.588098 0.228717 0.087 Uiso calc 1 . .
    C C167 0.5793(5) 0.5432(4) 0.2493(3) 0.072(2) Uani d 1 . .
    H H16H 0.550221 0.525603 0.218355 0.087 Uiso calc 1 . .
    C C168 0.5269(5) 0.5330(3) 0.2881(3) 0.066(2) Uani d 1 . .
    H H16I 0.459976 0.509839 0.283972 0.079 Uiso calc 1 . .
    C C169 0.5685(4) 0.5555(3) 0.3332(3) 0.0586(17) Uani d 1 . .
    H H16J 0.530550 0.546785 0.359613 0.070 Uiso calc 1 . .
    C C201 0.9262(3) 0.2115(2) -0.47722(17) 0.0287(10) Uani d 1 . .
    C C202 0.5802(3) 0.1384(2) -0.31495(17) 0.0299(10) Uani d 1 . .
    C C203 0.3969(3) 0.1042(2) -0.29595(16) 0.0274(10) Uani d 1 . .
    C C204 0.0671(3) -0.1471(2) -0.43789(17) 0.0327(11) Uani d 1 . .
    C C205 0.4368(3) 0.1640(2) -0.20874(16) 0.0278(10) Uani d 1 . .
    C C206 0.1104(3) 0.2458(2) -0.04536(15) 0.0243(9) Uani d 1 . .
    C C207 0.6261(3) 0.1800(3) -0.22266(17) 0.0369(12) Uani d 1 . .
    C C208 0.9339(3) 0.2631(2) -0.02675(16) 0.0320(10) Uani d 1 . .
    C C209 0.1627(3) 0.2817(2) 0.04404(15) 0.0274(10) Uani d 1 . .
    C C210 0.5256(3) 0.3592(2) 0.21794(17) 0.0300(10) Uani d 1 . .
    C C211 -0.2884(3) 0.3990(2) 0.24082(15) 0.0262(9) Uani d 1 . .
    C C212 -0.0087(3) 0.2989(2) 0.06486(17) 0.0294(10) Uani d 1 . .
    C C213 0.4881(3) 0.3760(2) 0.30919(16) 0.0274(10) Uani d 1 . .
    C C214 0.0949(3) 0.2345(2) 0.42533(17) 0.0306(10) Uani d 1 . .
    C C215 0.6759(3) 0.4336(2) 0.32852(16) 0.0260(9) Uani d 1 . .
    C C216 0.9158(3) 0.6988(2) 0.49134(16) 0.0286(10) Uani d 1 . .
loop_
    _atom_site_aniso_label
    _atom_site_aniso_U_11
    _atom_site_aniso_U_22
    _atom_site_aniso_U_33
    _atom_site_aniso_U_12
    _atom_site_aniso_U_13
    _atom_site_aniso_U_23
    Sn1 0.02814(14) 0.03222(17) 0.02134(16) 0.00620(12) 0.00817(11) 0.00495(13)
    Sn2 0.02557(14) 0.02762(16) 0.02340(16) -0.00310(12) 0.00150(11) 0.00377(13)
    Sn3 0.02325(13) 0.02843(16) 0.01979(15) 0.00726(11) 0.00564(11) 0.00336(12)
    Sn4 0.02049(14) 0.0667(3) 0.03389(19) 0.00723(14) -0.00666(13) 0.01724(18)
    Sn5 0.01812(12) 0.03399(17) 0.02558(16) 0.00274(11) -0.00371(11) 0.00582(13)
    Sn6 0.01925(12) 0.03435(17) 0.02370(16) 0.00855(12) 0.00510(11) 0.00320(13)
    Sn7 0.02146(13) 0.03109(17) 0.02851(17) 0.00246(12) 0.00753(11) 0.00426(13)
    Sn8 0.02480(14) 0.02928(16) 0.02932(17) 0.00616(12) -0.00503(12)
                                                                    -0.00428(13)
    Ni1 0.0176(2) 0.0361(3) 0.0170(3) 0.0069(2) 0.00289(19) 0.0042(2)
    Ni2 0.0153(2) 0.0357(3) 0.0179(3) 0.0086(2) 0.00035(19) 0.0013(2)
    Ni3 0.0149(2) 0.0306(3) 0.0196(3) 0.0037(2) 0.00064(19) 0.0001(2)
    Ni4 0.0188(2) 0.0249(3) 0.0221(3) -0.0023(2) 0.0037(2) 0.0014(2)
    N1 0.035(2) 0.043(2) 0.036(2) 0.0048(18) 0.0167(18) 0.010(2)
    N2 0.037(2) 0.038(2) 0.031(2) 0.0073(17) 0.0161(18) 0.0069(19)
    N3 0.0306(19) 0.030(2) 0.038(2) 0.0012(17) -0.0041(17) 0.0007(19)
    N4 0.034(2) 0.039(2) 0.035(2) -0.0104(19) 0.0021(18) -0.004(2)
    N5 0.0307(18) 0.051(3) 0.027(2) 0.0190(18) 0.0085(16) 0.0074(19)
    N6 0.0251(17) 0.036(2) 0.028(2) 0.0100(16) 0.0072(16) 0.0002(17)
    N7 0.024(2) 0.122(5) 0.032(3) 0.016(2) -0.0065(18) 0.012(3)
    N8 0.0289(19) 0.058(3) 0.036(2) 0.0129(19) -0.0108(18) 0.008(2)
    N9 0.0220(18) 0.053(3) 0.027(2) 0.0054(17) -0.0037(16) 0.0090(19)
    N10 0.0278(18) 0.051(3) 0.034(2) 0.0080(18) -0.0099(18) -0.001(2)
    N11 0.0280(19) 0.046(3) 0.031(2) 0.0125(17) 0.0067(16) 0.0009(19)
    N12 0.0301(18) 0.052(3) 0.025(2) 0.0174(18) 0.0068(16) -0.0013(19)
    N13 0.0265(18) 0.037(2) 0.050(3) 0.0064(17) 0.0151(18) 0.015(2)
    N14 0.0285(19) 0.049(3) 0.036(3) -0.0062(18) 0.0114(18) 0.007(2)
    N15 0.039(2) 0.035(2) 0.032(2) 0.0087(18) -0.0103(18) -0.006(2)
    N16 0.036(2) 0.036(2) 0.036(2) -0.0010(18) -0.0020(18) -0.003(2)
    C1 0.035(2) 0.050(3) 0.033(3) 0.002(2) -0.006(2) 0.010(2)
    C2 0.040(3) 0.052(3) 0.043(3) 0.015(2) -0.016(2) 0.009(3)
    C3 0.052(3) 0.073(5) 0.062(4) 0.026(3) -0.010(3) 0.009(4)
    C4 0.092(5) 0.104(7) 0.059(5) 0.065(5) -0.023(4) -0.013(5)
    C5 0.100(6) 0.056(5) 0.099(7) 0.032(5) -0.057(5) -0.006(5)
    C6 0.084(5) 0.049(4) 0.117(7) 0.017(4) -0.034(5) 0.023(5)
    C7 0.057(3) 0.047(4) 0.073(5) 0.003(3) -0.019(3) 0.024(3)
    C8 0.043(2) 0.034(3) 0.023(2) 0.006(2) 0.007(2) 0.003(2)
    C9 0.028(2) 0.051(3) 0.041(3) 0.002(2) 0.004(2) 0.019(3)
    C10 0.047(3) 0.053(3) 0.041(3) 0.008(3) -0.005(2) 0.020(3)
    C11 0.044(3) 0.065(4) 0.049(4) 0.020(3) -0.011(3) 0.005(3)
    C12 0.026(2) 0.099(5) 0.060(4) 0.009(3) 0.005(3) 0.012(4)
    C13 0.033(3) 0.082(4) 0.040(3) 0.002(3) 0.015(2) 0.016(3)
    C14 0.029(2) 0.032(2) 0.026(2) 0.0082(19) 0.0027(18) 0.002(2)
    C15 0.055(3) 0.039(3) 0.044(3) 0.014(2) 0.018(3) 0.014(3)
    C16 0.043(3) 0.038(3) 0.043(3) 0.018(2) 0.011(2) 0.013(2)
    C17 0.048(3) 0.078(5) 0.065(4) 0.026(3) 0.014(3) 0.029(4)
    C18 0.090(5) 0.125(8) 0.107(7) 0.076(5) 0.056(5) 0.067(7)
    C19 0.157(9) 0.091(6) 0.081(7) 0.087(7) 0.063(6) 0.029(5)
    C20 0.154(8) 0.073(5) 0.044(4) 0.049(6) 0.003(5) -0.001(4)
    C21 0.072(4) 0.050(4) 0.061(4) 0.029(3) -0.005(3) 0.001(3)
    C22 0.052(3) 0.032(3) 0.030(3) 0.003(2) 0.016(2) 0.008(2)
    C23 0.055(3) 0.043(3) 0.028(3) 0.010(2) 0.011(2) 0.009(2)
    C24 0.065(3) 0.039(3) 0.040(3) 0.009(3) 0.019(3) 0.010(3)
    C25 0.109(5) 0.045(4) 0.039(4) 0.016(4) 0.014(4) 0.016(3)
    C26 0.144(7) 0.057(5) 0.056(5) 0.045(5) 0.000(5) 0.021(4)
    C27 0.108(6) 0.089(6) 0.070(5) 0.039(5) -0.022(4) 0.027(5)
    C28 0.075(4) 0.062(4) 0.048(4) 0.005(3) -0.013(3) 0.020(3)
    C29 0.030(2) 0.033(3) 0.037(3) 0.0011(19) 0.0042(19) 0.001(2)
    C30 0.046(3) 0.037(3) 0.040(3) 0.013(2) 0.003(2) 0.017(2)
    C31 0.040(3) 0.073(4) 0.043(3) 0.010(3) 0.007(2) 0.020(3)
    C32 0.059(4) 0.097(5) 0.035(3) 0.024(4) -0.003(3) 0.007(3)
    C33 0.056(3) 0.072(4) 0.056(4) 0.017(3) -0.014(3) 0.014(4)
    C34 0.040(3) 0.068(4) 0.070(5) 0.017(3) 0.002(3) 0.023(4)
    C35 0.052(3) 0.060(4) 0.044(3) 0.021(3) 0.009(3) 0.017(3)
    C36 0.051(3) 0.034(3) 0.039(3) 0.005(2) 0.001(2) 0.011(2)
    C37 0.025(2) 0.033(2) 0.026(2) 0.0057(18) 0.0033(17) 0.002(2)
    C38 0.023(2) 0.045(3) 0.032(3) 0.0093(19) 0.0037(18) 0.005(2)
    C39 0.032(2) 0.038(3) 0.044(3) 0.000(2) 0.009(2) 0.002(2)
    C40 0.040(3) 0.050(3) 0.038(3) 0.013(2) 0.014(2) 0.016(3)
    C41 0.044(3) 0.060(4) 0.027(3) 0.013(3) 0.008(2) 0.008(3)
    C42 0.035(2) 0.048(3) 0.034(3) -0.001(2) 0.001(2) -0.001(2)
    C43 0.043(3) 0.037(3) 0.032(3) 0.011(2) 0.008(2) 0.010(2)
    C44 0.035(2) 0.032(2) 0.028(3) 0.0156(19) 0.0008(19) 0.008(2)
    C45 0.039(3) 0.082(5) 0.045(4) 0.004(3) -0.006(2) 0.014(3)
    C46 0.069(4) 0.087(6) 0.072(5) -0.005(4) -0.038(4) 0.020(4)
    C47 0.139(7) 0.045(4) 0.039(4) 0.026(4) -0.023(4) 0.005(3)
    C48 0.099(5) 0.091(6) 0.037(4) 0.034(5) 0.016(4) 0.011(4)
    C49 0.051(3) 0.087(5) 0.034(3) 0.019(3) 0.014(2) 0.016(3)
    C50 0.045(2) 0.026(2) 0.025(3) 0.009(2) 0.005(2) -0.002(2)
    C51 0.034(2) 0.022(2) 0.033(3) -0.0007(18) 0.0056(19) 0.003(2)
    C52 0.040(3) 0.034(3) 0.039(3) -0.003(2) -0.006(2) 0.007(2)
    C53 0.033(2) 0.039(3) 0.056(4) 0.000(2) 0.003(2) 0.013(3)
    C54 0.046(3) 0.059(4) 0.046(3) 0.011(3) 0.019(2) 0.026(3)
    C55 0.046(3) 0.054(3) 0.040(3) 0.008(3) 0.005(2) 0.022(3)
    C56 0.034(2) 0.042(3) 0.037(3) 0.005(2) -0.002(2) 0.013(2)
    C57 0.027(2) 0.035(3) 0.030(3) 0.0058(19) -0.0003(18) 0.008(2)
    C58 0.0204(19) 0.038(3) 0.031(3) 0.0047(18) -0.0054(17) 0.005(2)
    C59 0.029(2) 0.052(3) 0.051(3) 0.007(2) 0.003(2) 0.014(3)
    C60 0.052(3) 0.058(4) 0.072(5) -0.009(3) 0.013(3) 0.028(4)
    C61 0.088(5) 0.034(3) 0.097(6) -0.002(3) 0.009(4) 0.010(4)
    C62 0.081(4) 0.035(3) 0.086(6) 0.012(3) 0.019(4) -0.003(3)
    C63 0.044(3) 0.034(3) 0.047(3) 0.001(2) 0.008(2) -0.007(2)
    C64A 0.060(10) 0.111(15) 0.037(6) 0.051(10) -0.006(5) 0.005(6)
    C64B 0.018(9) 0.048(15) 0.07(2) 0.003(8) -0.013(9) -0.022(13)
    C65 0.048(3) 0.135(7) 0.034(3) 0.059(4) -0.014(3) -0.010(4)
    C66 0.082(5) 0.174(10) 0.073(6) 0.080(6) 0.027(4) 0.070(7)
    C67 0.082(5) 0.128(9) 0.140(10) 0.055(6) 0.018(6) 0.089(8)
    C68 0.067(4) 0.076(5) 0.120(8) 0.044(4) -0.047(5) -0.013(5)
    C69 0.052(3) 0.145(8) 0.039(4) 0.038(4) -0.002(3) -0.025(4)
    C70 0.030(3) 0.102(6) 0.066(5) 0.011(3) 0.005(3) -0.012(4)
    C71 0.033(2) 0.054(3) 0.038(3) 0.022(2) -0.004(2) -0.006(3)
    C72 0.0202(19) 0.060(3) 0.030(3) 0.021(2) -0.0011(18) -0.001(2)
    C73 0.046(3) 0.056(3) 0.031(3) 0.023(3) -0.009(2) 0.001(3)
    C74 0.051(3) 0.051(3) 0.050(4) 0.022(3) -0.013(3) 0.000(3)
    C75 0.051(3) 0.073(4) 0.040(3) 0.028(3) 0.013(3) 0.017(3)
    C76 0.044(3) 0.095(5) 0.031(3) 0.025(3) 0.007(2) 0.012(3)
    C77 0.035(3) 0.085(5) 0.029(3) 0.011(3) -0.002(2) -0.001(3)
    C78A 0.062(6) 0.054(9) 0.077(11) -0.006(6) -0.031(7) 0.030(7)
    C79A 0.056(10) 0.071(11) 0.038(8) 0.012(7) -0.025(7) 0.007(7)
    C80A 0.046(3) 0.081(5) 0.074(5) 0.019(3) 0.001(3) 0.023(4)
    C81A 0.046(3) 0.081(5) 0.074(5) 0.019(3) 0.001(3) 0.023(4)
    C82A 0.046(3) 0.081(5) 0.074(5) 0.019(3) 0.001(3) 0.023(4)
    C83A 0.046(3) 0.081(5) 0.074(5) 0.019(3) 0.001(3) 0.023(4)
    C84A 0.046(3) 0.081(5) 0.074(5) 0.019(3) 0.001(3) 0.023(4)
    C78B 0.062(6) 0.054(9) 0.077(11) -0.006(6) -0.031(7) 0.030(7)
    C79B 0.029(6) 0.034(6) 0.035(7) 0.001(5) 0.016(5) 0.019(6)
    C80B 0.070(4) 0.042(4) 0.135(8) -0.001(3) -0.007(5) 0.005(4)
    C81B 0.070(4) 0.042(4) 0.135(8) -0.001(3) -0.007(5) 0.005(4)
    C82B 0.070(4) 0.042(4) 0.135(8) -0.001(3) -0.007(5) 0.005(4)
    C83B 0.070(4) 0.042(4) 0.135(8) -0.001(3) -0.007(5) 0.005(4)
    C84B 0.070(4) 0.042(4) 0.135(8) -0.001(3) -0.007(5) 0.005(4)
    C85 0.031(2) 0.047(3) 0.024(3) 0.003(2) -0.0031(18) 0.006(2)
    C86 0.0230(19) 0.044(3) 0.023(2) 0.0053(19) 0.0057(17) 0.010(2)
    C87 0.0210(19) 0.046(3) 0.031(3) 0.0124(19) 0.0020(17) 0.013(2)
    C88 0.036(2) 0.035(3) 0.039(3) 0.011(2) 0.009(2) 0.010(2)
    C89 0.031(2) 0.040(3) 0.031(3) 0.002(2) 0.0043(19) 0.011(2)
    C90 0.026(2) 0.044(3) 0.036(3) 0.007(2) 0.0020(19) 0.012(2)
    C91 0.027(2) 0.040(3) 0.037(3) 0.0114(19) 0.0093(19) 0.016(2)
    C92 0.029(2) 0.037(3) 0.051(3) 0.002(2) 0.004(2) 0.016(2)
    C93 0.028(2) 0.033(3) 0.067(4) 0.003(2) 0.004(2) 0.014(3)
    C94 0.039(3) 0.065(4) 0.102(6) 0.014(3) -0.015(3) 0.020(4)
    C95 0.049(4) 0.073(5) 0.148(9) 0.020(4) 0.005(5) 0.028(6)
    C96 0.039(3) 0.062(5) 0.174(11) 0.018(3) 0.031(5) 0.028(6)
    C97 0.094(6) 0.060(5) 0.107(7) 0.016(4) 0.043(5) 0.007(5)
    C98 0.065(4) 0.052(4) 0.070(5) 0.015(3) 0.012(3) 0.005(3)
    C99 0.026(2) 0.048(3) 0.029(3) 0.010(2) 0.0020(18) 0.006(2)
    C100 0.025(2) 0.048(3) 0.024(2) 0.012(2) 0.0063(17) 0.005(2)
    C101 0.039(3) 0.061(4) 0.042(3) 0.025(3) 0.006(2) 0.016(3)
    C102 0.058(3) 0.080(5) 0.060(4) 0.042(3) 0.019(3) 0.036(4)
    C103 0.069(4) 0.047(4) 0.084(5) 0.027(3) 0.046(4) 0.025(4)
    C104 0.047(3) 0.040(3) 0.063(4) 0.009(3) 0.019(3) 0.003(3)
    C105 0.035(2) 0.042(3) 0.035(3) 0.008(2) 0.003(2) 0.002(2)
    C106 0.024(2) 0.051(3) 0.031(3) 0.009(2) 0.0003(18) 0.007(2)
    C107 0.024(2) 0.038(3) 0.034(3) 0.0092(19) -0.0043(18) 0.006(2)
    C108 0.035(2) 0.046(3) 0.051(3) 0.014(2) 0.015(2) 0.004(3)
    C109 0.048(3) 0.036(3) 0.070(4) 0.007(2) 0.013(3) 0.011(3)
    C110 0.043(3) 0.053(3) 0.048(3) 0.012(2) 0.009(2) 0.021(3)
    C111 0.066(3) 0.053(4) 0.028(3) 0.016(3) 0.002(2) 0.005(3)
    C112 0.059(3) 0.040(3) 0.033(3) 0.017(2) -0.003(2) 0.004(2)
    C113 0.028(2) 0.037(3) 0.031(3) 0.0042(19) -0.0009(18) 0.006(2)
    C114 0.028(2) 0.033(3) 0.041(3) 0.0079(19) 0.0023(19) 0.014(2)
    C115 0.048(3) 0.059(4) 0.041(3) 0.018(3) -0.005(2) 0.002(3)
    C116 0.073(4) 0.069(5) 0.057(4) 0.006(4) -0.020(3) 0.009(4)
    C117 0.054(4) 0.093(6) 0.114(8) -0.025(4) -0.036(4) 0.059(6)
    C118 0.027(3) 0.135(8) 0.120(7) 0.028(4) 0.017(4) 0.080(7)
    C119 0.044(3) 0.097(5) 0.067(4) 0.040(3) 0.025(3) 0.047(4)
    C120 0.022(2) 0.043(3) 0.053(3) 0.001(2) 0.007(2) -0.001(3)
    C121 0.0181(19) 0.040(3) 0.049(3) 0.0010(19) -0.0028(19) 0.004(2)
    C122 0.033(2) 0.052(3) 0.050(4) 0.005(2) -0.012(2) -0.002(3)
    C123 0.041(3) 0.069(5) 0.059(4) 0.012(3) -0.013(3) -0.021(4)
    C124 0.034(3) 0.037(3) 0.112(7) 0.004(2) -0.007(3) -0.012(4)
    C125 0.034(3) 0.044(4) 0.100(6) 0.004(2) 0.004(3) 0.028(4)
    C126 0.028(2) 0.044(3) 0.059(4) 0.001(2) 0.007(2) 0.015(3)
    C127 0.029(2) 0.031(2) 0.034(3) 0.0050(19) 0.0031(19) -0.005(2)
    C128 0.031(2) 0.039(3) 0.032(3) 0.006(2) 0.0091(19) 0.002(2)
    C129 0.075(4) 0.049(4) 0.043(4) 0.004(3) -0.001(3) 0.017(3)
    C130 0.094(5) 0.064(4) 0.045(4) 0.029(4) 0.009(3) 0.027(3)
    C131 0.056(3) 0.091(5) 0.051(4) 0.027(4) 0.010(3) 0.032(4)
    C132 0.045(3) 0.076(5) 0.072(5) -0.001(3) -0.013(3) 0.024(4)
    C133 0.041(3) 0.053(4) 0.055(4) 0.002(3) -0.007(3) 0.019(3)
    C134 0.035(2) 0.066(4) 0.037(3) 0.010(2) -0.001(2) 0.014(3)
    C135 0.033(2) 0.061(4) 0.048(3) 0.021(2) 0.002(2) 0.021(3)
    C136 0.067(4) 0.068(5) 0.124(7) 0.035(4) 0.037(4) 0.050(5)
    C137 0.091(6) 0.065(6) 0.199(12) 0.034(5) 0.032(7) 0.050(7)
    C138 0.101(6) 0.073(6) 0.152(10) 0.052(5) 0.000(6) 0.012(6)
    C139 0.082(5) 0.096(6) 0.078(5) 0.071(5) -0.002(4) 0.000(5)
    C140 0.041(3) 0.082(5) 0.055(4) 0.031(3) 0.004(3) 0.018(3)
    C141 0.035(2) 0.038(3) 0.051(3) 0.005(2) 0.013(2) 0.013(3)
    C142 0.042(3) 0.035(3) 0.042(3) 0.018(2) 0.014(2) 0.013(2)
    C143 0.083(4) 0.054(4) 0.046(4) 0.026(3) 0.009(3) 0.004(3)
    C144 0.115(6) 0.077(5) 0.045(4) 0.046(5) 0.037(4) 0.011(4)
    C145 0.066(4) 0.087(5) 0.080(6) 0.045(4) 0.030(4) 0.030(4)
    C146 0.050(3) 0.092(5) 0.079(5) 0.038(3) 0.016(3) 0.041(4)
    C147 0.046(3) 0.065(4) 0.049(4) 0.021(3) 0.008(2) 0.025(3)
    C148 0.040(2) 0.038(3) 0.041(3) 0.007(2) 0.002(2) 0.001(2)
    C149 0.046(3) 0.038(3) 0.028(3) 0.010(2) 0.003(2) 0.002(2)
    C151 0.066(4) 0.040(3) 0.066(4) 0.006(3) -0.001(3) 0.003(3)
    C152 0.131(7) 0.033(3) 0.075(5) 0.017(4) -0.001(5) 0.007(3)
    C153 0.142(7) 0.074(5) 0.055(5) 0.070(5) -0.003(5) 0.016(4)
    C154 0.090(5) 0.078(5) 0.065(5) 0.054(4) -0.007(4) 0.013(4)
    C155 0.057(3) 0.062(4) 0.053(4) 0.019(3) -0.012(3) 0.006(3)
    C156 0.031(2) 0.057(3) 0.041(3) 0.021(2) 0.001(2) 0.000(3)
    C157 0.028(2) 0.046(3) 0.045(3) 0.012(2) 0.006(2) 0.002(3)
    C158 0.039(3) 0.054(4) 0.081(5) -0.005(3) 0.001(3) 0.002(4)
    C159 0.061(4) 0.063(5) 0.130(8) -0.011(4) 0.012(5) 0.046(5)
    C160 0.071(5) 0.110(8) 0.099(7) 0.015(5) 0.024(5) 0.057(6)
    C161 0.093(5) 0.101(6) 0.049(4) 0.041(5) 0.019(4) 0.013(4)
    C162 0.067(4) 0.053(4) 0.054(4) 0.024(3) 0.013(3) 0.005(3)
    C163 0.046(3) 0.034(3) 0.056(4) 0.018(2) -0.006(3) -0.004(3)
    C164 0.038(2) 0.028(3) 0.062(4) 0.012(2) -0.011(2) 0.008(3)
    C165 0.042(3) 0.060(4) 0.063(4) 0.011(3) -0.011(3) 0.018(3)
    C166 0.067(4) 0.102(6) 0.053(4) 0.028(4) -0.005(3) 0.016(4)
    C167 0.085(5) 0.065(5) 0.069(5) 0.029(4) -0.037(4) 0.004(4)
    C168 0.049(3) 0.054(4) 0.093(6) 0.004(3) -0.032(4) 0.017(4)
    C169 0.035(3) 0.059(4) 0.082(5) 0.006(3) -0.013(3) 0.022(4)
    C201 0.0233(19) 0.025(2) 0.032(3) 0.0003(17) -0.0028(18) -0.001(2)
    C202 0.025(2) 0.034(3) 0.028(3) 0.0041(18) 0.0015(18) 0.005(2)
    C203 0.032(2) 0.028(2) 0.023(2) 0.0074(19) 0.0065(18) 0.0053(19)
    C204 0.024(2) 0.043(3) 0.028(3) 0.003(2) 0.0089(18) 0.006(2)
    C205 0.0240(19) 0.033(2) 0.027(2) 0.0085(18) -0.0014(18) 0.005(2)
    C206 0.0175(18) 0.031(2) 0.024(2) 0.0040(17) -0.0038(16) 0.0068(19)
    C207 0.028(2) 0.060(3) 0.026(3) 0.014(2) 0.0083(19) 0.011(2)
    C208 0.031(2) 0.044(3) 0.022(2) 0.012(2) 0.0059(19) 0.004(2)
    C209 0.022(2) 0.043(3) 0.017(2) 0.0089(18) 0.0070(17) 0.005(2)
    C210 0.0204(19) 0.035(3) 0.031(3) 0.0026(18) -0.0012(18) 0.002(2)
    C211 0.0228(19) 0.033(2) 0.019(2) 0.0053(17) -0.0046(17) -0.0023(19)
    C212 0.0164(18) 0.043(3) 0.030(3) 0.0109(18) -0.0031(17) 0.006(2)
    C213 0.026(2) 0.026(2) 0.027(2) 0.0037(17) -0.0017(18) 0.0007(19)
    C214 0.0216(19) 0.030(2) 0.031(3) -0.0051(18) -0.0048(18) -0.002(2)
    C215 0.026(2) 0.024(2) 0.029(3) 0.0089(17) 0.0067(18) 0.003(2)
    C216 0.0240(19) 0.031(3) 0.028(2) 0.0017(18) 0.0026(18) 0.004(2)
_geom_special_details
;
 All esds (except the esd in the dihedral angle between two l.s. planes)
 are estimated using the full covariance matrix.  The cell esds are taken
 into account individually in the estimation of esds in distances, angles
 and torsion angles; correlations between esds in cell parameters are only
 used when they are defined by crystal symmetry.  An approximate (isotropic)
 treatment of cell esds is used for estimating esds involving l.s. planes.
;
loop_
    _geom_bond_atom_site_label_1
    _geom_bond_atom_site_label_2
    _geom_bond_site_symmetry_2
    _geom_bond_distance
    _geom_bond_publ_flag
    Sn1 C8 . 2.140(5) ?
    Sn1 C15 . 2.145(5) ?
    Sn1 C1 . 2.152(5) ?
    Sn1 N1 . 2.373(4) y
    Sn1 N2 . 2.274(4) y
    Sn2 C29 . 2.133(5) ?
    Sn2 C22 . 2.133(5) ?
    Sn2 C36 . 2.142(5) ?
    Sn2 N3 . 2.273(4) y
    Sn2 N4 . 2.359(4) y
    Sn3 C50 . 2.137(4) ?
    Sn3 C43 . 2.138(5) ?
    Sn3 C57 . 2.139(4) ?
    Sn3 N5 . 2.321(4) y
    Sn3 N6 . 2.330(3) y
    Sn4 C64B . 1.98(2) ?
    Sn4 C78A . 2.076(15) ?
    Sn4 C71 . 2.130(5) ?
    Sn4 C64A . 2.192(16) ?
    Sn4 C78B . 2.266(16) ?
    Sn4 N7 . 2.311(4) y
    Sn4 N8 . 2.342(4) y
    Sn5 C92 . 2.126(5) ?
    Sn5 C99 . 2.138(5) ?
    Sn5 C85 . 2.142(4) ?
    Sn5 N9 . 2.303(4) y
    Sn5 N10 . 2.335(4) y
    Sn6 C113 . 2.143(5) ?
    Sn6 C106 . 2.155(5) ?
    Sn6 C120 . 2.162(4) ?
    Sn6 N11 . 2.340(4) y
    Sn6 N12 . 2.296(4) y
    Sn7 C127 . 2.142(5) ?
    Sn7 C141 . 2.144(5) ?
    Sn7 C134 . 2.150(5) ?
    Sn7 N13 . 2.260(3) y
    Sn7 N14 . 2.394(4) y
    Sn8 C148 . 2.140(5) ?
    Sn8 C163 . 2.153(5) ?
    Sn8 C156 . 2.154(5) ?
    Sn8 N15 . 2.244(4) y
    Sn8 N16 . 2.387(4) y
    Ni1 C203 . 1.848(4) ?
    Ni1 C202 . 1.852(5) ?
    Ni1 C205 . 1.854(4) ?
    Ni1 C207 . 1.863(5) ?
    Ni2 C209 . 1.854(4) ?
    Ni2 C212 . 1.856(5) ?
    Ni2 C208 1_455 1.860(5) ?
    Ni2 C206 . 1.862(4) ?
    Ni3 C215 . 1.841(5) ?
    Ni3 C211 1_655 1.846(4) ?
    Ni3 C210 . 1.856(5) ?
    Ni3 C213 . 1.858(4) ?
    Ni4 C214 1_654 1.848(5) ?
    Ni4 C216 2_765 1.855(5) ?
    Ni4 C201 . 1.855(5) ?
    Ni4 C204 2_654 1.857(5) ?
    N1 C201 . 1.148(6) ?
    N2 C202 . 1.153(6) ?
    N3 C203 . 1.149(5) ?
    N4 C204 . 1.144(6) ?
    N5 C205 . 1.152(6) ?
    N6 C206 . 1.132(6) ?
    N7 C207 . 1.153(6) ?
    N8 C208 . 1.160(6) ?
    N9 C209 . 1.146(5) ?
    N10 C210 . 1.133(6) ?
    N11 C211 . 1.145(5) ?
    N12 C212 . 1.140(6) ?
    N13 C213 . 1.145(5) ?
    N14 C214 . 1.158(6) ?
    N15 C215 . 1.148(6) ?
    N16 C216 . 1.142(6) ?
    C1 C2 . 1.460(8) ?
    C1 H1A . 0.9900 ?
    C1 H1B . 0.9900 ?
    C2 C3 . 1.377(9) ?
    C2 C7 . 1.383(8) ?
    C3 C4 . 1.406(10) ?
    C3 H3 . 0.9500 ?
    C4 C5 . 1.384(12) ?
    C4 H4 . 0.9500 ?
    C5 C6 . 1.318(12) ?
    C5 H5 . 0.9500 ?
    C6 C7 . 1.357(10) ?
    C6 H6 . 0.9500 ?
    C7 H7 . 0.9500 ?
    C8 C14 . 1.502(7) ?
    C8 H8A . 0.9900 ?
    C8 H8B . 0.9900 ?
    C9 C14 . 1.377(7) ?
    C9 C10 . 1.379(7) ?
    C9 H9 . 0.9500 ?
    C10 C11 . 1.376(7) ?
    C10 H10 . 0.9500 ?
    C11 C12 . 1.361(9) ?
    C11 H11 . 0.9500 ?
    C12 C13 . 1.383(9) ?
    C12 H12 . 0.9500 ?
    C13 C14 . 1.390(6) ?
    C13 H13 . 0.9500 ?
    C15 C16 . 1.479(7) ?
    C15 H15A . 0.9900 ?
    C15 H15B . 0.9900 ?
    C16 C17 . 1.379(7) ?
    C16 C21 . 1.385(8) ?
    C17 C18 . 1.357(10) ?
    C17 H17 . 0.9500 ?
    C18 C19 . 1.337(13) ?
    C18 H18 . 0.9500 ?
    C19 C20 . 1.352(12) ?
    C19 H19 . 0.9500 ?
    C20 C21 . 1.390(10) ?
    C20 H20 . 0.9500 ?
    C21 H21 . 0.9500 ?
    C22 C23 . 1.491(8) ?
    C22 H22A . 0.9900 ?
    C22 H22B . 0.9900 ?
    C23 C24 . 1.377(7) ?
    C23 C28 . 1.388(8) ?
    C24 C25 . 1.384(9) ?
    C24 H24 . 0.9500 ?
    C25 C26 . 1.379(11) ?
    C25 H25 . 0.9500 ?
    C26 C27 . 1.342(11) ?
    C26 H26 . 0.9500 ?
    C27 C28 . 1.378(10) ?
    C27 H27 . 0.9500 ?
    C28 H28 . 0.9500 ?
    C29 C37 . 1.497(6) ?
    C29 H29A . 0.9900 ?
    C29 H29B . 0.9900 ?
    C30 C31 . 1.373(8) ?
    C30 C35 . 1.385(7) ?
    C30 C36 . 1.488(7) ?
    C31 C32 . 1.366(8) ?
    C31 H31 . 0.9500 ?
    C32 C33 . 1.377(8) ?
    C32 H32 . 0.9500 ?
    C33 C34 . 1.356(9) ?
    C33 H33 . 0.9500 ?
    C34 C35 . 1.383(8) ?
    C34 H34 . 0.9500 ?
    C35 H35 . 0.9500 ?
    C36 H36A . 0.9900 ?
    C36 H36B . 0.9900 ?
    C37 C42 . 1.384(7) ?
    C37 C38 . 1.390(6) ?
    C38 C39 . 1.374(7) ?
    C38 H38 . 0.9500 ?
    C39 C40 . 1.374(8) ?
    C39 H39 . 0.9500 ?
    C40 C41 . 1.383(7) ?
    C40 H40 . 0.9500 ?
    C41 C42 . 1.372(7) ?
    C41 H41 . 0.9500 ?
    C42 H42 . 0.9500 ?
    C43 C44 . 1.497(6) ?
    C43 H43A . 0.9900 ?
    C43 H43B . 0.9900 ?
    C44 C45 . 1.3900 ?
    C44 C49 . 1.3900 ?
    C45 C46 . 1.3900 ?
    C45 H45 . 0.9500 ?
    C46 C47 . 1.3900 ?
    C46 H46 . 0.9500 ?
    C47 C48 . 1.3900 ?
    C47 H47 . 0.9500 ?
    C48 C49 . 1.3900 ?
    C48 H48 . 0.9500 ?
    C49 H49 . 0.9500 ?
    C50 C51 . 1.503(6) ?
    C50 H50A . 0.9900 ?
    C50 H50B . 0.9900 ?
    C51 C56 . 1.377(7) ?
    C51 C52 . 1.383(7) ?
    C52 C53 . 1.392(7) ?
    C52 H52 . 0.9500 ?
    C53 C54 . 1.370(8) ?
    C53 H53 . 0.9500 ?
    C54 C55 . 1.376(7) ?
    C54 H54 . 0.9500 ?
    C55 C56 . 1.387(7) ?
    C55 H55 . 0.9500 ?
    C56 H56 . 0.9500 ?
    C57 C58 . 1.484(6) ?
    C57 H57A . 0.9900 ?
    C57 H57B . 0.9900 ?
    C58 C63 . 1.376(7) ?
    C58 C59 . 1.388(7) ?
    C59 C60 . 1.386(8) ?
    C59 H59 . 0.9500 ?
    C60 C61 . 1.362(10) ?
    C60 H60 . 0.9500 ?
    C61 C62 . 1.380(10) ?
    C61 H61 . 0.9500 ?
    C62 C63 . 1.382(8) ?
    C62 H62 . 0.9500 ?
    C63 H63 . 0.9500 ?
    C64A C65 . 1.434(16) ?
    C64A H64A . 0.9900 ?
    C64A H64B . 0.9900 ?
    C64B C65 . 1.69(2) ?
    C64B H64C . 0.9900 ?
    C64B H64D . 0.9900 ?
    C65 C66 . 1.3900 ?
    C65 C70 . 1.3900 ?
    C66 C67 . 1.3900 ?
    C66 H66 . 0.9500 ?
    C67 C68 . 1.3900 ?
    C67 H67 . 0.9500 ?
    C68 C69 . 1.3900 ?
    C68 H68 . 0.9500 ?
    C69 C70 . 1.3900 ?
    C69 H69 . 0.9500 ?
    C70 H70 . 0.9500 ?
    C71 C72 . 1.480(8) ?
    C71 H71A . 0.9900 ?
    C71 H71B . 0.9900 ?
    C72 C73 . 1.378(7) ?
    C72 C77 . 1.388(7) ?
    C73 C74 . 1.384(8) ?
    C73 H73 . 0.9500 ?
    C74 C75 . 1.379(8) ?
    C74 H74 . 0.9500 ?
    C75 C76 . 1.371(9) ?
    C75 H75 . 0.9500 ?
    C76 C77 . 1.366(9) ?
    C76 H76 . 0.9500 ?
    C77 H77 . 0.9500 ?
    C78A C79A . 1.490(12) ?
    C78A H78A . 0.9900 ?
    C78A H78B . 0.9900 ?
    C79A C80A . 1.3900 ?
    C79A C84A . 1.3900 ?
    C80A C81A . 1.3900 ?
    C80A H80A . 0.9500 ?
    C81A C82A . 1.3900 ?
    C81A H81A . 0.9500 ?
    C82A C83A . 1.3900 ?
    C82A H82A . 0.9500 ?
    C83A C84A . 1.3900 ?
    C83A H83A . 0.9500 ?
    C84A H84A . 0.9500 ?
    C78B C79B . 1.493(13) ?
    C78B H78C . 0.9900 ?
    C78B H78D . 0.9900 ?
    C79B C80B . 1.3900 ?
    C79B C84B . 1.3900 ?
    C80B C81B . 1.3900 ?
    C80B H80B . 0.9500 ?
    C81B C82B . 1.3900 ?
    C81B H81B . 0.9500 ?
    C82B C83B . 1.3900 ?
    C82B H82B . 0.9500 ?
    C83B C84B . 1.3900 ?
    C83B H83B . 0.9500 ?
    C84B H84B . 0.9500 ?
    C85 C86 . 1.507(6) ?
    C85 H85A . 0.9900 ?
    C85 H85B . 0.9900 ?
    C86 C87 . 1.358(7) ?
    C86 C91 . 1.392(6) ?
    C87 C88 . 1.387(7) ?
    C87 H87 . 0.9500 ?
    C88 C89 . 1.386(7) ?
    C88 H88 . 0.9500 ?
    C89 C90 . 1.367(7) ?
    C89 H89 . 0.9500 ?
    C90 C91 . 1.379(7) ?
    C90 H90 . 0.9500 ?
    C91 H91 . 0.9500 ?
    C92 C93 . 1.493(7) ?
    C92 H92A . 0.9900 ?
    C92 H92B . 0.9900 ?
    C93 C98 . 1.357(9) ?
    C93 C94 . 1.397(8) ?
    C94 C95 . 1.384(10) ?
    C94 H94 . 0.9500 ?
    C95 C96 . 1.318(13) ?
    C95 H95 . 0.9500 ?
    C96 C97 . 1.367(13) ?
    C96 H96 . 0.9500 ?
    C97 C98 . 1.413(10) ?
    C97 H97 . 0.9500 ?
    C98 H98 . 0.9500 ?
    C99 C100 . 1.466(7) ?
    C99 H99A . 0.9900 ?
    C99 H99B . 0.9900 ?
    C100 C101 . 1.399(7) ?
    C100 C105 . 1.399(7) ?
    C101 C102 . 1.366(9) ?
    C101 H10A . 0.9500 ?
    C102 C103 . 1.380(10) ?
    C102 H10B . 0.9500 ?
    C103 C104 . 1.362(9) ?
    C103 H10C . 0.9500 ?
    C104 C105 . 1.363(8) ?
    C104 H10D . 0.9500 ?
    C105 H10E . 0.9500 ?
    C106 C107 . 1.500(7) ?
    C106 H10F . 0.9900 ?
    C106 H10G . 0.9900 ?
    C107 C108 . 1.363(7) ?
    C107 C112 . 1.372(7) ?
    C108 C109 . 1.386(8) ?
    C108 H10H . 0.9500 ?
    C109 C110 . 1.384(8) ?
    C109 H10I . 0.9500 ?
    C110 C111 . 1.349(8) ?
    C110 H11A . 0.9500 ?
    C111 C112 . 1.405(8) ?
    C111 H11B . 0.9500 ?
    C112 H11C . 0.9500 ?
    C113 C114 . 1.489(6) ?
    C113 H11D . 0.9900 ?
    C113 H11E . 0.9900 ?
    C114 C115 . 1.375(8) ?
    C114 C119 . 1.378(7) ?
    C115 C116 . 1.383(8) ?
    C115 H11F . 0.9500 ?
    C116 C117 . 1.356(11) ?
    C116 H11G . 0.9500 ?
    C117 C118 . 1.348(12) ?
    C117 H11H . 0.9500 ?
    C118 C119 . 1.428(10) ?
    C118 H11I . 0.9500 ?
    C119 H11J . 0.9500 ?
    C120 C121 . 1.475(7) ?
    C120 H12A . 0.9900 ?
    C120 H12B . 0.9900 ?
    C121 C122 . 1.386(8) ?
    C121 C126 . 1.391(7) ?
    C122 C123 . 1.377(9) ?
    C122 H12C . 0.9500 ?
    C123 C124 . 1.349(10) ?
    C123 H12D . 0.9500 ?
    C124 C125 . 1.381(10) ?
    C124 H12E . 0.9500 ?
    C125 C126 . 1.376(9) ?
    C125 H12F . 0.9500 ?
    C126 H12G . 0.9500 ?
    C127 C128 . 1.497(7) ?
    C127 H12H . 0.9900 ?
    C127 H12I . 0.9900 ?
    C128 C133 . 1.377(7) ?
    C128 C129 . 1.378(8) ?
    C129 C130 . 1.387(9) ?
    C129 H12J . 0.9500 ?
    C130 C131 . 1.377(9) ?
    C130 H13A . 0.9500 ?
    C131 C132 . 1.354(9) ?
    C131 H13B . 0.9500 ?
    C132 C133 . 1.382(8) ?
    C132 H13C . 0.9500 ?
    C133 H13D . 0.9500 ?
    C134 C135 . 1.461(8) ?
    C134 H13E . 0.9900 ?
    C134 H13F . 0.9900 ?
    C135 C136 . 1.385(8) ?
    C135 C140 . 1.390(8) ?
    C136 C137 . 1.391(12) ?
    C136 H13G . 0.9500 ?
    C137 C138 . 1.341(14) ?
    C137 H13H . 0.9500 ?
    C138 C139 . 1.365(12) ?
    C138 H13I . 0.9500 ?
    C139 C140 . 1.365(10) ?
    C139 H13J . 0.9500 ?
    C140 H14A . 0.9500 ?
    C141 C142 . 1.495(6) ?
    C141 H14B . 0.9900 ?
    C141 H14C . 0.9900 ?
    C142 C143 . 1.369(8) ?
    C142 C147 . 1.404(7) ?
    C143 C144 . 1.433(9) ?
    C143 H14D . 0.9500 ?
    C144 C145 . 1.356(10) ?
    C144 H14E . 0.9500 ?
    C145 C146 . 1.336(10) ?
    C145 H14F . 0.9500 ?
    C146 C147 . 1.359(8) ?
    C146 H14G . 0.9500 ?
    C147 H14H . 0.9500 ?
    C148 C149 . 1.478(7) ?
    C148 H14I . 0.9900 ?
    C148 H14J . 0.9900 ?
    C149 C151 . 1.375(8) ?
    C149 C155 . 1.381(8) ?
    C151 C152 . 1.391(10) ?
    C151 H15C . 0.9500 ?
    C152 C153 . 1.371(11) ?
    C152 H15D . 0.9500 ?
    C153 C154 . 1.349(11) ?
    C153 H15E . 0.9500 ?
    C154 C155 . 1.362(9) ?
    C154 H15F . 0.9500 ?
    C155 H15G . 0.9500 ?
    C156 C157 . 1.479(8) ?
    C156 H15H . 0.9900 ?
    C156 H15I . 0.9900 ?
    C157 C158 . 1.373(8) ?
    C157 C162 . 1.385(8) ?
    C158 C159 . 1.384(11) ?
    C158 H15K . 0.9500 ?
    C159 C160 . 1.351(12) ?
    C159 H15L . 0.9500 ?
    C160 C161 . 1.367(12) ?
    C160 H16A . 0.9500 ?
    C161 C162 . 1.365(10) ?
    C161 H16B . 0.9500 ?
    C162 H16C . 0.9500 ?
    C163 C164 . 1.486(8) ?
    C163 H16D . 0.9900 ?
    C163 H16E . 0.9900 ?
    C164 C165 . 1.386(8) ?
    C164 C169 . 1.394(7) ?
    C165 C166 . 1.384(9) ?
    C165 H16F . 0.9500 ?
    C166 C167 . 1.384(10) ?
    C166 H16G . 0.9500 ?
    C167 C168 . 1.362(10) ?
    C167 H16H . 0.9500 ?
    C168 C169 . 1.373(10) ?
    C168 H16I . 0.9500 ?
    C169 H16J . 0.9500 ?
loop_
    _geom_angle_atom_site_label_1
    _geom_angle_atom_site_label_2
    _geom_angle_atom_site_label_3
    _geom_angle_site_symmetry_1
    _geom_angle_site_symmetry_3
    _geom_angle
    _geom_angle_publ_flag
    C203 Ni1 C202 . . 89.32(18) ?
    C203 Ni1 C205 . . 88.88(18) ?
    C202 Ni1 C205 . . 172.7(2) y
    C203 Ni1 C207 . . 172.7(2) y
    C202 Ni1 C207 . . 91.63(19) ?
    C205 Ni1 C207 . . 91.05(19) ?
    C209 Ni2 C212 . . 88.69(17) ?
    C209 Ni2 C208 . 1_455 178.9(2) y
    C212 Ni2 C208 . 1_455 91.85(18) ?
    C209 Ni2 C206 . . 88.55(17) ?
    C212 Ni2 C206 . . 177.2(2) y
    C208 Ni2 C206 1_455 . 90.90(18) ?
    C215 Ni3 C211 . 1_655 88.90(18) ?
    C215 Ni3 C210 . . 173.0(2) y
    C211 Ni3 C210 1_655 . 89.18(18) ?
    C215 Ni3 C213 . . 91.43(18) ?
    C211 Ni3 C213 1_655 . 174.2(2) y
    C210 Ni3 C213 . . 91.17(19) ?
    C214 Ni4 C216 1_654 2_765 88.54(19) ?
    C214 Ni4 C201 1_654 . 179.0(2) y
    C216 Ni4 C201 2_765 . 91.41(19) ?
    C214 Ni4 C204 1_654 2_654 91.53(19) ?
    C216 Ni4 C204 2_765 2_654 177.8(2) y
    C201 Ni4 C204 . 2_654 88.55(18) ?
    C8 Sn1 C15 . . 122.2(2) ?
    C8 Sn1 C1 . . 110.4(2) ?
    C15 Sn1 C1 . . 127.0(2) y
    C8 Sn1 N2 . . 94.13(16) ?
    C15 Sn1 N2 . . 93.41(17) ?
    C1 Sn1 N2 . . 88.88(18) ?
    C8 Sn1 N1 . . 88.50(16) ?
    C15 Sn1 N1 . . 86.11(17) ?
    C1 Sn1 N1 . . 89.17(17) ?
    N2 Sn1 N1 . . 177.2(2) y
    C29 Sn2 C22 . . 121.0(2) y
    C29 Sn2 C36 . . 118.2(2) ?
    C22 Sn2 C36 . . 120.4(2) ?
    C29 Sn2 N3 . . 93.16(16) ?
    C22 Sn2 N3 . . 88.24(18) ?
    C36 Sn2 N3 . . 94.54(17) ?
    C29 Sn2 N4 . . 88.22(17) ?
    C22 Sn2 N4 . . 89.99(17) ?
    C36 Sn2 N4 . . 85.89(18) ?
    N3 Sn2 N4 . . 178.15(14) y
    C50 Sn3 C43 . . 127.12(19) y
    C50 Sn3 C57 . . 118.52(19) ?
    C43 Sn3 C57 . . 114.36(18) ?
    C50 Sn3 N5 . . 89.56(16) ?
    C43 Sn3 N5 . . 88.68(17) ?
    C57 Sn3 N5 . . 92.85(16) ?
    C50 Sn3 N6 . . 91.73(15) ?
    C43 Sn3 N6 . . 88.44(17) ?
    C57 Sn3 N6 . . 88.84(16) ?
    N5 Sn3 N6 . . 177.07(14) y
    C64B Sn4 C71 . . 140.3(14) ?
    C78A Sn4 C71 . . 127.0(6) y
    C78A Sn4 C64A . . 115.3(9) ?
    C71 Sn4 C64A . . 117.7(7) ?
    C64B Sn4 C78B . . 113.2(13) ?
    C71 Sn4 C78B . . 106.2(5) ?
    C64B Sn4 N7 . . 94.1(11) ?
    C78A Sn4 N7 . . 84.0(4) ?
    C71 Sn4 N7 . . 87.45(17) ?
    C64A Sn4 N7 . . 97.1(4) ?
    C78B Sn4 N7 . . 94.6(4) ?
    C64B Sn4 N8 . . 84.1(12) ?
    C78A Sn4 N8 . . 98.3(4) ?
    C71 Sn4 N8 . . 92.52(17) ?
    C64A Sn4 N8 . . 80.3(4) ?
    C78B Sn4 N8 . . 88.3(4) ?
    N7 Sn4 N8 . . 177.0(2) y
    C92 Sn5 C99 . . 115.65(19) ?
    C92 Sn5 C85 . . 121.0(2) ?
    C99 Sn5 C85 . . 123.2(2) y
    C92 Sn5 N9 . . 88.85(18) ?
    C99 Sn5 N9 . . 92.39(16) ?
    C85 Sn5 N9 . . 92.81(15) ?
    C92 Sn5 N10 . . 89.78(18) ?
    C99 Sn5 N10 . . 90.71(16) ?
    C85 Sn5 N10 . . 85.52(16) ?
    N9 Sn5 N10 . . 176.91(15) y
    C113 Sn6 C106 . . 120.40(18) ?
    C113 Sn6 C120 . . 117.9(2) ?
    C106 Sn6 C120 . . 121.3(2) y
    C113 Sn6 N12 . . 87.69(17) ?
    C106 Sn6 N12 . . 95.49(16) ?
    C120 Sn6 N12 . . 93.43(17) ?
    C113 Sn6 N11 . . 87.83(17) ?
    C106 Sn6 N11 . . 90.41(16) ?
    C120 Sn6 N11 . . 84.95(17) ?
    N12 Sn6 N11 . . 173.85(15) y
    C127 Sn7 C141 . . 121.6(2) ?
    C127 Sn7 C134 . . 110.6(2) ?
    C141 Sn7 C134 . . 127.0(2) y
    C127 Sn7 N13 . . 94.52(17) ?
    C141 Sn7 N13 . . 93.53(16) ?
    C134 Sn7 N13 . . 90.97(18) ?
    C127 Sn7 N14 . . 86.55(16) ?
    C141 Sn7 N14 . . 84.89(17) ?
    C134 Sn7 N14 . . 89.77(18) ?
    N13 Sn7 N14 . . 178.39(16) y
    C148 Sn8 C163 . . 122.4(2) y
    C148 Sn8 C156 . . 117.9(2) ?
    C163 Sn8 C156 . . 119.3(2) ?
    C148 Sn8 N15 . . 89.08(18) ?
    C163 Sn8 N15 . . 94.61(18) ?
    C156 Sn8 N15 . . 91.93(18) ?
    C148 Sn8 N16 . . 90.98(18) ?
    C163 Sn8 N16 . . 85.01(18) ?
    C156 Sn8 N16 . . 88.41(18) ?
    N15 Sn8 N16 . . 179.58(15) y
    C201 N1 Sn1 . . 168.7(4) y
    C202 N2 Sn1 . . 157.4(4) y
    C203 N3 Sn2 . . 162.0(4) y
    C204 N4 Sn2 . . 173.5(4) y
    C205 N5 Sn3 . . 169.1(4) y
    C206 N6 Sn3 . . 164.3(3) y
    C207 N7 Sn4 . . 155.8(4) y
    C208 N8 Sn4 . . 152.1(4) y
    C209 N9 Sn5 . . 166.3(4) y
    C210 N10 Sn5 . . 165.8(4) y
    C211 N11 Sn6 . . 155.1(4) y
    C212 N12 Sn6 . . 170.9(4) y
    C213 N13 Sn7 . . 162.0(4) y
    C214 N14 Sn7 . . 154.2(4) y
    C215 N15 Sn8 . . 158.5(4) y
    C216 N16 Sn8 . . 170.3(4) y
    C2 C1 Sn1 . . 107.9(3) ?
    C2 C1 H1A . . 110.1 ?
    Sn1 C1 H1A . . 110.1 ?
    C2 C1 H1B . . 110.1 ?
    Sn1 C1 H1B . . 110.1 ?
    H1A C1 H1B . . 108.4 ?
    C3 C2 C7 . . 117.5(6) ?
    C3 C2 C1 . . 121.2(5) ?
    C7 C2 C1 . . 121.3(6) ?
    C2 C3 C4 . . 120.0(7) ?
    C2 C3 H3 . . 120.0 ?
    C4 C3 H3 . . 120.0 ?
    C5 C4 C3 . . 119.2(7) ?
    C5 C4 H4 . . 120.4 ?
    C3 C4 H4 . . 120.4 ?
    C6 C5 C4 . . 120.3(8) ?
    C6 C5 H5 . . 119.9 ?
    C4 C5 H5 . . 119.9 ?
    C5 C6 C7 . . 121.1(8) ?
    C5 C6 H6 . . 119.4 ?
    C7 C6 H6 . . 119.4 ?
    C6 C7 C2 . . 121.9(8) ?
    C6 C7 H7 . . 119.0 ?
    C2 C7 H7 . . 119.0 ?
    C14 C8 Sn1 . . 114.7(3) ?
    C14 C8 H8A . . 108.6 ?
    Sn1 C8 H8A . . 108.6 ?
    C14 C8 H8B . . 108.6 ?
    Sn1 C8 H8B . . 108.6 ?
    H8A C8 H8B . . 107.6 ?
    C14 C9 C10 . . 121.1(4) ?
    C14 C9 H9 . . 119.4 ?
    C10 C9 H9 . . 119.4 ?
    C11 C10 C9 . . 120.4(5) ?
    C11 C10 H10 . . 119.8 ?
    C9 C10 H10 . . 119.8 ?
    C12 C11 C10 . . 119.3(5) ?
    C12 C11 H11 . . 120.3 ?
    C10 C11 H11 . . 120.3 ?
    C11 C12 C13 . . 120.5(5) ?
    C11 C12 H12 . . 119.7 ?
    C13 C12 H12 . . 119.7 ?
    C12 C13 C14 . . 120.8(5) ?
    C12 C13 H13 . . 119.6 ?
    C14 C13 H13 . . 119.6 ?
    C9 C14 C13 . . 117.8(5) ?
    C9 C14 C8 . . 122.1(4) ?
    C13 C14 C8 . . 120.1(4) ?
    C16 C15 Sn1 . . 115.7(4) ?
    C16 C15 H15A . . 108.3 ?
    Sn1 C15 H15A . . 108.3 ?
    C16 C15 H15B . . 108.3 ?
    Sn1 C15 H15B . . 108.3 ?
    H15A C15 H15B . . 107.4 ?
    C17 C16 C21 . . 116.9(6) ?
    C17 C16 C15 . . 122.3(6) ?
    C21 C16 C15 . . 120.8(5) ?
    C18 C17 C16 . . 122.5(7) ?
    C18 C17 H17 . . 118.8 ?
    C16 C17 H17 . . 118.8 ?
    C19 C18 C17 . . 120.1(8) ?
    C19 C18 H18 . . 120.0 ?
    C17 C18 H18 . . 120.0 ?
    C18 C19 C20 . . 120.0(8) ?
    C18 C19 H19 . . 120.0 ?
    C20 C19 H19 . . 120.0 ?
    C19 C20 C21 . . 121.0(8) ?
    C19 C20 H20 . . 119.5 ?
    C21 C20 H20 . . 119.5 ?
    C16 C21 C20 . . 119.5(7) ?
    C16 C21 H21 . . 120.3 ?
    C20 C21 H21 . . 120.3 ?
    C23 C22 Sn2 . . 111.5(3) ?
    C23 C22 H22A . . 109.3 ?
    Sn2 C22 H22A . . 109.3 ?
    C23 C22 H22B . . 109.3 ?
    Sn2 C22 H22B . . 109.3 ?
    H22A C22 H22B . . 108.0 ?
    C24 C23 C28 . . 117.9(6) ?
    C24 C23 C22 . . 121.3(5) ?
    C28 C23 C22 . . 120.8(5) ?
    C23 C24 C25 . . 121.1(6) ?
    C23 C24 H24 . . 119.4 ?
    C25 C24 H24 . . 119.4 ?
    C26 C25 C24 . . 120.1(7) ?
    C26 C25 H25 . . 119.9 ?
    C24 C25 H25 . . 119.9 ?
    C27 C26 C25 . . 118.8(7) ?
    C27 C26 H26 . . 120.6 ?
    C25 C26 H26 . . 120.6 ?
    C26 C27 C28 . . 122.2(8) ?
    C26 C27 H27 . . 118.9 ?
    C28 C27 H27 . . 118.9 ?
    C27 C28 C23 . . 119.9(6) ?
    C27 C28 H28 . . 120.0 ?
    C23 C28 H28 . . 120.0 ?
    C37 C29 Sn2 . . 110.6(3) ?
    C37 C29 H29A . . 109.5 ?
    Sn2 C29 H29A . . 109.5 ?
    C37 C29 H29B . . 109.5 ?
    Sn2 C29 H29B . . 109.5 ?
    H29A C29 H29B . . 108.1 ?
    C31 C30 C35 . . 117.3(5) ?
    C31 C30 C36 . . 121.0(5) ?
    C35 C30 C36 . . 121.5(5) ?
    C32 C31 C30 . . 122.1(5) ?
    C32 C31 H31 . . 118.9 ?
    C30 C31 H31 . . 118.9 ?
    C31 C32 C33 . . 119.9(6) ?
    C31 C32 H32 . . 120.1 ?
    C33 C32 H32 . . 120.1 ?
    C34 C33 C32 . . 119.3(6) ?
    C34 C33 H33 . . 120.4 ?
    C32 C33 H33 . . 120.4 ?
    C33 C34 C35 . . 120.7(5) ?
    C33 C34 H34 . . 119.6 ?
    C35 C34 H34 . . 119.6 ?
    C34 C35 C30 . . 120.7(6) ?
    C34 C35 H35 . . 119.7 ?
    C30 C35 H35 . . 119.7 ?
    C30 C36 Sn2 . . 115.0(3) ?
    C30 C36 H36A . . 108.5 ?
    Sn2 C36 H36A . . 108.5 ?
    C30 C36 H36B . . 108.5 ?
    Sn2 C36 H36B . . 108.5 ?
    H36A C36 H36B . . 107.5 ?
    C42 C37 C38 . . 117.9(4) ?
    C42 C37 C29 . . 120.4(4) ?
    C38 C37 C29 . . 121.7(4) ?
    C39 C38 C37 . . 120.6(5) ?
    C39 C38 H38 . . 119.7 ?
    C37 C38 H38 . . 119.7 ?
    C40 C39 C38 . . 120.8(5) ?
    C40 C39 H39 . . 119.6 ?
    C38 C39 H39 . . 119.6 ?
    C39 C40 C41 . . 119.2(5) ?
    C39 C40 H40 . . 120.4 ?
    C41 C40 H40 . . 120.4 ?
    C42 C41 C40 . . 119.9(5) ?
    C42 C41 H41 . . 120.1 ?
    C40 C41 H41 . . 120.1 ?
    C41 C42 C37 . . 121.6(5) ?
    C41 C42 H42 . . 119.2 ?
    C37 C42 H42 . . 119.2 ?
    C44 C43 Sn3 . . 115.1(3) ?
    C44 C43 H43A . . 108.5 ?
    Sn3 C43 H43A . . 108.5 ?
    C44 C43 H43B . . 108.5 ?
    Sn3 C43 H43B . . 108.5 ?
    H43A C43 H43B . . 107.5 ?
    C45 C44 C49 . . 120.0 ?
    C45 C44 C43 . . 120.7(3) ?
    C49 C44 C43 . . 119.3(3) ?
    C44 C45 C46 . . 120.0 ?
    C44 C45 H45 . . 120.0 ?
    C46 C45 H45 . . 120.0 ?
    C47 C46 C45 . . 120.0 ?
    C47 C46 H46 . . 120.0 ?
    C45 C46 H46 . . 120.0 ?
    C46 C47 C48 . . 120.0 ?
    C46 C47 H47 . . 120.0 ?
    C48 C47 H47 . . 120.0 ?
    C47 C48 C49 . . 120.0 ?
    C47 C48 H48 . . 120.0 ?
    C49 C48 H48 . . 120.0 ?
    C48 C49 C44 . . 120.0 ?
    C48 C49 H49 . . 120.0 ?
    C44 C49 H49 . . 120.0 ?
    C51 C50 Sn3 . . 111.4(3) ?
    C51 C50 H50A . . 109.4 ?
    Sn3 C50 H50A . . 109.4 ?
    C51 C50 H50B . . 109.4 ?
    Sn3 C50 H50B . . 109.4 ?
    H50A C50 H50B . . 108.0 ?
    C56 C51 C52 . . 118.1(4) ?
    C56 C51 C50 . . 121.0(4) ?
    C52 C51 C50 . . 120.6(5) ?
    C51 C52 C53 . . 120.2(5) ?
    C51 C52 H52 . . 119.9 ?
    C53 C52 H52 . . 119.9 ?
    C54 C53 C52 . . 120.7(5) ?
    C54 C53 H53 . . 119.6 ?
    C52 C53 H53 . . 119.6 ?
    C53 C54 C55 . . 119.7(5) ?
    C53 C54 H54 . . 120.1 ?
    C55 C54 H54 . . 120.1 ?
    C54 C55 C56 . . 119.2(5) ?
    C54 C55 H55 . . 120.4 ?
    C56 C55 H55 . . 120.4 ?
    C51 C56 C55 . . 121.9(5) ?
    C51 C56 H56 . . 119.1 ?
    C55 C56 H56 . . 119.1 ?
    C58 C57 Sn3 . . 109.7(3) ?
    C58 C57 H57A . . 109.7 ?
    Sn3 C57 H57A . . 109.7 ?
    C58 C57 H57B . . 109.7 ?
    Sn3 C57 H57B . . 109.7 ?
    H57A C57 H57B . . 108.2 ?
    C63 C58 C59 . . 118.1(5) ?
    C63 C58 C57 . . 120.8(4) ?
    C59 C58 C57 . . 121.0(5) ?
    C60 C59 C58 . . 120.7(6) ?
    C60 C59 H59 . . 119.6 ?
    C58 C59 H59 . . 119.6 ?
    C61 C60 C59 . . 119.6(6) ?
    C61 C60 H60 . . 120.2 ?
    C59 C60 H60 . . 120.2 ?
    C60 C61 C62 . . 121.0(6) ?
    C60 C61 H61 . . 119.5 ?
    C62 C61 H61 . . 119.5 ?
    C61 C62 C63 . . 118.6(6) ?
    C61 C62 H62 . . 120.7 ?
    C63 C62 H62 . . 120.7 ?
    C58 C63 C62 . . 121.8(5) ?
    C58 C63 H63 . . 119.1 ?
    C62 C63 H63 . . 119.1 ?
    C65 C64A Sn4 . . 118.4(7) ?
    C65 C64A H64A . . 107.7 ?
    Sn4 C64A H64A . . 107.7 ?
    C65 C64A H64B . . 107.7 ?
    Sn4 C64A H64B . . 107.7 ?
    H64A C64A H64B . . 107.1 ?
    C65 C64B Sn4 . . 117.0(10) ?
    C65 C64B H64C . . 108.1 ?
    Sn4 C64B H64C . . 108.1 ?
    C65 C64B H64D . . 108.1 ?
    Sn4 C64B H64D . . 108.1 ?
    H64C C64B H64D . . 107.3 ?
    C66 C65 C70 . . 120.0 ?
    C66 C65 C64A . . 109.1(12) ?
    C70 C65 C64A . . 130.2(12) ?
    C66 C65 C64B . . 138.3(17) ?
    C70 C65 C64B . . 101.7(17) ?
    C65 C66 C67 . . 120.0 ?
    C65 C66 H66 . . 120.0 ?
    C67 C66 H66 . . 120.0 ?
    C68 C67 C66 . . 120.0 ?
    C68 C67 H67 . . 120.0 ?
    C66 C67 H67 . . 120.0 ?
    C67 C68 C69 . . 120.0 ?
    C67 C68 H68 . . 120.0 ?
    C69 C68 H68 . . 120.0 ?
    C70 C69 C68 . . 120.0 ?
    C70 C69 H69 . . 120.0 ?
    C68 C69 H69 . . 120.0 ?
    C69 C70 C65 . . 120.0 ?
    C69 C70 H70 . . 120.0 ?
    C65 C70 H70 . . 120.0 ?
    C72 C71 Sn4 . . 118.0(3) ?
    C72 C71 H71A . . 107.8 ?
    Sn4 C71 H71A . . 107.8 ?
    C72 C71 H71B . . 107.8 ?
    Sn4 C71 H71B . . 107.8 ?
    H71A C71 H71B . . 107.2 ?
    C73 C72 C77 . . 117.4(5) ?
    C73 C72 C71 . . 121.5(5) ?
    C77 C72 C71 . . 121.1(5) ?
    C72 C73 C74 . . 121.3(5) ?
    C72 C73 H73 . . 119.4 ?
    C74 C73 H73 . . 119.4 ?
    C75 C74 C73 . . 120.1(6) ?
    C75 C74 H74 . . 120.0 ?
    C73 C74 H74 . . 120.0 ?
    C76 C75 C74 . . 119.0(6) ?
    C76 C75 H75 . . 120.5 ?
    C74 C75 H75 . . 120.5 ?
    C77 C76 C75 . . 120.7(5) ?
    C77 C76 H76 . . 119.6 ?
    C75 C76 H76 . . 119.6 ?
    C76 C77 C72 . . 121.4(5) ?
    C76 C77 H77 . . 119.3 ?
    C72 C77 H77 . . 119.3 ?
    C79A C78A Sn4 . . 115.2(10) ?
    C79A C78A H78A . . 108.5 ?
    Sn4 C78A H78A . . 108.5 ?
    C79A C78A H78B . . 108.5 ?
    Sn4 C78A H78B . . 108.5 ?
    H78A C78A H78B . . 107.5 ?
    C80A C79A C84A . . 120.0 ?
    C80A C79A C78A . . 123.8(10) ?
    C84A C79A C78A . . 115.8(10) ?
    C79A C80A C81A . . 120.0 ?
    C79A C80A H80A . . 120.0 ?
    C81A C80A H80A . . 120.0 ?
    C80A C81A C82A . . 120.0 ?
    C80A C81A H81A . . 120.0 ?
    C82A C81A H81A . . 120.0 ?
    C83A C82A C81A . . 120.0 ?
    C83A C82A H82A . . 120.0 ?
    C81A C82A H82A . . 120.0 ?
    C82A C83A C84A . . 120.0 ?
    C82A C83A H83A . . 120.0 ?
    C84A C83A H83A . . 120.0 ?
    C83A C84A C79A . . 120.0 ?
    C83A C84A H84A . . 120.0 ?
    C79A C84A H84A . . 120.0 ?
    C79B C78B Sn4 . . 114.8(10) ?
    C79B C78B H78C . . 108.6 ?
    Sn4 C78B H78C . . 108.6 ?
    C79B C78B H78D . . 108.6 ?
    Sn4 C78B H78D . . 108.6 ?
    H78C C78B H78D . . 107.5 ?
    C80B C79B C84B . . 120.0 ?
    C80B C79B C78B . . 125.6(11) ?
    C84B C79B C78B . . 114.3(11) ?
    C79B C80B C81B . . 120.0 ?
    C79B C80B H80B . . 120.0 ?
    C81B C80B H80B . . 120.0 ?
    C82B C81B C80B . . 120.0 ?
    C82B C81B H81B . . 120.0 ?
    C80B C81B H81B . . 120.0 ?
    C81B C82B C83B . . 120.0 ?
    C81B C82B H82B . . 120.0 ?
    C83B C82B H82B . . 120.0 ?
    C84B C83B C82B . . 120.0 ?
    C84B C83B H83B . . 120.0 ?
    C82B C83B H83B . . 120.0 ?
    C83B C84B C79B . . 120.0 ?
    C83B C84B H84B . . 120.0 ?
    C79B C84B H84B . . 120.0 ?
    C86 C85 Sn5 . . 115.1(3) ?
    C86 C85 H85A . . 108.5 ?
    Sn5 C85 H85A . . 108.5 ?
    C86 C85 H85B . . 108.5 ?
    Sn5 C85 H85B . . 108.5 ?
    H85A C85 H85B . . 107.5 ?
    C87 C86 C91 . . 118.5(4) ?
    C87 C86 C85 . . 121.8(4) ?
    C91 C86 C85 . . 119.7(5) ?
    C86 C87 C88 . . 121.5(4) ?
    C86 C87 H87 . . 119.2 ?
    C88 C87 H87 . . 119.2 ?
    C89 C88 C87 . . 119.6(5) ?
    C89 C88 H88 . . 120.2 ?
    C87 C88 H88 . . 120.2 ?
    C90 C89 C88 . . 119.2(5) ?
    C90 C89 H89 . . 120.4 ?
    C88 C89 H89 . . 120.4 ?
    C89 C90 C91 . . 120.7(4) ?
    C89 C90 H90 . . 119.6 ?
    C91 C90 H90 . . 119.6 ?
    C90 C91 C86 . . 120.4(5) ?
    C90 C91 H91 . . 119.8 ?
    C86 C91 H91 . . 119.8 ?
    C93 C92 Sn5 . . 115.5(3) ?
    C93 C92 H92A . . 108.4 ?
    Sn5 C92 H92A . . 108.4 ?
    C93 C92 H92B . . 108.4 ?
    Sn5 C92 H92B . . 108.4 ?
    H92A C92 H92B . . 107.5 ?
    C98 C93 C94 . . 118.5(6) ?
    C98 C93 C92 . . 122.4(5) ?
    C94 C93 C92 . . 119.2(6) ?
    C95 C94 C93 . . 120.1(8) ?
    C95 C94 H94 . . 120.0 ?
    C93 C94 H94 . . 120.0 ?
    C96 C95 C94 . . 120.9(9) ?
    C96 C95 H95 . . 119.6 ?
    C94 C95 H95 . . 119.6 ?
    C95 C96 C97 . . 121.1(8) ?
    C95 C96 H96 . . 119.4 ?
    C97 C96 H96 . . 119.4 ?
    C96 C97 C98 . . 119.1(9) ?
    C96 C97 H97 . . 120.4 ?
    C98 C97 H97 . . 120.4 ?
    C93 C98 C97 . . 120.3(7) ?
    C93 C98 H98 . . 119.8 ?
    C97 C98 H98 . . 119.8 ?
    C100 C99 Sn5 . . 113.5(3) ?
    C100 C99 H99A . . 108.9 ?
    Sn5 C99 H99A . . 108.9 ?
    C100 C99 H99B . . 108.9 ?
    Sn5 C99 H99B . . 108.9 ?
    H99A C99 H99B . . 107.7 ?
    C101 C100 C105 . . 116.8(5) ?
    C101 C100 C99 . . 121.8(5) ?
    C105 C100 C99 . . 121.4(4) ?
    C102 C101 C100 . . 120.5(6) ?
    C102 C101 H10A . . 119.7 ?
    C100 C101 H10A . . 119.7 ?
    C101 C102 C103 . . 121.5(6) ?
    C101 C102 H10B . . 119.3 ?
    C103 C102 H10B . . 119.3 ?
    C104 C103 C102 . . 118.6(6) ?
    C104 C103 H10C . . 120.7 ?
    C102 C103 H10C . . 120.7 ?
    C103 C104 C105 . . 121.0(6) ?
    C103 C104 H10D . . 119.5 ?
    C105 C104 H10D . . 119.5 ?
    C104 C105 C100 . . 121.6(5) ?
    C104 C105 H10E . . 119.2 ?
    C100 C105 H10E . . 119.2 ?
    C107 C106 Sn6 . . 112.9(3) ?
    C107 C106 H10F . . 109.0 ?
    Sn6 C106 H10F . . 109.0 ?
    C107 C106 H10G . . 109.0 ?
    Sn6 C106 H10G . . 109.0 ?
    H10F C106 H10G . . 107.8 ?
    C108 C107 C112 . . 118.8(5) ?
    C108 C107 C106 . . 121.6(5) ?
    C112 C107 C106 . . 119.5(5) ?
    C107 C108 C109 . . 120.7(5) ?
    C107 C108 H10H . . 119.6 ?
    C109 C108 H10H . . 119.6 ?
    C110 C109 C108 . . 120.2(5) ?
    C110 C109 H10I . . 119.9 ?
    C108 C109 H10I . . 119.9 ?
    C111 C110 C109 . . 119.6(5) ?
    C111 C110 H11A . . 120.2 ?
    C109 C110 H11A . . 120.2 ?
    C110 C111 C112 . . 119.9(5) ?
    C110 C111 H11B . . 120.0 ?
    C112 C111 H11B . . 120.0 ?
    C107 C112 C111 . . 120.7(5) ?
    C107 C112 H11C . . 119.6 ?
    C111 C112 H11C . . 119.6 ?
    C114 C113 Sn6 . . 111.1(3) ?
    C114 C113 H11D . . 109.4 ?
    Sn6 C113 H11D . . 109.4 ?
    C114 C113 H11E . . 109.4 ?
    Sn6 C113 H11E . . 109.4 ?
    H11D C113 H11E . . 108.0 ?
    C115 C114 C119 . . 118.2(5) ?
    C115 C114 C113 . . 120.7(4) ?
    C119 C114 C113 . . 121.1(5) ?
    C114 C115 C116 . . 123.1(6) ?
    C114 C115 H11F . . 118.4 ?
    C116 C115 H11F . . 118.4 ?
    C117 C116 C115 . . 118.1(7) ?
    C117 C116 H11G . . 120.9 ?
    C115 C116 H11G . . 120.9 ?
    C118 C117 C116 . . 121.3(7) ?
    C118 C117 H11H . . 119.3 ?
    C116 C117 H11H . . 119.3 ?
    C117 C118 C119 . . 120.8(6) ?
    C117 C118 H11I . . 119.6 ?
    C119 C118 H11I . . 119.6 ?
    C114 C119 C118 . . 118.4(6) ?
    C114 C119 H11J . . 120.8 ?
    C118 C119 H11J . . 120.8 ?
    C121 C120 Sn6 . . 120.2(3) ?
    C121 C120 H12A . . 107.3 ?
    Sn6 C120 H12A . . 107.3 ?
    C121 C120 H12B . . 107.3 ?
    Sn6 C120 H12B . . 107.3 ?
    H12A C120 H12B . . 106.9 ?
    C122 C121 C126 . . 117.0(5) ?
    C122 C121 C120 . . 121.6(5) ?
    C126 C121 C120 . . 121.3(5) ?
    C123 C122 C121 . . 121.2(6) ?
    C123 C122 H12C . . 119.4 ?
    C121 C122 H12C . . 119.4 ?
    C124 C123 C122 . . 121.3(7) ?
    C124 C123 H12D . . 119.3 ?
    C122 C123 H12D . . 119.3 ?
    C123 C124 C125 . . 118.9(6) ?
    C123 C124 H12E . . 120.5 ?
    C125 C124 H12E . . 120.5 ?
    C126 C125 C124 . . 120.5(6) ?
    C126 C125 H12F . . 119.8 ?
    C124 C125 H12F . . 119.8 ?
    C125 C126 C121 . . 121.2(6) ?
    C125 C126 H12G . . 119.4 ?
    C121 C126 H12G . . 119.4 ?
    C128 C127 Sn7 . . 118.8(3) ?
    C128 C127 H12H . . 107.6 ?
    Sn7 C127 H12H . . 107.6 ?
    C128 C127 H12I . . 107.6 ?
    Sn7 C127 H12I . . 107.6 ?
    H12H C127 H12I . . 107.1 ?
    C133 C128 C129 . . 116.8(5) ?
    C133 C128 C127 . . 120.5(5) ?
    C129 C128 C127 . . 122.7(5) ?
    C128 C129 C130 . . 121.7(6) ?
    C128 C129 H12J . . 119.1 ?
    C130 C129 H12J . . 119.1 ?
    C131 C130 C129 . . 119.7(6) ?
    C131 C130 H13A . . 120.1 ?
    C129 C130 H13A . . 120.1 ?
    C132 C131 C130 . . 119.4(6) ?
    C132 C131 H13B . . 120.3 ?
    C130 C131 H13B . . 120.3 ?
    C131 C132 C133 . . 120.4(6) ?
    C131 C132 H13C . . 119.8 ?
    C133 C132 H13C . . 119.8 ?
    C128 C133 C132 . . 121.9(6) ?
    C128 C133 H13D . . 119.1 ?
    C132 C133 H13D . . 119.1 ?
    C135 C134 Sn7 . . 107.8(4) ?
    C135 C134 H13E . . 110.2 ?
    Sn7 C134 H13E . . 110.2 ?
    C135 C134 H13F . . 110.2 ?
    Sn7 C134 H13F . . 110.2 ?
    H13E C134 H13F . . 108.5 ?
    C136 C135 C140 . . 115.2(6) ?
    C136 C135 C134 . . 122.2(6) ?
    C140 C135 C134 . . 122.5(5) ?
    C135 C136 C137 . . 121.6(8) ?
    C135 C136 H13G . . 119.2 ?
    C137 C136 H13G . . 119.2 ?
    C138 C137 C136 . . 120.5(9) ?
    C138 C137 H13H . . 119.8 ?
    C136 C137 H13H . . 119.8 ?
    C137 C138 C139 . . 120.2(9) ?
    C137 C138 H13I . . 119.9 ?
    C139 C138 H13I . . 119.9 ?
    C138 C139 C140 . . 119.2(8) ?
    C138 C139 H13J . . 120.4 ?
    C140 C139 H13J . . 120.4 ?
    C139 C140 C135 . . 123.4(7) ?
    C139 C140 H14A . . 118.3 ?
    C135 C140 H14A . . 118.3 ?
    C142 C141 Sn7 . . 116.8(3) ?
    C142 C141 H14B . . 108.1 ?
    Sn7 C141 H14B . . 108.1 ?
    C142 C141 H14C . . 108.1 ?
    Sn7 C141 H14C . . 108.1 ?
    H14B C141 H14C . . 107.3 ?
    C143 C142 C147 . . 117.7(5) ?
    C143 C142 C141 . . 122.6(5) ?
    C147 C142 C141 . . 119.7(5) ?
    C142 C143 C144 . . 119.4(6) ?
    C142 C143 H14D . . 120.3 ?
    C144 C143 H14D . . 120.3 ?
    C145 C144 C143 . . 119.4(6) ?
    C145 C144 H14E . . 120.3 ?
    C143 C144 H14E . . 120.3 ?
    C146 C145 C144 . . 121.6(6) ?
    C146 C145 H14F . . 119.2 ?
    C144 C145 H14F . . 119.2 ?
    C145 C146 C147 . . 119.9(7) ?
    C145 C146 H14G . . 120.1 ?
    C147 C146 H14G . . 120.1 ?
    C146 C147 C142 . . 122.1(6) ?
    C146 C147 H14H . . 119.0 ?
    C142 C147 H14H . . 119.0 ?
    C149 C148 Sn8 . . 112.8(3) ?
    C149 C148 H14I . . 109.0 ?
    Sn8 C148 H14I . . 109.0 ?
    C149 C148 H14J . . 109.0 ?
    Sn8 C148 H14J . . 109.0 ?
    H14I C148 H14J . . 107.8 ?
    C151 C149 C155 . . 116.7(6) ?
    C151 C149 C148 . . 121.7(5) ?
    C155 C149 C148 . . 121.5(5) ?
    C149 C151 C152 . . 120.6(7) ?
    C149 C151 H15C . . 119.7 ?
    C152 C151 H15C . . 119.7 ?
    C153 C152 C151 . . 120.3(7) ?
    C153 C152 H15D . . 119.8 ?
    C151 C152 H15D . . 119.8 ?
    C154 C153 C152 . . 119.5(7) ?
    C154 C153 H15E . . 120.3 ?
    C152 C153 H15E . . 120.3 ?
    C153 C154 C155 . . 120.1(7) ?
    C153 C154 H15F . . 120.0 ?
    C155 C154 H15F . . 120.0 ?
    C154 C155 C149 . . 122.7(6) ?
    C154 C155 H15G . . 118.7 ?
    C149 C155 H15G . . 118.7 ?
    C157 C156 Sn8 . . 111.5(3) ?
    C157 C156 H15H . . 109.3 ?
    Sn8 C156 H15H . . 109.3 ?
    C157 C156 H15I . . 109.3 ?
    Sn8 C156 H15I . . 109.3 ?
    H15H C156 H15I . . 108.0 ?
    C158 C157 C162 . . 116.6(6) ?
    C158 C157 C156 . . 122.1(6) ?
    C162 C157 C156 . . 121.3(5) ?
    C157 C158 C159 . . 121.5(7) ?
    C157 C158 H15K . . 119.2 ?
    C159 C158 H15K . . 119.2 ?
    C160 C159 C158 . . 120.9(7) ?
    C160 C159 H15L . . 119.6 ?
    C158 C159 H15L . . 119.6 ?
    C159 C160 C161 . . 118.4(8) ?
    C159 C160 H16A . . 120.8 ?
    C161 C160 H16A . . 120.8 ?
    C162 C161 C160 . . 121.2(8) ?
    C162 C161 H16B . . 119.4 ?
    C160 C161 H16B . . 119.4 ?
    C161 C162 C157 . . 121.4(7) ?
    C161 C162 H16C . . 119.3 ?
    C157 C162 H16C . . 119.3 ?
    C164 C163 Sn8 . . 116.0(4) ?
    C164 C163 H16D . . 108.3 ?
    Sn8 C163 H16D . . 108.3 ?
    C164 C163 H16E . . 108.3 ?
    Sn8 C163 H16E . . 108.3 ?
    H16D C163 H16E . . 107.4 ?
    C165 C164 C169 . . 117.1(6) ?
    C165 C164 C163 . . 120.6(5) ?
    C169 C164 C163 . . 122.3(6) ?
    C166 C165 C164 . . 121.9(6) ?
    C166 C165 H16F . . 119.0 ?
    C164 C165 H16F . . 119.0 ?
    C165 C166 C167 . . 119.4(7) ?
    C165 C166 H16G . . 120.3 ?
    C167 C166 H16G . . 120.3 ?
    C168 C167 C166 . . 119.2(7) ?
    C168 C167 H16H . . 120.4 ?
    C166 C167 H16H . . 120.4 ?
    C167 C168 C169 . . 121.5(6) ?
    C167 C168 H16I . . 119.3 ?
    C169 C168 H16I . . 119.3 ?
    C168 C169 C164 . . 120.7(7) ?
    C168 C169 H16J . . 119.6 ?
    C164 C169 H16J . . 119.6 ?
    N1 C201 Ni4 . . 177.5(4) ?
    N2 C202 Ni1 . . 175.7(5) ?
    N3 C203 Ni1 . . 173.1(4) ?
    N4 C204 Ni4 . 2_654 177.4(5) ?
    N5 C205 Ni1 . . 177.0(4) ?
    N6 C206 Ni2 . . 176.4(4) ?
    N7 C207 Ni1 . . 175.1(5) ?
    N8 C208 Ni2 . 1_655 177.2(4) ?
    N9 C209 Ni2 . . 179.6(4) ?
    N10 C210 Ni3 . . 175.4(5) ?
    N11 C211 Ni3 . 1_455 174.9(4) ?
    N12 C212 Ni2 . . 179.1(4) ?
    N13 C213 Ni3 . . 176.8(4) ?
    N14 C214 Ni4 . 1_456 176.7(4) ?
    N15 C215 Ni3 . . 173.7(4) ?
    N16 C216 Ni4 . 2_765 179.1(5) ?
loop_
    _geom_torsion_atom_site_label_1
    _geom_torsion_atom_site_label_2
    _geom_torsion_atom_site_label_3
    _geom_torsion_atom_site_label_4
    _geom_torsion_site_symmetry_1
    _geom_torsion_site_symmetry_2
    _geom_torsion_site_symmetry_3
    _geom_torsion_site_symmetry_4
    _geom_torsion
    _geom_torsion_publ_flag
    Sn1 C1 C2 C3 . . . . 94.2(5) ?
    Sn1 C1 C2 C7 . . . . -83.4(6) ?
    C7 C2 C3 C4 . . . . 0.9(9) ?
    C1 C2 C3 C4 . . . . -176.8(5) ?
    C2 C3 C4 C5 . . . . -0.3(10) ?
    C3 C4 C5 C6 . . . . 0.0(11) ?
    C4 C5 C6 C7 . . . . -0.3(12) ?
    C5 C6 C7 C2 . . . . 1.0(11) ?
    C3 C2 C7 C6 . . . . -1.3(9) ?
    C1 C2 C7 C6 . . . . 176.4(6) ?
    C14 C9 C10 C11 . . . . -1.4(9) ?
    C9 C10 C11 C12 . . . . 0.7(10) ?
    C10 C11 C12 C13 . . . . 0.4(11) ?
    C11 C12 C13 C14 . . . . -0.9(11) ?
    C10 C9 C14 C13 . . . . 0.9(8) ?
    C10 C9 C14 C8 . . . . 179.2(5) ?
    C12 C13 C14 C9 . . . . 0.2(9) ?
    C12 C13 C14 C8 . . . . -178.1(6) ?
    Sn1 C8 C14 C9 . . . . 81.8(5) ?
    Sn1 C8 C14 C13 . . . . -100.0(5) ?
    Sn1 C15 C16 C17 . . . . -96.6(6) ?
    Sn1 C15 C16 C21 . . . . 82.4(6) ?
    C21 C16 C17 C18 . . . . 1.7(10) ?
    C15 C16 C17 C18 . . . . -179.2(6) ?
    C16 C17 C18 C19 . . . . -3.8(13) ?
    C17 C18 C19 C20 . . . . 3.3(14) ?
    C18 C19 C20 C21 . . . . -0.9(14) ?
    C17 C16 C21 C20 . . . . 0.7(9) ?
    C15 C16 C21 C20 . . . . -178.4(6) ?
    C19 C20 C21 C16 . . . . -1.1(12) ?
    Sn2 C22 C23 C24 . . . . 98.5(5) ?
    Sn2 C22 C23 C28 . . . . -80.5(6) ?
    C28 C23 C24 C25 . . . . -0.3(8) ?
    C22 C23 C24 C25 . . . . -179.3(5) ?
    C23 C24 C25 C26 . . . . -0.2(9) ?
    C24 C25 C26 C27 . . . . 0.5(11) ?
    C25 C26 C27 C28 . . . . -0.3(13) ?
    C26 C27 C28 C23 . . . . -0.2(13) ?
    C24 C23 C28 C27 . . . . 0.5(10) ?
    C22 C23 C28 C27 . . . . 179.5(6) ?
    C35 C30 C31 C32 . . . . 1.2(9) ?
    C36 C30 C31 C32 . . . . -174.8(6) ?
    C30 C31 C32 C33 . . . . -1.2(11) ?
    C31 C32 C33 C34 . . . . 0.3(11) ?
    C32 C33 C34 C35 . . . . 0.7(11) ?
    C33 C34 C35 C30 . . . . -0.8(10) ?
    C31 C30 C35 C34 . . . . -0.1(9) ?
    C36 C30 C35 C34 . . . . 175.8(5) ?
    C31 C30 C36 Sn2 . . . . 87.0(6) ?
    C35 C30 C36 Sn2 . . . . -88.8(6) ?
    Sn2 C29 C37 C42 . . . . 89.2(5) ?
    Sn2 C29 C37 C38 . . . . -90.0(5) ?
    C42 C37 C38 C39 . . . . -0.7(7) ?
    C29 C37 C38 C39 . . . . 178.5(4) ?
    C37 C38 C39 C40 . . . . 0.7(7) ?
    C38 C39 C40 C41 . . . . 0.5(8) ?
    C39 C40 C41 C42 . . . . -1.6(8) ?
    C40 C41 C42 C37 . . . . 1.6(8) ?
    C38 C37 C42 C41 . . . . -0.4(8) ?
    C29 C37 C42 C41 . . . . -179.6(5) ?
    Sn3 C43 C44 C45 . . . . 73.8(4) ?
    Sn3 C43 C44 C49 . . . . -108.4(3) ?
    C49 C44 C45 C46 . . . . 0.0 ?
    C43 C44 C45 C46 . . . . 177.8(4) ?
    C44 C45 C46 C47 . . . . 0.0 ?
    C45 C46 C47 C48 . . . . 0.0 ?
    C46 C47 C48 C49 . . . . 0.0 ?
    C47 C48 C49 C44 . . . . 0.0 ?
    C45 C44 C49 C48 . . . . 0.0 ?
    C43 C44 C49 C48 . . . . -177.8(4) ?
    Sn3 C50 C51 C56 . . . . -71.9(5) ?
    Sn3 C50 C51 C52 . . . . 103.0(5) ?
    C56 C51 C52 C53 . . . . 1.9(8) ?
    C50 C51 C52 C53 . . . . -173.2(5) ?
    C51 C52 C53 C54 . . . . 0.3(8) ?
    C52 C53 C54 C55 . . . . -1.2(9) ?
    C53 C54 C55 C56 . . . . 0.0(9) ?
    C52 C51 C56 C55 . . . . -3.1(8) ?
    C50 C51 C56 C55 . . . . 171.9(5) ?
    C54 C55 C56 C51 . . . . 2.2(9) ?
    Sn3 C57 C58 C63 . . . . 97.3(5) ?
    Sn3 C57 C58 C59 . . . . -78.8(5) ?
    C63 C58 C59 C60 . . . . 2.1(8) ?
    C57 C58 C59 C60 . . . . 178.4(5) ?
    C58 C59 C60 C61 . . . . -0.7(10) ?
    C59 C60 C61 C62 . . . . -1.7(12) ?
    C60 C61 C62 C63 . . . . 2.6(12) ?
    C59 C58 C63 C62 . . . . -1.2(8) ?
    C57 C58 C63 C62 . . . . -177.5(6) ?
    C61 C62 C63 C58 . . . . -1.1(11) ?
    Sn4 C64A C65 C66 . . . . -106.1(15) ?
    Sn4 C64A C65 C70 . . . . 83.6(14) ?
    Sn4 C64B C65 C66 . . . . -58(4) ?
    Sn4 C64B C65 C70 . . . . 122(3) ?
    C70 C65 C66 C67 . . . . 0.0 ?
    C64A C65 C66 C67 . . . . -171.5(5) ?
    C64B C65 C66 C67 . . . . 179.7(18) ?
    C65 C66 C67 C68 . . . . 0.0 ?
    C66 C67 C68 C69 . . . . 0.0 ?
    C67 C68 C69 C70 . . . . 0.0 ?
    C68 C69 C70 C65 . . . . 0.0 ?
    C66 C65 C70 C69 . . . . 0.0 ?
    C64A C65 C70 C69 . . . . 169.5(7) ?
    C64B C65 C70 C69 . . . . -179.8(12) ?
    Sn4 C71 C72 C73 . . . . -84.9(5) ?
    Sn4 C71 C72 C77 . . . . 97.0(5) ?
    C77 C72 C73 C74 . . . . 2.7(8) ?
    C71 C72 C73 C74 . . . . -175.5(5) ?
    C72 C73 C74 C75 . . . . -1.8(8) ?
    C73 C74 C75 C76 . . . . -0.1(9) ?
    C74 C75 C76 C77 . . . . 0.9(9) ?
    C75 C76 C77 C72 . . . . 0.0(9) ?
    C73 C72 C77 C76 . . . . -1.8(8) ?
    C71 C72 C77 C76 . . . . 176.4(5) ?
    Sn4 C78A C79A C80A . . . . 96.5(12) ?
    Sn4 C78A C79A C84A . . . . -75.7(12) ?
    C84A C79A C80A C81A . . . . 0.0 ?
    C78A C79A C80A C81A . . . . -171.9(13) ?
    C79A C80A C81A C82A . . . . 0.0 ?
    C80A C81A C82A C83A . . . . 0.0 ?
    C81A C82A C83A C84A . . . . 0.0 ?
    C82A C83A C84A C79A . . . . 0.0 ?
    C80A C79A C84A C83A . . . . 0.0 ?
    C78A C79A C84A C83A . . . . 172.5(11) ?
    Sn4 C78B C79B C80B . . . . 87.2(13) ?
    Sn4 C78B C79B C84B . . . . -94.8(12) ?
    C84B C79B C80B C81B . . . . 0.0 ?
    C78B C79B C80B C81B . . . . 177.9(12) ?
    C79B C80B C81B C82B . . . . 0.0 ?
    C80B C81B C82B C83B . . . . 0.0 ?
    C81B C82B C83B C84B . . . . 0.0 ?
    C82B C83B C84B C79B . . . . 0.0 ?
    C80B C79B C84B C83B . . . . 0.0 ?
    C78B C79B C84B C83B . . . . -178.1(11) ?
    Sn5 C85 C86 C87 . . . . 87.5(5) ?
    Sn5 C85 C86 C91 . . . . -91.3(5) ?
    C91 C86 C87 C88 . . . . 0.6(7) ?
    C85 C86 C87 C88 . . . . -178.2(4) ?
    C86 C87 C88 C89 . . . . 0.3(7) ?
    C87 C88 C89 C90 . . . . -0.7(7) ?
    C88 C89 C90 C91 . . . . 0.3(7) ?
    C89 C90 C91 C86 . . . . 0.6(7) ?
    C87 C86 C91 C90 . . . . -1.0(7) ?
    C85 C86 C91 C90 . . . . 177.8(4) ?
    Sn5 C92 C93 C98 . . . . 80.2(6) ?
    Sn5 C92 C93 C94 . . . . -100.7(5) ?
    C98 C93 C94 C95 . . . . 0.7(9) ?
    C92 C93 C94 C95 . . . . -178.5(6) ?
    C93 C94 C95 C96 . . . . -1.8(11) ?
    C94 C95 C96 C97 . . . . 1.6(13) ?
    C95 C96 C97 C98 . . . . -0.3(12) ?
    C94 C93 C98 C97 . . . . 0.6(9) ?
    C92 C93 C98 C97 . . . . 179.7(5) ?
    C96 C97 C98 C93 . . . . -0.8(11) ?
    Sn5 C99 C100 C101 . . . . -92.6(5) ?
    Sn5 C99 C100 C105 . . . . 87.8(5) ?
    C105 C100 C101 C102 . . . . 0.8(7) ?
    C99 C100 C101 C102 . . . . -178.8(5) ?
    C100 C101 C102 C103 . . . . 0.4(9) ?
    C101 C102 C103 C104 . . . . -1.3(9) ?
    C102 C103 C104 C105 . . . . 0.9(9) ?
    C103 C104 C105 C100 . . . . 0.4(8) ?
    C101 C100 C105 C104 . . . . -1.2(7) ?
    C99 C100 C105 C104 . . . . 178.4(5) ?
    Sn6 C106 C107 C108 . . . . 80.0(5) ?
    Sn6 C106 C107 C112 . . . . -99.5(5) ?
    C112 C107 C108 C109 . . . . -0.8(7) ?
    C106 C107 C108 C109 . . . . 179.7(5) ?
    C107 C108 C109 C110 . . . . 0.7(8) ?
    C108 C109 C110 C111 . . . . -0.6(9) ?
    C109 C110 C111 C112 . . . . 0.5(9) ?
    C108 C107 C112 C111 . . . . 0.8(7) ?
    C106 C107 C112 C111 . . . . -179.7(4) ?
    C110 C111 C112 C107 . . . . -0.6(8) ?
    Sn6 C113 C114 C115 . . . . -92.8(5) ?
    Sn6 C113 C114 C119 . . . . 86.5(5) ?
    C119 C114 C115 C116 . . . . -0.1(9) ?
    C113 C114 C115 C116 . . . . 179.2(6) ?
    C114 C115 C116 C117 . . . . -0.6(10) ?
    C115 C116 C117 C118 . . . . 0.6(12) ?
    C116 C117 C118 C119 . . . . 0.1(13) ?
    C115 C114 C119 C118 . . . . 0.7(9) ?
    C113 C114 C119 C118 . . . . -178.6(6) ?
    C117 C118 C119 C114 . . . . -0.7(11) ?
    Sn6 C120 C121 C122 . . . . -78.8(6) ?
    Sn6 C120 C121 C126 . . . . 103.6(5) ?
    C126 C121 C122 C123 . . . . 0.6(7) ?
    C120 C121 C122 C123 . . . . -177.0(4) ?
    C121 C122 C123 C124 . . . . -0.8(8) ?
    C122 C123 C124 C125 . . . . 0.4(8) ?
    C123 C124 C125 C126 . . . . 0.2(8) ?
    C124 C125 C126 C121 . . . . -0.3(8) ?
    C122 C121 C126 C125 . . . . -0.1(7) ?
    C120 C121 C126 C125 . . . . 177.5(4) ?
    Sn7 C127 C128 C133 . . . . 128.0(5) ?
    Sn7 C127 C128 C129 . . . . -53.9(6) ?
    C133 C128 C129 C130 . . . . -0.4(9) ?
    C127 C128 C129 C130 . . . . -178.5(6) ?
    C128 C129 C130 C131 . . . . 2.0(10) ?
    C129 C130 C131 C132 . . . . -1.7(10) ?
    C130 C131 C132 C133 . . . . -0.2(11) ?
    C129 C128 C133 C132 . . . . -1.5(9) ?
    C127 C128 C133 C132 . . . . 176.6(6) ?
    C131 C132 C133 C128 . . . . 1.9(11) ?
    Sn7 C134 C135 C136 . . . . 92.1(6) ?
    Sn7 C134 C135 C140 . . . . -82.9(5) ?
    C140 C135 C136 C137 . . . . 1.7(11) ?
    C134 C135 C136 C137 . . . . -173.7(7) ?
    C135 C136 C137 C138 . . . . -1.9(15) ?
    C136 C137 C138 C139 . . . . 1.6(16) ?
    C137 C138 C139 C140 . . . . -1.0(14) ?
    C138 C139 C140 C135 . . . . 0.9(11) ?
    C136 C135 C140 C139 . . . . -1.2(9) ?
    C134 C135 C140 C139 . . . . 174.2(6) ?
    Sn7 C141 C142 C143 . . . . -99.2(6) ?
    Sn7 C141 C142 C147 . . . . 79.1(6) ?
    C147 C142 C143 C144 . . . . 0.0(9) ?
    C141 C142 C143 C144 . . . . 178.3(6) ?
    C142 C143 C144 C145 . . . . -0.7(10) ?
    C143 C144 C145 C146 . . . . 0.7(12) ?
    C144 C145 C146 C147 . . . . 0.0(12) ?
    C145 C146 C147 C142 . . . . -0.7(10) ?
    C143 C142 C147 C146 . . . . 0.7(9) ?
    C141 C142 C147 C146 . . . . -177.7(6) ?
    Sn8 C148 C149 C151 . . . . -108.0(5) ?
    Sn8 C148 C149 C155 . . . . 71.3(6) ?
    C155 C149 C151 C152 . . . . 2.8(9) ?
    C148 C149 C151 C152 . . . . -177.9(6) ?
    C149 C151 C152 C153 . . . . -1.5(12) ?
    C151 C152 C153 C154 . . . . 0.1(12) ?
    C152 C153 C154 C155 . . . . 0.0(12) ?
    C153 C154 C155 C149 . . . . 1.5(11) ?
    C151 C149 C155 C154 . . . . -2.9(9) ?
    C148 C149 C155 C154 . . . . 177.8(6) ?
    Sn8 C156 C157 C158 . . . . 82.9(5) ?
    Sn8 C156 C157 C162 . . . . -94.6(5) ?
    C162 C157 C158 C159 . . . . -0.3(9) ?
    C156 C157 C158 C159 . . . . -177.9(6) ?
    C157 C158 C159 C160 . . . . 0.2(11) ?
    C158 C159 C160 C161 . . . . 0.1(13) ?
    C159 C160 C161 C162 . . . . -0.2(12) ?
    C160 C161 C162 C157 . . . . 0.1(11) ?
    C158 C157 C162 C161 . . . . 0.2(9) ?
    C156 C157 C162 C161 . . . . 177.8(6) ?
    Sn8 C163 C164 C165 . . . . -84.9(6) ?
    Sn8 C163 C164 C169 . . . . 95.3(6) ?
    C169 C164 C165 C166 . . . . -1.9(9) ?
    C163 C164 C165 C166 . . . . 178.3(6) ?
    C164 C165 C166 C167 . . . . 0.5(11) ?
    C165 C166 C167 C168 . . . . 1.9(11) ?
    C166 C167 C168 C169 . . . . -2.9(11) ?
    C167 C168 C169 C164 . . . . 1.5(10) ?
    C165 C164 C169 C168 . . . . 0.9(9) ?
    C163 C164 C169 C168 . . . . -179.3(6) ?
loop_
    _geom_hbond_atom_site_label_D
    _geom_hbond_atom_site_label_H
    _geom_hbond_atom_site_label_A
    _geom_hbond_site_symmetry_A
    _geom_hbond_distance_DH
    _geom_hbond_distance_HA
    _geom_hbond_distance_DA
    _geom_hbond_angle_DHA
    C117 H11H Cg9 1_455 0.95 2.85 3.77(2) 163
    C165 H16F Cg23 1_555 0.95 2.70 3.505(7) 142
    C40 H40 Cg13 2_555 0.95 2.63 3.502(6) 153
    C76 H76 Cg15 1_555 0.95 2.78 3.377(6) 122
    C87 H87 Cg15 1_555 0.95 2.97 3.537(5) 120
    C90 H90 Cg18 1_555 0.99 2.68 3.584(5) 159
_shelx_space_group_comment
;
The symmetry employed for this shelxl refinement is uniquely defined
by the following loop, which should always be used as a source of
symmetry information in preference to the above space-group names.
They are only intended as comments.
;
_shelx_estimated_absorpt_T_min     0.520
_shelx_estimated_absorpt_T_max     0.851
_shelx_hkl_file
;
 -19   2   0   14.08    7.76
  19  -2   0    6.95    7.57
 -19   2   0   -2.46    8.01
  19  -2  -1   25.99    7.55
 -19   2   1   19.68    7.90
 -19   2   1    1.63    5.50
 -19   2   2    0.74    8.11
  19  -2  -2    9.32    7.78
 -19   2   3    4.63    5.53
  19  -2  -3    4.96    5.28
  19  -2  -4   14.63    5.49
 -19   2   4    4.34    8.05
 -19   3   0   -0.63    7.89
  19  -3   0   20.41    7.74
 -19   3   0   23.83    7.75
  19  -3  -1   12.94    5.27
 -19   3   1   16.42    5.68
 -19   3   1   -0.31    5.63
  19  -3  -2   -3.87    5.29
 -19   3   2   -3.49    7.73
 -19   3   2    7.43    7.59
 -19   3   3    1.75    5.64
 -19   3   3   -1.28    5.52
  19  -3  -3   -1.02    5.42
  19  -3  -4    6.97    5.53
 -19   3   4    7.62    5.55
 -19   3   4   -2.65    8.14
  19  -3  -5   -0.01    5.47
 -19   3   5   -0.12    7.90
 -19   3   5    6.12    5.52
 -19   3   6    3.64    7.96
  19  -3  -6   -1.29    5.50
 -19   4   0   -2.99    5.55
 -19   4   0   -3.03    7.71
  19  -4   0    3.37    7.63
 -19   4   1   -1.01    5.37
  19  -4  -1    2.35    5.43
 -19   4   1    1.91    7.50
  19  -4  -2   -2.26    5.31
 -19   4   2    0.80    7.77
 -19   4   2    3.08    5.32
  19  -4  -3    1.40    5.50
 -19   4   3    0.94    5.54
 -19   4   3    5.44    5.59
  19  -4  -4    9.22    7.69
 -19   4   4   -5.63    8.10
 -19   4   4    3.62    7.82
  19  -4  -5    5.46    5.36
 -19   4   5    6.13    7.79
 -19   4   5   -2.20    5.87
  19  -4  -6   -1.98    5.55
 -19   4   6    1.33    5.79
  19  -4  -7   49.88    6.07
 -19   5   0    1.43    7.76
  19  -5   0    6.66    5.18
 -19   5   0   -5.91    7.64
  19  -5  -1    6.44    5.44
 -19   5   1    1.34    7.62
 -19   5   1    3.42    7.62
  19  -5  -2    2.45    7.45
 -19   5   2    4.80    7.63
 -19   5   2   -0.76    5.29
  19  -5  -3    3.21    7.70
 -19   5   3   11.45    7.76
 -19   5   3    1.09    5.67
  19  -5  -4    7.19    7.60
 -19   5   4    2.74    5.55
 -19   5   4   13.58    7.88
  19  -5  -5    7.20    7.64
 -19   5   5    8.53    5.59
 -19   5   5    0.83    8.00
 -19   5   6   -3.17    5.56
 -19   5   6   15.63    8.09
  19  -5  -6   14.64    5.72
 -19   5   7   33.49    8.23
  19  -5  -7   22.51    5.88
 -19   5   7    1.01    8.16
  19  -5  -8   22.58    7.89
 -19   6   0   -2.87    7.59
  19  -6   0   10.86    5.25
 -19   6   0    7.50    7.30
 -19   6   1    1.59    5.10
  19  -6  -1    6.04    5.37
 -19   6   1   -0.20    5.47
 -19   6   2    5.60    7.49
  19  -6  -2    9.97    7.76
 -19   6   2   20.81    7.50
  19  -6  -3   25.01    7.50
 -19   6   3   -1.30    5.55
 -19   6   3   28.43    7.69
  19  -6  -4    8.78    7.60
 -19   6   4    2.28    5.51
 -19   6   4    1.21    7.82
 -19   6   5   -2.46    7.77
  19  -6  -5   -9.03    7.77
 -19   6   5   -2.55    7.75
  19  -6  -6   43.21    7.90
 -19   6   6    9.54    8.32
 -19   6   6   36.49    8.12
 -19   6   7    2.97    5.71
  19  -6  -7   15.08    5.85
 -19   6   7   13.40    5.85
  19  -6  -8    5.96    5.55
 -19   7   0    0.80    7.48
 -19   7   0   -6.53    7.59
  19  -7   0   -1.62    5.35
 -19   7   1   -1.91    5.48
  19  -7  -1   12.63    7.35
 -19   7   1   15.28    5.38
 -19   7   2   25.35    7.70
 -19   7   2    1.63    7.54
  19  -7  -2   -0.97    7.41
 -19   7   3    4.56    5.42
 -19   7   3    4.27    7.70
  19  -7  -3   -0.60    7.41
  19  -7  -4    1.87    7.52
 -19   7   4    4.92    7.79
 -19   7   4    0.51    5.71
 -19   7   5    9.30    7.78
 -19   7   5   -0.22    5.56
  19  -7  -5    7.49    7.76
 -19   7   6   12.14    5.68
  19  -7  -6   10.28    5.64
 -19   7   6    2.20    8.09
 -19   7   7   -0.38    8.13
  19  -7  -7   -0.34    5.72
 -19   7   7   -4.28    8.04
 -19   8   0    1.17    7.45
 -19   8   0    9.62    7.22
  19  -8   0   -2.47    5.32
  19  -8  -1   -8.39    7.69
 -19   8   1   13.66    7.67
 -19   8   1    7.13    7.66
  19  -8  -2   -3.48    7.64
 -19   8   2    1.12    7.49
 -19   8   2    2.39    5.40
 -19   8   3   -2.32    7.57
  19  -8  -3    2.42    7.59
 -19   8   3   -2.00    5.34
 -19   8   4    0.31    7.71
  19  -8  -4    5.27    7.67
 -19   8   4   -1.52    7.76
  19  -8  -5   12.00    7.76
 -19   8   5    6.48    5.53
 -19   8   5    0.36    5.46
 -19   8   6   -2.34    5.68
  19  -8  -6   -5.77    7.79
 -19   8   6    1.23    5.51
 -19   8   7   18.03    8.03
 -19   8   7    3.19    8.06
  19  -8  -7   17.89    5.55
 -19   9   0   -1.57    5.45
 -19   9   0    6.49    5.22
  19  -9   0    8.87    5.18
  19  -9  -1   10.53    5.18
 -19   9   1    1.74    7.43
 -19   9   1    6.31    5.15
  19  -9  -2    5.33    7.69
 -19   9   2    3.82    7.94
 -19   9   2   12.76    7.76
 -19   9   3    6.11    5.46
 -19   9   3   -0.03    5.48
  19  -9  -3    9.87    7.61
 -19   9   4    9.65    7.90
 -19   9   4    2.54    5.57
  19  -9  -4    1.60    7.68
 -19   9   5   -2.91    8.01
 -19   9   5   14.83    8.00
  19  -9  -5   10.03    7.81
 -19   9   6    6.31    7.97
 -19   9   6   17.44    7.96
  19  -9  -6   18.05    5.70
  19 -10   0   35.73    5.42
 -19  10   0   31.38    7.61
 -19  10   0    4.26    7.57
 -19  10   1   -1.04    5.31
 -19  10   1   -2.38    7.68
  19 -10  -1    1.64    5.44
  19 -10  -2    6.17    7.43
 -19  10   2    3.79    5.44
 -19  10   2   -3.99    7.75
 -19  10   3    2.37    7.82
  19 -10  -3   29.48    7.74
 -19  10   3   24.18    5.67
 -19  10   4   -0.45    7.95
  19 -10  -4   23.28    5.63
 -19  10   4   19.76    7.73
 -19  10   5    2.76    5.56
 -19  10   5    1.12    5.57
  19 -10  -5   -2.85    5.52
  19 -10  -6   50.78    5.99
 -19  11   0    2.06    5.57
 -19  11   0    2.81    7.43
  19 -11   0    9.58    5.26
 -19  11   1   19.26    5.54
 -19  11   1   -6.00    7.72
  19 -11  -1   12.95    5.33
 -19  11   2   -2.37    7.87
 -19  11   2    5.66    7.70
  19 -11  -2    1.68    5.37
  19 -11  -3    0.06    5.55
 -19  11   3   -4.67    5.59
 -19  11   3   -1.58    5.62
  19 -11  -4   12.29    5.63
 -19  11   4   13.04    7.83
 -19  12   0   -3.56    7.66
  19 -12   0    9.90    7.59
  19 -12  -1    1.40    5.49
 -19  12   1    2.10    5.52
 -19  12   1   -1.62    5.45
  19 -12  -2   26.58    5.79
  19 -12  -3    3.05    5.66
 -18  -3   1    1.58    5.83
 -18  -3   1   24.28    8.29
  18   3  -1   30.50    7.81
 -18  -3   2    7.10    8.05
  18   3  -2   -4.49    5.36
 -18  -3   2   -1.63    5.69
  18   3  -3   51.88    5.74
 -18  -3   3    2.71    8.19
 -18  -3   3   45.21    6.13
 -18  -3   4    2.71    8.23
 -18  -3   4   -1.53    8.25
  18   3  -4    4.21    5.58
 -18  -3   5    1.78    5.83
 -18  -3   5    6.62    8.38
  18   3  -5    9.33    5.52
 -18  -3   6   -0.16    8.42
  18   3  -6    4.58    5.42
 -18  -3   6   -2.42    8.31
 -18  -3   7   99.30    8.83
 -18  -3   7    1.63    5.86
  18   3  -7   88.11    6.12
  18   3  -8    2.99    5.78
 -18  -2   1   -0.61    5.53
 -18  -2   1    0.35    8.04
  18   2  -1    4.92    5.48
 -18  -2   2    9.60    7.90
 -18  -2   2    4.53    7.94
  18   2  -2    4.50    7.56
 -18  -2   3   -0.73    5.61
 -18  -2   3   15.97    7.90
  18   2  -3   15.23    7.39
 -18  -2   4   21.51    8.24
 -18  -2   4    2.90    8.04
  18   2  -4   23.07    7.65
 -18  -2   5   -1.58    5.72
 -18  -2   5    6.76    5.73
  18   2  -5    0.72    7.60
 -18  -2   6   -1.02    8.10
  18   2  -6   16.75    7.67
 -18  -2   6   -2.22    5.79
 -18  -2   7   -1.59    5.69
  18   2  -7   62.73    7.96
 -18  -2   7   55.77    8.34
  18   2  -8    7.19    5.41
 -18  -2   8    4.55    8.16
 -18  -2   8    5.15    8.26
 -18  -2   9    2.72    5.71
 -18  -2   9   12.22    8.26
  18   2  -9   10.64    5.49
  18   2 -10   20.28    7.99
 -18  -2  10   10.36    8.46
  18   1  -1    7.05    7.30
 -18  -1   1   -3.03    7.58
 -18  -1   1    3.36    5.35
 -18  -1   2    2.62    7.86
 -18  -1   2    2.97    5.39
  18   1  -2   11.10    7.37
  18   1  -3   53.70    7.74
 -18  -1   3   -3.29    7.96
 -18  -1   3   51.01    5.88
  18   1  -4    2.13    7.63
 -18  -1   4    8.56    7.69
 -18  -1   4    1.96    5.40
  18   1  -5   14.99    7.52
 -18  -1   5    9.73    8.09
 -18  -1   5    0.64    7.84
  18   1  -6   40.19    7.71
 -18  -1   6    3.22    5.56
 -18  -1   6   42.88    8.15
 -18  -1   7    1.93    8.04
 -18  -1   7  113.66    8.43
  18   1  -7  148.91    8.23
 -18  -1   8   -0.75    5.61
  18   1  -8   -7.83    7.63
 -18  -1   8   -2.99    8.22
 -18  -1   9    1.75    5.75
 -18  -1   9    2.21    5.66
  18   1  -9    2.29    5.36
 -18  -1  10    8.24    8.38
 -18  -1  10   61.34    6.01
  18   1 -10   66.25    8.06
  18   1 -11   17.72    7.88
 -18  -1  11   -0.24    5.74
 -18  -1  11    8.48    8.39
  18   0  -1    5.20    5.03
 -18   0   1   -0.84    7.68
 -18   0   1    7.83    5.33
  18   0  -2    9.71    5.26
 -18   0   2    4.11    7.59
 -18   0   2    4.65    5.49
  18   0  -3   45.75    5.37
 -18   0   3   50.62    7.81
 -18   0   3    1.41    7.64
 -18   0   4   -2.12    5.53
  18   0  -4    4.18    5.12
 -18   0   4    0.33    5.55
 -18   0   5    6.52    7.76
 -18   0   5    3.44    5.39
  18   0  -5   -1.22    5.18
 -18   0   6   21.91    7.81
 -18   0   6   -0.60    5.61
  18   0  -6   16.77    5.43
  18   0  -7    7.91    7.62
 -18   0   7    3.69    7.67
 -18   0   7    5.88    7.86
 -18   0   8   10.85    7.72
 -18   0   8    1.92    5.71
  18   0  -8    9.58    7.46
  18   0  -9    0.95    7.65
 -18   0   9    1.02    5.73
 -18   0   9    9.33    7.89
 -18   0  10   -3.76    7.76
  18   0 -10    3.76    5.54
 -18   0  10    4.70    8.21
 -18   0  11   35.12    7.98
  18   0 -11   32.33    7.92
 -18   0  11    0.67    8.39
 -18   0  12   13.65    8.14
 -18   0  12    2.32    6.03
  18   0 -12   11.07    5.60
 -18   1   0    2.23    5.12
  18  -1   0    3.50    7.07
 -18   1   0    1.74    5.21
 -18   1   1   12.08    7.42
  18  -1  -1   11.20    5.28
 -18   1   1    4.19    5.38
 -18   1   2  126.74    7.80
 -18   1   2    6.99    7.61
  18  -1  -2  123.14    5.82
 -18   1   3    0.96    5.21
 -18   1   3    6.45    5.28
  18  -1  -3    7.89    5.19
 -18   1   4    6.44    7.62
 -18   1   4    5.46    7.65
  18  -1  -4    8.04    7.31
 -18   1   5   32.11    7.77
  18  -1  -5   35.69    5.34
 -18   1   5    0.94    7.60
 -18   1   6   -2.08    5.66
  18  -1  -6   73.99    5.74
 -18   1   6   71.88    5.69
 -18   1   7   25.53    5.59
 -18   1   7   -4.26    7.80
  18  -1  -7   31.78    5.44
 -18   1   8   12.13    7.65
 -18   1   8    2.50    5.35
  18  -1  -8   15.70    7.61
  18  -1  -9   12.35    7.66
 -18   1   9    5.71    7.79
 -18   1   9    5.59    5.53
 -18   1  10    8.31    8.06
 -18   1  10   11.49    7.86
  18  -1 -10   12.80    5.62
 -18   1  11   -0.14    5.82
  18  -1 -11    9.93    7.62
 -18   1  11    5.20    7.88
 -18   1  12    2.67    6.11
  18  -1 -12   11.44    5.75
 -18   1  12   13.92    7.99
 -18   1  13   31.84    5.81
 -18   1  13    4.84    8.41
  18  -1 -13   40.23    8.14
 -18   2   0    1.84    7.26
 -18   2   0    3.18    7.31
  18  -2   0   21.57    5.26
 -18   2   1    2.38    5.34
 -18   2   1   12.91    5.00
  18  -2  -1    8.49    5.27
  18  -2  -2   12.08    7.14
 -18   2   2   10.23    7.29
 -18   2   2    5.36    7.23
 -18   2   3    5.63    7.40
 -18   2   3   -1.69    5.16
  18  -2  -3    9.18    7.27
 -18   2   4    1.43    7.58
  18  -2  -4   -3.23    7.38
 -18   2   4    0.72    5.27
 -18   2   5   25.73    7.44
 -18   2   5   -1.56    5.50
  18  -2  -5   26.61    7.38
 -18   2   6    5.70    5.41
  18  -2  -6    7.39    5.10
 -18   2   6    2.86    7.48
 -18   2   7    9.74    7.61
 -18   2   7   -4.44    7.44
  18  -2  -7   -0.34    5.33
 -18   2   8    9.79    7.75
 -18   2   8   -3.39    5.42
  18  -2  -8    7.52    7.62
  18  -2  -9   75.56    7.88
 -18   2   9   75.49    5.75
 -18   2   9    1.20    5.78
  18  -2 -10    4.40    5.37
 -18   2  10    7.87    5.47
 -18   2  10    3.16    8.05
 -18   2  11    5.23    8.30
 -18   2  11    6.55    5.48
  18  -2 -11    7.80    7.65
 -18   2  12   19.94    5.73
 -18   2  12   -3.23    8.50
  18  -2 -12   15.65    5.61
 -18   2  13   -2.45    5.95
  18  -2 -13   21.98    8.10
 -18   2  13   11.45    8.15
  18  -2 -14    0.44    8.06
  18  -3   0    9.31    4.96
 -18   3   0    1.17    7.20
 -18   3   0   17.73    4.96
 -18   3   1   12.58    7.18
 -18   3   1    5.12    7.14
  18  -3  -1    3.77    5.10
 -18   3   2    5.95    7.16
  18  -3  -2   25.90    7.24
 -18   3   2   31.02    7.38
  18  -3  -3   19.30    7.28
 -18   3   3  -12.33    5.38
 -18   3   3   15.76    5.37
 -18   3   4    2.22    7.34
 -18   3   4   30.64    7.49
  18  -3  -4   32.25    7.40
 -18   3   5   47.22    7.58
 -18   3   5   -7.72    5.34
  18  -3  -5   55.38    7.65
 -18   3   6   45.29    5.52
  18  -3  -6   43.62    5.48
 -18   3   6    3.64    5.25
  18  -3  -7   23.27    5.31
 -18   3   7   19.73    7.55
 -18   3   7   -1.91    7.70
  18  -3  -8   20.91    7.52
 -18   3   8   13.90    7.60
 -18   3   8    5.05    7.86
  18  -3  -9    7.94    7.38
 -18   3   9    4.02    7.44
 -18   3   9    4.04    5.66
 -18   3  10    6.20    7.59
  18  -3 -10    5.09    5.40
 -18   3  10   -1.55    5.66
  18  -3 -11    3.14    7.80
 -18   3  11   10.57    7.80
 -18   3  11    0.30    8.22
 -18   3  12   -4.01    8.59
  18  -3 -12   17.11    5.43
 -18   3  12   17.85    7.87
  18  -3 -13   43.18    8.00
 -18   3  13    1.65    8.56
 -18   3  13   42.40    8.32
 -18   3  14   18.34    9.04
  18  -3 -14   16.55    7.85
 -18   4   0   54.20    7.17
 -18   4   0   -1.38    4.94
  18  -4   0   53.40    5.22
 -18   4   1    1.10    7.17
 -18   4   1   22.86    7.09
  18  -4  -1   18.43    7.11
  18  -4  -2    4.60    7.06
 -18   4   2   -0.01    7.34
 -18   4   2    3.89    5.07
  18  -4  -3    8.93    7.28
 -18   4   3   -3.68    5.37
 -18   4   3    5.70    7.29
  18  -4  -4  133.40    7.80
 -18   4   4  134.25    5.84
 -18   4   4    2.64    7.40
  18  -4  -5    1.69    7.26
 -18   4   5    2.52    7.35
 -18   4   5   -0.97    5.32
 -18   4   6   -2.00    5.22
 -18   4   6   14.77    7.45
  18  -4  -6   10.57    5.14
 -18   4   7    4.69    7.42
  18  -4  -7    3.25    5.10
 -18   4   7    3.30    7.58
 -18   4   8   81.53    5.78
 -18   4   8    5.31    7.66
  18  -4  -8   80.21    7.80
 -18   4   9    2.02    7.85
  18  -4  -9   20.70    7.42
 -18   4   9    5.20    5.49
 -18   4  10   -2.53    5.56
 -18   4  10   25.30    5.54
  18  -4 -10   21.71    5.32
 -18   4  11    3.46    5.56
  18  -4 -11   -1.62    7.77
 -18   4  11    0.69    5.74
  18  -4 -12   51.95    5.71
 -18   4  12    1.70    8.44
 -18   4  12   59.03    5.89
 -18   4  13   -2.58    5.71
 -18   4  13   -2.63    9.10
  18  -4 -13   12.65    7.88
  18  -4 -14    7.10    7.74
 -18   4  14    3.66    5.44
 -18   4  14    6.32    9.01
 -18   5   0   -1.98    4.97
  18  -5   0    6.83    4.87
 -18   5   0   -3.57    7.05
 -18   5   1    7.34    5.03
 -18   5   1    0.56    6.99
  18  -5  -1    2.27    4.80
  18  -5  -2   -3.90    7.05
 -18   5   2   -4.00    5.14
 -18   5   2   -4.69    7.02
 -18   5   3   -2.70    5.12
  18  -5  -3   71.91    7.53
 -18   5   3   71.52    5.48
 -18   5   4   -4.32    7.09
 -18   5   4   47.89    7.54
  18  -5  -4   44.22    7.49
  18  -5  -5   37.64    5.25
 -18   5   5   27.10    7.59
 -18   5   5    3.75    7.49
 -18   5   6    5.80    5.25
  18  -5  -6    9.82    5.22
 -18   5   6    4.80    5.17
 -18   5   7    1.75    5.24
 -18   5   7   11.45    5.34
  18  -5  -7   13.60    5.18
 -18   5   8    8.56    7.55
  18  -5  -8    6.99    7.49
 -18   5   8   15.25    7.85
 -18   5   9    4.12    7.95
 -18   5   9    6.12    7.63
  18  -5  -9   10.70    7.49
  18  -5 -10   -0.58    5.38
 -18   5  10    5.14    7.56
 -18   5  10   -0.62    8.19
 -18   5  11    9.51    7.76
 -18   5  11   -3.00    8.46
  18  -5 -11    0.69    7.70
 -18   5  12  104.96    6.67
 -18   5  12   98.16    8.40
  18  -5 -12   92.54    6.13
 -18   5  13    3.74    6.16
  18  -5 -13    0.56    7.92
 -18   5  13    1.84    8.03
 -18   5  14    2.55    7.98
  18  -5 -14    0.08    8.23
 -18   5  14    6.53    6.44
 -18   6   0   -1.81    5.09
  18  -6   0   54.86    5.24
 -18   6   0   56.80    5.13
 -18   6   1   38.71    7.10
  18  -6  -1   36.32    5.23
 -18   6   1   -1.38    7.19
  18  -6  -2   33.82    5.15
 -18   6   2    3.62    7.05
 -18   6   2   40.81    7.16
  18  -6  -3   12.90    5.15
 -18   6   3   14.13    5.01
 -18   6   3   -2.24    4.83
 -18   6   4   46.23    7.47
 -18   6   4    1.49    7.29
  18  -6  -4   51.45    7.39
 -18   6   5   -1.40    7.24
  18  -6  -5   11.49    5.15
 -18   6   5    9.38    5.32
 -18   6   6    9.39    7.37
  18  -6  -6    5.89    4.97
 -18   6   6   13.64    7.43
 -18   6   7   22.53    7.48
 -18   6   7    4.01    5.22
  18  -6  -7   16.97    7.38
 -18   6   8   20.16    7.65
  18  -6  -8   32.69    7.46
 -18   6   8   -2.59    5.52
  18  -6  -9   14.59    5.31
 -18   6   9   -0.94    5.63
 -18   6   9    5.78    5.41
  18  -6 -10   40.67    7.67
 -18   6  10   39.06    5.55
 -18   6  10   26.94    8.42
 -18   6  11   16.46    8.64
 -18   6  11    4.96    7.78
  18  -6 -11   13.17    7.69
 -18   6  12   41.14    8.81
 -18   6  12   35.72    8.03
  18  -6 -12   34.94    7.81
 -18   6  13   15.15    8.82
 -18   6  13    8.52    8.12
  18  -6 -13   15.97    7.90
 -18   6  14   10.96    9.07
 -18   6  14   -1.49    5.83
  18  -6 -14    9.03    8.18
 -18   7   0   -1.24    5.05
 -18   7   0    1.30    5.01
  18  -7   0   -0.07    4.85
 -18   7   1    6.08    7.01
 -18   7   1   -1.84    6.94
  18  -7  -1   -2.58    5.17
 -18   7   2    2.72    5.04
 -18   7   2    7.16    6.90
  18  -7  -2   12.57    5.07
 -18   7   3   67.59    7.44
 -18   7   3    1.16    7.10
  18  -7  -3   86.67    5.44
 -18   7   4   -2.09    5.07
  18  -7  -4   10.54    5.19
 -18   7   4    8.08    5.12
 -18   7   5   -1.97    7.23
  18  -7  -5   -5.78    5.19
 -18   7   5   -5.80    7.31
 -18   7   6    3.72    7.48
  18  -7  -6    5.26    7.28
 -18   7   6   -0.73    7.52
 -18   7   7   10.17    5.14
 -18   7   7   -1.10    7.74
  18  -7  -7    8.83    7.32
 -18   7   8    4.35    7.81
 -18   7   8    1.99    5.22
  18  -7  -8    5.91    7.39
  18  -7  -9   17.21    5.39
 -18   7   9   15.32    7.81
 -18   7   9   24.64    8.19
 -18   7  10    3.40    7.72
  18  -7 -10    7.21    7.68
 -18   7  10    7.51    5.90
 -18   7  11   32.16    6.26
  18  -7 -11   37.80    7.69
 -18   7  11   36.75    7.88
  18  -7 -12    6.75    8.02
 -18   7  12    4.38    6.09
 -18   7  12   13.87    7.90
 -18   7  13    0.81    7.87
  18  -7 -13    2.75    5.57
 -18   7  13   -0.29    6.33
  18  -7 -14   12.60    8.20
 -18   7  14   17.59    8.02
 -18   7  14   15.90    6.38
  18  -8   0   51.42    5.16
 -18   8   0   40.19    5.10
 -18   8   0    0.03    6.98
 -18   8   1    3.59    4.97
  18  -8  -1   71.30    5.47
 -18   8   1   74.23    5.25
 -18   8   2    1.73    7.13
  18  -8  -2    7.09    4.98
 -18   8   2   -1.60    7.05
  18  -8  -3   33.43    5.17
 -18   8   3   34.76    7.24
 -18   8   3    4.51    7.27
  18  -8  -4   50.78    5.47
 -18   8   4    2.55    7.39
 -18   8   4   47.45    7.35
 -18   8   5   69.57    7.73
  18  -8  -5   51.25    5.45
 -18   8   5   -3.48    5.26
  18  -8  -6    8.79    7.36
 -18   8   6   -4.22    5.26
 -18   8   6    2.99    5.27
 -18   8   7    5.26    7.59
 -18   8   7   -1.70    5.40
  18  -8  -7   36.97    7.54
  18  -8  -8   -7.36    7.34
 -18   8   8    5.87    8.11
 -18   8   8    1.93    7.47
 -18   8   9   57.59    8.58
 -18   8   9   36.05    7.87
  18  -8  -9   34.61    5.56
 -18   8  10    4.66    5.59
  18  -8 -10    9.83    7.72
 -18   8  10    5.18    8.64
  18  -8 -11    9.94    5.61
 -18   8  11   15.28    8.57
 -18   8  11   14.30    5.51
 -18   8  12   -0.50    5.53
 -18   8  12    1.65    8.84
  18  -8 -12   -6.96    7.94
 -18   8  13    4.91    8.86
 -18   8  13    7.85    5.67
  18  -8 -13    6.89    5.61
 -18   8  14    9.21    9.05
  18  -8 -14    4.48    8.21
 -18   9   0    1.72    6.83
 -18   9   0    0.77    6.84
  18  -9   0   12.11    6.93
 -18   9   1    5.21    4.92
 -18   9   1    0.71    7.02
  18  -9  -1    8.77    7.00
 -18   9   2   27.74    7.11
 -18   9   2    2.73    5.01
  18  -9  -2   22.38    7.21
 -18   9   3    7.97    5.06
 -18   9   3    2.71    7.32
  18  -9  -3    5.04    5.11
 -18   9   4    5.06    7.15
  18  -9  -4   -2.70    7.15
 -18   9   4   -0.56    7.32
 -18   9   5   -4.31    7.26
 -18   9   5    2.16    7.34
  18  -9  -5    9.46    7.45
 -18   9   6    2.36    5.23
 -18   9   6    3.03    7.56
  18  -9  -6   11.32    7.38
 -18   9   7   12.60    8.04
  18  -9  -7   14.27    7.55
 -18   9   7    2.76    7.54
 -18   9   8   35.10    7.57
  18  -9  -8   29.04    5.45
 -18   9   8   28.54    5.95
 -18   9   9    8.09    5.82
  18  -9  -9    3.82    7.63
 -18   9   9    3.34    5.34
 -18   9  10    1.13    6.05
  18  -9 -10   -6.59    7.78
 -18   9  10    3.63    5.51
  18  -9 -11    9.23    5.62
 -18   9  11   12.25    5.66
 -18   9  11    7.16    6.09
  18  -9 -12   30.16    8.19
 -18   9  12   15.32    7.95
 -18   9  12   19.60    6.33
 -18   9  13    8.57    7.86
 -18   9  13   -2.66    8.97
  18  -9 -13    1.18    5.59
 -18  10   0    4.65    5.07
 -18  10   0   18.63    6.93
  18 -10   0   23.39    7.14
 -18  10   1    0.38    7.10
  18 -10  -1   29.21    7.07
 -18  10   1   29.84    5.16
 -18  10   2    1.48    7.09
  18 -10  -2   49.80    7.10
 -18  10   2   26.99    7.14
 -18  10   3   17.28    5.37
 -18  10   3    1.69    5.14
  18 -10  -3   29.06    7.49
 -18  10   4    9.61    7.21
 -18  10   4    5.97    5.20
  18 -10  -4    7.70    7.21
 -18  10   5   48.07    7.47
 -18  10   5   -1.51    5.34
  18 -10  -5   45.86    7.53
 -18  10   6    3.07    5.35
  18 -10  -6    2.67    7.44
 -18  10   6    5.67    5.69
 -18  10   7   18.99    7.76
  18 -10  -7   10.37    5.49
 -18  10   7    6.24    8.20
  18 -10  -8   10.37    5.51
 -18  10   8   29.08    7.81
 -18  10   8   18.25    8.28
  18 -10  -9   30.44    7.82
 -18  10   9   32.03    8.54
 -18  10   9   37.05    5.43
 -18  10  10    5.26    8.34
 -18  10  10    5.50    5.48
  18 -10 -10    1.61    7.90
 -18  10  11   18.26    8.49
  18 -10 -11   21.46    7.82
 -18  10  11    8.42    7.90
  18 -10 -12   -0.03    8.22
 -18  10  12    9.95    8.18
 -18  10  12    6.34    6.15
  18 -11   0    0.13    6.90
 -18  11   0    2.57    6.96
 -18  11   0    2.67    7.21
  18 -11  -1    9.00    6.88
 -18  11   1    1.93    4.93
 -18  11   1    5.06    4.97
  18 -11  -2   26.92    7.15
 -18  11   2   14.00    7.12
 -18  11   2   -0.25    5.30
  18 -11  -3   -1.54    7.48
 -18  11   3    5.63    7.31
 -18  11   3    6.44    5.06
  18 -11  -4    8.91    7.35
 -18  11   4    6.32    7.45
 -18  11   4   -0.15    7.48
  18 -11  -5   31.17    7.51
 -18  11   5   35.45    8.15
 -18  11   5   27.16    5.26
 -18  11   6   -6.11    8.17
  18 -11  -6    4.44    5.51
 -18  11   6   -2.02    7.39
 -18  11   7   63.10    7.88
  18 -11  -7   52.10    5.61
 -18  11   7   39.94    8.43
  18 -11  -8   -1.94    7.87
 -18  11   8    1.15    7.82
 -18  11   8    8.50    8.11
  18 -11  -9    9.42    7.87
 -18  11   9   -4.89    5.57
 -18  11   9   11.76    8.21
 -18  11  10   38.38    8.61
 -18  11  10   37.24    8.04
  18 -11 -10   37.25    5.92
  18 -11 -11   -9.88    8.25
 -18  11  11    3.09    8.70
 -18  11  11    0.04    7.94
 -18  11  12    1.57    8.49
  18 -11 -12    2.53    8.46
 -18  12   0   87.95    7.32
 -18  12   0    3.77    5.22
  18 -12   0   91.07    5.56
  18 -12  -1   22.01    5.37
 -18  12   1   25.62    5.09
 -18  12   1    1.40    7.40
 -18  12   2   -2.00    7.39
  18 -12  -2   -2.70    7.16
 -18  12   2    7.09    7.04
  18 -12  -3    9.48    7.50
 -18  12   3   10.22    5.39
 -18  12   3   -7.54    7.59
 -18  12   4   65.63    7.54
 -18  12   4   61.60    5.91
  18 -12  -4   65.78    5.59
 -18  12   5    7.04    5.67
 -18  12   5    2.42    7.43
  18 -12  -5    2.14    5.29
 -18  12   6   -0.78    5.21
 -18  12   6    5.28    5.86
  18 -12  -6    0.95    5.54
 -18  12   7    4.97    5.78
  18 -12  -7   -1.48    5.37
 -18  12   7   -5.14    7.64
 -18  12   8   36.32    7.87
 -18  12   8   36.64    6.05
  18 -12  -8   55.36    8.01
  18 -12  -9    3.55    7.85
 -18  12   9    1.87    5.66
 -18  12   9    0.55    5.88
  18 -12 -10   -0.07    5.88
 -18  12  10    3.34    5.99
 -18  12  10    8.42    5.78
  18 -12 -11    7.28    8.45
 -18  12  11    5.18    8.07
 -18  13   0   11.48    7.34
 -18  13   0    4.17    7.50
  18 -13   0    1.63    5.08
 -18  13   1   18.82    7.14
 -18  13   1   -1.96    7.47
  18 -13  -1    9.04    5.08
 -18  13   2    4.83    7.23
 -18  13   2    1.00    5.31
  18 -13  -2   -0.56    5.18
 -18  13   3    4.34    7.19
 -18  13   3    2.16    5.63
  18 -13  -3    4.32    5.30
 -18  13   4   20.77    5.89
 -18  13   4   29.07    5.45
  18 -13  -4   29.13    5.31
 -18  13   5   -0.88    7.40
  18 -13  -5    7.25    5.62
 -18  13   5    3.26    5.87
  18 -13  -6    6.31    7.98
 -18  13   6    5.26    8.04
 -18  13   6    2.93    5.48
  18 -13  -7   21.77    7.94
 -18  13   7   37.75    6.03
 -18  13   7   41.02    7.70
 -18  13   8    2.49    6.01
  18 -13  -8   14.80    8.01
 -18  13   8    7.95    7.87
 -18  13   9   15.47    7.78
  18 -13  -9   -1.64    8.20
 -18  13   9    5.37    5.98
  18 -13 -10   -5.62    6.04
  18 -14   0   31.01    7.36
 -18  14   0   43.66    5.53
 -18  14   0   -3.51    5.38
  18 -14  -1    0.56    7.22
 -18  14   1   -4.20    7.09
 -18  14   1    2.16    5.53
 -18  14   2   11.08    5.09
  18 -14  -2    6.88    5.22
 -18  14   2    5.91    5.62
  18 -14  -3    6.29    5.41
 -18  14   3    6.77    7.43
 -18  14   3   -2.42    8.22
  18 -14  -4   12.47    7.50
 -18  14   4    4.20    5.16
 -18  14   4    8.91    8.32
 -18  14   5   13.79    7.66
  18 -14  -5   -5.60    7.82
 -18  14   5    4.68    8.29
  18 -14  -6    9.42    7.98
 -18  14   6    3.03    7.58
 -18  14   6    0.67    8.28
 -18  14   7    4.48    8.24
 -18  14   7    1.18    5.48
  18 -14  -7    3.99    8.25
 -18  14   8   51.42    8.06
  18 -14  -8   50.82    8.55
 -18  14   8   48.38    8.45
 -18  15   0    5.13    7.42
 -18  15   0    4.16    5.58
  18 -15   0    6.13    7.43
  18 -15  -1    6.97    7.43
 -18  15   1   -0.45    5.72
 -18  15   1   -0.92    5.17
 -18  15   2    8.63    8.52
 -18  15   2   13.80    7.63
  18 -15  -2   11.38    7.60
 -18  15   3    0.66    5.29
  18 -15  -3    0.06    7.78
 -18  15   3   11.11    8.37
 -18  15   4    4.81    7.78
  18 -15  -4   -1.36    8.13
 -18  15   4    2.49    8.42
 -18  15   5    0.39    8.40
  18 -15  -5    6.33    7.91
 -18  15   5    0.22    5.53
 -18  15   6   57.23    8.75
  18 -15  -6   51.77    8.51
 -18  15   6   45.76    7.91
  18 -16   0   28.80    5.54
 -18  16   0   -1.74    6.04
 -18  16   0   21.76    7.62
  18 -16  -1    0.96    7.73
 -18  16   1   15.25    7.67
 -18  16   1    9.23    6.14
 -18  16   2    6.33    7.47
 -18  16   2   17.64    8.44
  18 -16  -2   11.64    7.91
  18 -16  -3   -1.85    8.04
 -18  16   3    9.72    8.49
 -18  16   3    5.93    7.53
 -18  16   4    1.29    5.29
  18 -16  -4    7.89    8.12
 -18  17   0    4.83    7.75
  18 -17   0    2.77    5.62
  18 -17  -1   -0.04    5.41
  18 -17  -2   -1.55    7.76
 -18  17   2    2.25    8.82
 -17  -7   1   -0.54    5.99
 -17  -7   1   40.84    8.73
  17   7  -1   37.85    8.08
 -17  -7   2   -0.04    5.96
 -17  -7   2   -1.47    6.05
  17   7  -2    0.51    5.65
 -17  -7   3   -3.03    8.72
 -17  -7   3   15.00    6.33
  17   7  -3   30.11    5.68
 -17  -7   4    6.26    6.43
  17   7  -4   13.42    8.04
 -17  -7   4    1.76    8.56
  17   7  -5   65.12    8.11
 -17  -7   5   -2.96    8.36
 -17  -7   5   73.16    8.86
 -17  -7   6    3.88    8.50
  17   7  -6   -2.38    8.06
 -17  -7   6    2.28    8.93
  17   7  -7   27.19    8.23
  17   7  -8   30.04    7.85
 -17  -6   1    0.17    8.20
  17   6  -1   14.82    7.66
 -17  -6   1   13.06    8.23
 -17  -6   2    3.69    8.15
  17   6  -2   10.81    7.65
 -17  -6   2   13.29    8.42
 -17  -6   3   19.27    8.32
  17   6  -3   17.83    7.65
 -17  -6   3    1.13    8.34
  17   6  -4   20.08    5.47
 -17  -6   4   26.30    8.68
 -17  -6   4   -2.35    8.16
  17   6  -5   16.36    5.46
 -17  -6   5   -0.34    5.63
 -17  -6   5   14.82    6.11
 -17  -6   6    4.06    6.00
 -17  -6   6   -2.07    8.29
  17   6  -6    5.10    5.52
 -17  -6   7    2.33    8.07
 -17  -6   7    7.07    6.06
  17   6  -7    3.99    5.35
  17   6  -8   -6.92    7.66
 -17  -6   8    2.61    5.81
 -17  -6   8    5.00    8.70
 -17  -6   9   11.51    8.63
 -17  -6   9    5.32    8.38
  17   6  -9   11.82    7.89
  17   6 -10    4.38    7.94
 -17  -6  10   -2.61    5.79
 -17  -6  10   -0.79    8.94
  17   6 -11   16.44    7.84
 -17  -6  11    3.28    8.43
 -17  -5   1   10.81    8.04
 -17  -5   1   -1.73    8.12
  17   5  -1    4.39    5.32
  17   5  -2   11.71    5.42
 -17  -5   2   21.43    5.85
 -17  -5   2   -1.99    8.05
 -17  -5   3    5.07    8.20
 -17  -5   3   -0.12    5.64
  17   5  -3   11.44    7.51
  17   5  -4   90.46    7.73
 -17  -5   4    0.77    7.86
 -17  -5   4   82.99    8.56
  17   5  -5    9.00    7.40
 -17  -5   5   13.95    8.15
 -17  -5   5    0.18    7.99
  17   5  -6    8.16    7.55
 -17  -5   6   18.74    8.24
 -17  -5   6    1.12    5.63
 -17  -5   7    2.62    8.23
  17   5  -7    5.65    7.30
 -17  -5   7    3.96    8.01
 -17  -5   8   -1.41    5.59
 -17  -5   8   57.85    8.66
  17   5  -8   44.89    5.81
  17   5  -9    6.96    5.37
 -17  -5   9   20.52    8.18
 -17  -5   9    4.90    5.74
  17   5 -10   12.19    7.78
 -17  -5  10    3.51    8.14
 -17  -5  10    5.38    8.52
  17   5 -11    7.73    5.66
 -17  -5  11    5.26    5.74
 -17  -5  11   -1.71    8.58
 -17  -5  12   19.38    8.56
 -17  -5  12    1.48    8.27
  17   5 -12   22.34    7.91
  17   5 -13    3.01    5.68
 -17  -5  13    6.13    8.72
 -17  -4   1   -1.95    5.59
 -17  -4   1    4.06    7.74
  17   4  -1   14.63    7.26
 -17  -4   2    8.39    7.96
  17   4  -2   13.92    7.49
 -17  -4   2    0.34    7.90
 -17  -4   3   23.23    5.70
  17   4  -3   29.95    7.41
 -17  -4   3   -1.12    7.62
 -17  -4   4   -2.19    7.60
 -17  -4   4   18.36    5.76
  17   4  -4   17.47    5.35
 -17  -4   5   27.03    8.06
  17   4  -5   21.63    7.37
 -17  -4   5    1.08    5.45
 -17  -4   6   28.11    8.08
 -17  -4   6    3.58    7.67
  17   4  -6   30.83    7.62
 -17  -4   7   -1.83    5.44
  17   4  -7   12.36    7.41
 -17  -4   7    6.06    7.88
 -17  -4   8   30.47    8.34
 -17  -4   8    2.01    7.80
  17   4  -8   26.89    7.53
  17   4  -9   19.09    7.48
 -17  -4   9    5.61    5.58
 -17  -4   9   22.92    8.14
 -17  -4  10   -7.31    8.12
  17   4 -10   38.57    7.83
 -17  -4  10   28.49    8.07
  17   4 -11    6.52    7.74
 -17  -4  11   -1.23    5.72
 -17  -4  11    2.11    5.86
 -17  -4  12    6.59    8.24
 -17  -4  12    2.36    8.01
  17   4 -12    5.33    7.72
 -17  -4  13   -0.83    8.09
  17   4 -13   10.66    7.83
 -17  -4  13    5.02    8.35
 -17  -4  14   92.76    8.91
  17   4 -14   92.91    8.48
 -17  -4  14    3.45    5.79
 -17  -3   1    0.58    7.68
 -17  -3   1    1.82    5.48
  17   3  -1   -3.49    7.06
 -17  -3   2    0.58    7.57
  17   3  -2   11.49    5.19
 -17  -3   2   17.19    7.58
 -17  -3   3   -1.90    5.34
  17   3  -3   38.88    5.32
 -17  -3   3   33.15    7.90
 -17  -3   4   59.77    7.81
 -17  -3   4    2.62    7.61
  17   3  -4   62.60    5.44
 -17  -3   5    0.57    7.63
  17   3  -5   -1.76    5.18
 -17  -3   5    1.09    5.45
 -17  -3   6   -0.67    5.39
  17   3  -6    1.66    5.16
 -17  -3   6    3.91    5.47
 -17  -3   7   -3.69    5.56
 -17  -3   7    5.21    7.61
  17   3  -7   -2.30    5.05
 -17  -3   8    3.32    7.75
  17   3  -8   40.74    7.35
 -17  -3   8   31.39    7.94
  17   3  -9   32.64    7.63
 -17  -3   9    1.64    7.89
 -17  -3   9   27.01    8.07
  17   3 -10    1.32    5.36
 -17  -3  10   -6.26    7.93
 -17  -3  10    2.46    5.65
  17   3 -11   19.39    7.40
 -17  -3  11   -2.83    5.48
 -17  -3  11   14.86    5.72
 -17  -3  12   -2.17    8.06
 -17  -3  12    0.61    8.01
  17   3 -12    2.76    5.47
 -17  -3  13    5.36    8.31
 -17  -3  13    8.48    8.09
  17   3 -13    9.47    7.80
  17   3 -14    2.78    7.91
 -17  -3  14    2.87    6.00
 -17  -3  14    2.54    5.88
  17   3 -15    6.45    8.22
 -17  -3  15    9.50    8.26
 -17  -3  15    5.69    8.40
  17   3 -16    5.57    5.82
 -17  -2   1    0.43    7.36
 -17  -2   1    8.46    7.30
  17   2  -1    5.34    5.02
 -17  -2   2   47.19    5.53
  17   2  -2   53.17    7.22
 -17  -2   2   -1.33    5.28
 -17  -2   3    3.60    7.29
 -17  -2   3    5.19    5.20
  17   2  -3   -2.10    6.96
  17   2  -4   19.52    7.10
 -17  -2   4   24.47    7.48
 -17  -2   4   -2.40    5.24
  17   2  -5   20.91    7.14
 -17  -2   5   18.72    7.61
 -17  -2   5    4.57    7.40
  17   2  -6    9.51    7.17
 -17  -2   6    2.32    7.31
 -17  -2   6    8.72    7.54
 -17  -2   7   -4.54    7.47
  17   2  -7   10.18    5.18
 -17  -2   7    9.22    5.34
  17   2  -8    3.19    5.19
 -17  -2   8   -2.16    5.51
 -17  -2   8    4.70    5.37
 -17  -2   9   -0.12    7.58
  17   2  -9   -2.72    7.42
 -17  -2   9    1.31    5.41
 -17  -2  10    1.73    5.59
  17   2 -10    6.75    5.30
 -17  -2  10    6.06    5.40
 -17  -2  11   -1.10    5.48
  17   2 -11    6.97    7.28
 -17  -2  11   -3.40    7.71
 -17  -2  12   -4.87    7.88
 -17  -2  12   -3.30    7.74
  17   2 -12   -1.10    5.48
  17   2 -13   45.48    7.85
 -17  -2  13    1.88    8.13
 -17  -2  13   44.66    7.96
 -17  -2  14    6.62    7.90
 -17  -2  14    2.06    5.63
  17   2 -14    3.49    7.73
 -17  -2  15   45.02    8.41
 -17  -2  15   -0.05    5.92
  17   2 -15   33.55    5.93
 -17  -2  16    2.18    8.41
 -17  -2  16    8.08    8.15
  17   2 -16    7.93    5.67
  17   1  -1   50.45    7.34
 -17  -1   1   51.68    5.30
 -17  -1   1    2.72    5.08
  17   1  -2    3.87    7.00
 -17  -1   2    3.53    7.22
 -17  -1   2    1.15    6.99
 -17  -1   3  110.29    5.71
  17   1  -3  128.89    7.34
 -17  -1   3   -2.32    5.03
 -17  -1   4    7.96    5.14
  17   1  -4   12.41    6.97
 -17  -1   4    3.08    7.35
 -17  -1   5    1.54    5.03
  17   1  -5    7.95    6.98
 -17  -1   5    0.63    7.28
 -17  -1   6    8.26    7.33
 -17  -1   6    3.66    7.29
  17   1  -6   -3.00    7.11
 -17  -1   7   11.99    7.30
 -17  -1   7    2.28    5.24
  17   1  -7    5.62    5.18
 -17  -1   8    7.54    7.38
 -17  -1   8   -2.26    5.41
  17   1  -8    6.34    4.97
  17   1  -9   28.34    7.10
 -17  -1   9   19.46    5.30
 -17  -1   9    0.83    7.39
 -17  -1  10    7.83    7.92
 -17  -1  10    7.86    7.53
  17   1 -10    5.19    5.25
 -17  -1  11    4.10    5.63
  17   1 -11    1.70    7.33
 -17  -1  11    1.06    7.49
 -17  -1  12   14.30    7.74
  17   1 -12   15.37    5.38
 -17  -1  12    5.89    7.89
 -17  -1  13   -4.34    7.84
 -17  -1  13   -3.33    7.93
  17   1 -13    8.16    7.42
  17   1 -14    1.55    7.54
 -17  -1  14   -1.08    8.12
 -17  -1  14    6.90    7.91
 -17  -1  15   -1.19    6.03
  17   1 -15    1.26    5.45
 -17  -1  15    2.07    5.56
  17   1 -16   17.15    8.19
 -17  -1  16    3.56    5.98
 -17  -1  16   23.35    8.36
  17   1 -17   15.55    8.20
 -17  -1  17    4.99    5.75
 -17  -1  17    9.45    9.13
 -17   0   1    3.00    7.07
  17   0  -1   61.65    6.90
 -17   0   1   55.12    7.31
 -17   0   2   10.13    5.12
  17   0  -2   24.67    6.95
 -17   0   2   26.38    5.14
  17   0  -3    6.38    7.03
 -17   0   3    4.61    7.24
 -17   0   3    0.67    7.08
 -17   0   4    3.81    7.10
 -17   0   4   13.27    7.19
  17   0  -4    5.47    7.00
 -17   0   5    2.80    7.17
  17   0  -5   -4.06    7.08
 -17   0   5    1.51    5.12
 -17   0   6    0.71    7.23
  17   0  -6   16.00    6.91
 -17   0   6   14.27    7.00
 -17   0   7   23.74    7.57
  17   0  -7   34.00    7.12
 -17   0   7    4.16    5.17
 -17   0   8    1.56    7.08
 -17   0   8    3.10    7.25
  17   0  -8   -3.00    4.99
  17   0  -9    0.15    7.21
 -17   0   9   -5.19    7.32
 -17   0   9   -1.06    7.48
  17   0 -10   27.31    7.27
 -17   0  10   32.55    7.56
 -17   0  10    2.71    5.38
 -17   0  11  100.76    7.70
 -17   0  11    0.82    5.34
  17   0 -11   86.77    7.62
 -17   0  12   10.21    7.50
 -17   0  12    1.98    8.07
  17   0 -12   10.38    5.37
 -17   0  13   -1.03    8.12
  17   0 -13    5.13    7.35
 -17   0  13    6.92    7.60
  17   0 -14   16.50    7.55
 -17   0  14    1.90    8.09
 -17   0  14   14.59    7.63
  17   0 -15   74.34    8.10
 -17   0  15   59.35    7.99
 -17   0  15    1.92    5.96
  17   0 -16   13.02    8.02
 -17   0  16   10.59    7.74
 -17   0  16    5.00    6.25
 -17   0  17    4.23    7.87
 -17   0  17    2.22    6.37
  17   0 -17    8.06    8.05
 -17   0  18    1.23    7.88
  17   0 -18   -3.13    8.19
  17  -1   0   33.25    6.76
 -17   1   0   -0.27    4.75
 -17   1   0   10.72    4.90
  17  -1  -1   59.89    6.98
 -17   1   1   48.03    6.81
 -17   1   1   -3.51    6.87
 -17   1   2    8.56    6.95
  17  -1  -2   -2.45    6.74
 -17   1   2    0.11    4.88
 -17   1   3    4.45    6.76
  17  -1  -3   19.26    6.73
 -17   1   3   17.24    5.09
 -17   1   4    8.21    7.10
  17  -1  -4    9.09    6.94
 -17   1   4   -0.70    4.98
  17  -1  -5   23.25    7.01
 -17   1   5    0.47    6.88
 -17   1   5   11.17    7.16
 -17   1   6    4.76    4.93
  17  -1  -6   -2.41    7.04
 -17   1   6    3.72    7.06
 -17   1   7   18.38    6.86
 -17   1   7    4.87    5.23
  17  -1  -7   10.97    4.83
 -17   1   8   -4.39    7.04
  17  -1  -8   19.34    5.04
 -17   1   8   28.53    7.18
 -17   1   9   -2.89    7.33
  17  -1  -9    9.44    7.05
 -17   1   9    1.44    7.20
 -17   1  10    1.93    7.12
 -17   1  10    1.03    5.48
  17  -1 -10    1.68    5.17
 -17   1  11   16.65    7.46
 -17   1  11   -1.78    5.53
  17  -1 -11   23.12    7.17
  17  -1 -12   14.51    5.22
 -17   1  12   12.49    7.46
 -17   1  12    3.31    5.76
 -17   1  13    5.31    7.37
  17  -1 -13   13.36    7.46
 -17   1  13    4.93    7.88
 -17   1  14   21.97    8.37
 -17   1  14   29.06    7.70
  17  -1 -14   18.45    7.60
 -17   1  15    9.29    8.71
 -17   1  15    1.46    5.43
  17  -1 -15   -3.76    7.47
  17  -1 -16    0.70    7.64
 -17   1  16   -4.26    8.95
 -17   1  16    6.43    7.63
 -17   1  17   21.49    6.43
  17  -1 -17    0.66    7.78
 -17   1  17    8.25    7.62
 -17   1  18   43.79    7.96
  17  -1 -18   46.08    8.34
 -17   1  18   38.08    9.16
  17  -2   0   34.47    6.65
 -17   2   0   39.00    6.66
 -17   2   0   -1.98    6.69
 -17   2   1   -1.00    4.68
  17  -2  -1   53.88    6.89
 -17   2   1   48.31    5.01
 -17   2   2    3.69    6.78
 -17   2   2   -2.32    6.86
  17  -2  -2   -1.91    6.77
 -17   2   3   -3.37    6.70
  17  -2  -3    8.88    6.75
 -17   2   3    4.72    6.85
 -17   2   4    5.05    5.03
 -17   2   4    1.94    4.95
  17  -2  -4    2.83    6.78
  17  -2  -5   35.62    6.93
 -17   2   5   36.10    6.96
 -17   2   5    0.27    6.95
  17  -2  -6   79.42    7.12
 -17   2   6   81.76    7.24
 -17   2   6   -0.33    4.87
 -17   2   7    2.68    5.02
  17  -2  -7    1.86    4.86
 -17   2   7    0.49    4.92
 -17   2   8   -1.66    7.17
  17  -2  -8    2.38    6.98
 -17   2   8    1.87    4.94
  17  -2  -9    7.67    7.01
 -17   2   9    9.09    7.15
 -17   2   9   -0.76    7.33
 -17   2  10    0.29    5.26
  17  -2 -10    8.88    5.01
 -17   2  10    8.52    7.12
 -17   2  11   13.95    7.40
 -17   2  11   -0.99    5.50
  17  -2 -11   19.60    7.25
 -17   2  12   28.25    7.43
  17  -2 -12   29.54    7.30
 -17   2  12   -0.74    5.78
  17  -2 -13    1.43    7.20
 -17   2  13   -2.47    8.47
 -17   2  13    2.65    7.20
 -17   2  14   58.75    5.73
  17  -2 -14   63.40    7.77
 -17   2  14   74.30    8.82
 -17   2  15   -0.13    8.79
 -17   2  15   -2.26    7.56
  17  -2 -15    1.61    7.50
 -17   2  16   27.97    9.16
  17  -2 -16   26.94    8.01
 -17   2  16   26.68    7.68
 -17   2  17    4.04    9.04
 -17   2  17    6.08    7.61
  17  -2 -17    8.35    7.93
  17  -2 -18   16.89    8.18
 -17   2  18    0.38    7.69
 -17   2  18    7.67    9.14
 -17   2  19    0.13    9.28
 -17   3   0  133.40    5.27
 -17   3   0    4.37    4.65
  17  -3   0  141.71    7.02
 -17   3   1    4.92    6.76
  17  -3  -1   -2.09    6.78
 -17   3   1    4.03    6.51
 -17   3   2    5.08    4.80
 -17   3   2   -0.89    6.86
  17  -3  -2    4.66    6.66
  17  -3  -3   56.52    6.84
 -17   3   3    1.45    4.74
 -17   3   3   40.52    6.79
 -17   3   4    2.23    6.68
  17  -3  -4   11.11    6.74
 -17   3   4    6.04    6.88
 -17   3   5    5.10    4.86
  17  -3  -5   11.05    6.72
 -17   3   5    7.00    6.94
 -17   3   6   -0.04    4.84
  17  -3  -6    3.90    4.78
 -17   3   6   -0.10    7.13
  17  -3  -7    8.76    5.04
 -17   3   7   -0.44    4.92
 -17   3   7   10.77    7.06
 -17   3   8    6.93    6.91
  17  -3  -8   -2.93    7.03
 -17   3   8    6.71    7.23
 -17   3   9    4.40    5.04
  17  -3  -9    7.23    7.10
 -17   3   9   -5.02    7.36
 -17   3  10    2.49    5.13
  17  -3 -10    7.64    5.09
 -17   3  10   -1.64    7.60
  17  -3 -11   32.55    7.26
 -17   3  11   28.20    5.20
 -17   3  11   20.23    5.93
 -17   3  12    9.42    5.77
  17  -3 -12   12.11    7.24
 -17   3  12    7.95    5.01
 -17   3  13   57.90    5.61
  17  -3 -13   59.86    5.66
 -17   3  13   71.94    6.27
 -17   3  14   14.01    5.41
 -17   3  14   18.20    5.99
  17  -3 -14    7.13    7.48
 -17   3  15   10.61    6.00
 -17   3  15    6.39    7.64
  17  -3 -15    7.92    7.67
 -17   3  16   -5.13    7.49
 -17   3  16   -2.20    6.13
  17  -3 -16    4.09    7.71
 -17   3  17   60.98    7.99
  17  -3 -17   80.81    8.30
 -17   3  17   57.71    6.66
  17  -3 -18    3.02    8.21
 -17   3  18    8.97    6.47
 -17   3  18    1.48    7.76
  17  -4   0   -1.20    6.44
 -17   4   0    4.08    6.42
 -17   4   0    2.98    4.66
 -17   4   1   16.20    4.63
  17  -4  -1   18.25    6.65
 -17   4   1   -1.46    6.54
  17  -4  -2   -3.19    6.76
 -17   4   2    2.12    6.89
 -17   4   2   -0.92    4.65
 -17   4   3    2.30    4.60
  17  -4  -3   35.15    6.69
 -17   4   3   26.29    4.86
 -17   4   4    0.15    6.71
 -17   4   4   56.03    7.07
  17  -4  -4   47.12    7.10
 -17   4   5    1.38    6.83
 -17   4   5   -3.38    6.79
  17  -4  -5    2.73    5.03
  17  -4  -6    2.97    4.77
 -17   4   6   -0.68    4.85
 -17   4   6   -0.46    4.92
 -17   4   7    2.22    5.11
  17  -4  -7    9.92    7.03
 -17   4   7   13.27    6.96
 -17   4   8   22.67    6.90
  17  -4  -8   21.19    6.93
 -17   4   8    6.17    7.21
  17  -4  -9   -2.30    5.03
 -17   4   9   -5.06    7.15
 -17   4   9    0.85    7.49
 -17   4  10    5.60    8.06
  17  -4 -10   12.97    6.97
 -17   4  10    3.49    7.20
 -17   4  11   -0.17    7.26
 -17   4  11    2.53    8.40
  17  -4 -11    6.75    5.02
  17  -4 -12   52.70    7.41
 -17   4  12   59.21    7.49
 -17   4  12   64.08    8.52
 -17   4  13   10.95    8.52
  17  -4 -13    3.47    7.27
 -17   4  13    7.53    7.46
 -17   4  14   16.28    7.42
 -17   4  14   13.31    8.49
  17  -4 -14   16.23    5.30
  17  -4 -15   26.31    7.83
 -17   4  15   35.49    8.86
 -17   4  15   28.90    7.74
  17  -4 -16    1.45    7.87
 -17   4  16    0.78    8.75
 -17   4  16    1.08    7.60
 -17   4  17    4.02    7.63
 -17   4  17    7.10    9.12
  17  -4 -17    4.62    7.96
  17  -4 -18    7.34    8.48
 -17   4  18    9.13    7.88
 -17   4  18   11.22    9.05
  17  -4 -19   32.42    6.26
  17  -5   0   -6.06    4.38
 -17   5   0   -0.76    6.63
 -17   5   0    7.01    4.78
  17  -5  -1    9.87    6.51
 -17   5   1    3.18    6.49
 -17   5   1   -4.61    6.49
  17  -5  -2   47.50    6.88
 -17   5   2   55.63    4.94
 -17   5   2    1.86    4.84
  17  -5  -3   13.23    4.95
 -17   5   3   12.69    6.43
 -17   5   3    5.51    4.79
 -17   5   4    8.19    6.67
 -17   5   4    9.94    6.85
  17  -5  -4    7.12    4.78
 -17   5   5    5.24    6.87
  17  -5  -5    7.37    4.99
 -17   5   5    7.56    6.64
 -17   5   6   16.06    6.88
 -17   5   6   -0.85    4.95
  17  -5  -6   23.48    6.90
  17  -5  -7    5.02    6.89
 -17   5   7   -8.47    7.16
 -17   5   7   -0.76    5.02
 -17   5   8    4.71    5.50
 -17   5   8    1.46    4.82
  17  -5  -8   -3.76    6.95
 -17   5   9    3.01    5.50
 -17   5   9    4.36    6.99
  17  -5  -9   -0.30    6.95
  17  -5 -10   91.71    7.31
 -17   5  10   70.28    8.19
 -17   5  10   96.37    7.51
 -17   5  11    0.17    7.36
  17  -5 -11    7.14    5.11
 -17   5  11    0.43    8.13
 -17   5  12   28.94    8.34
  17  -5 -12   24.21    7.39
 -17   5  12   17.60    7.51
 -17   5  13   12.47    8.44
 -17   5  13   14.62    7.31
  17  -5 -13    5.76    7.33
 -17   5  14    4.45    7.27
 -17   5  14   -3.41    8.68
  17  -5 -14   -4.87    7.45
 -17   5  15   -3.50    8.46
 -17   5  15    2.03    7.70
  17  -5 -15    0.05    5.62
  17  -5 -16   13.00    8.07
 -17   5  16   18.67    7.67
 -17   5  16   20.72    6.39
 -17   5  17   22.67    6.64
  17  -5 -17   22.96    8.27
 -17   5  17   19.72    5.56
  17  -5 -18   -4.89    5.90
 -17   5  18    2.12    7.94
 -17   5  18    0.89    6.54
 -17   6   0   37.25    6.51
 -17   6   0    0.97    6.30
  17  -6   0   39.22    5.01
  17  -6  -1    7.77    4.56
 -17   6   1    4.69    6.54
 -17   6   1   -3.33    6.52
 -17   6   2   15.55    6.69
 -17   6   2   -1.23    4.49
  17  -6  -2   12.71    4.87
  17  -6  -3  159.88    5.56
 -17   6   3  148.18    5.61
 -17   6   3   -1.49    4.63
 -17   6   4   -0.74    6.73
 -17   6   4    7.59    6.70
  17  -6  -4    1.19    4.70
 -17   6   5    4.38    6.76
  17  -6  -5   -1.31    4.76
 -17   6   5   10.92    7.10
 -17   6   6   11.95    5.01
  17  -6  -6    4.96    6.95
 -17   6   6   -2.68    7.09
 -17   6   7  135.10    7.45
  17  -6  -7  124.64    7.44
 -17   6   7  105.58    5.77
 -17   6   8    6.30    6.97
 -17   6   8   -4.53    5.46
  17  -6  -8    0.40    4.85
  17  -6  -9    2.47    7.01
 -17   6   9   -8.48    7.24
 -17   6   9   12.32    5.52
  17  -6 -10    3.59    5.10
 -17   6  10    4.13    5.07
 -17   6  10   -3.45    5.76
  17  -6 -11   63.71    7.35
 -17   6  11   63.26    6.21
 -17   6  11   64.89    5.55
 -17   6  12   15.92    7.17
 -17   6  12    8.01    5.96
  17  -6 -12    9.39    5.10
 -17   6  13   11.77    7.34
 -17   6  13    5.04    5.79
  17  -6 -13   -0.58    7.43
  17  -6 -14    0.43    7.37
 -17   6  14   -4.17    6.04
 -17   6  14    4.27    7.43
 -17   6  15   13.92    5.34
  17  -6 -15   18.09    5.71
 -17   6  15   18.48    6.29
  17  -6 -16    8.14    5.78
 -17   6  16   11.82    8.91
 -17   6  16   -0.97    7.76
  17  -6 -17   40.80    6.00
 -17   6  17   37.03    8.14
 -17   6  17   43.31    9.11
  17  -6 -18    7.24    8.50
 -17   6  18    1.97    9.18
 -17   6  18   -3.24    7.87
 -17   7   0    8.08    6.50
  17  -7   0    1.12    6.57
 -17   7   0    2.86    6.18
  17  -7  -1   -4.75    6.28
 -17   7   1   11.18    6.43
 -17   7   1   -6.41    6.35
 -17   7   2   23.94    6.69
  17  -7  -2   40.35    6.67
 -17   7   2   -0.83    4.53
 -17   7   3    4.37    4.46
  17  -7  -3    6.67    4.75
 -17   7   3    1.41    6.88
 -17   7   4    4.08    4.95
 -17   7   4    2.20    6.73
  17  -7  -4  -12.42    6.81
 -17   7   5    3.49    7.05
 -17   7   5    1.90    5.03
  17  -7  -5    4.81    6.75
  17  -7  -6   -0.80    6.69
 -17   7   6    7.77    7.43
 -17   7   6    0.20    6.92
 -17   7   7    1.67    4.91
  17  -7  -7    8.06    4.81
 -17   7   7    2.85    7.72
 -17   7   8   11.95    7.87
  17  -7  -8   11.87    7.17
 -17   7   8    9.41    5.05
  17  -7  -9   43.68    7.12
 -17   7   9   39.68    7.34
 -17   7   9   45.65    8.08
 -17   7  10   11.11    7.29
 -17   7  10   27.61    8.13
  17  -7 -10   14.39    5.11
 -17   7  11   15.68    7.38
  17  -7 -11    9.93    7.23
 -17   7  11   15.27    8.30
 -17   7  12   22.01    7.53
 -17   7  12   20.31    8.52
  17  -7 -12   22.03    7.40
 -17   7  13   -3.99    8.26
  17  -7 -13    7.06    7.38
 -17   7  13    3.06    7.43
 -17   7  14   38.89    7.58
 -17   7  14   40.79    8.58
  17  -7 -14   38.01    7.69
  17  -7 -15    3.60    7.64
 -17   7  15    9.15    7.72
 -17   7  15    9.02    6.31
  17  -7 -16   67.98    5.96
 -17   7  16   73.82    8.06
 -17   7  16   73.73    6.66
 -17   7  17    8.65    7.77
 -17   7  17    6.13    6.29
  17  -7 -17    7.51    5.85
  17  -7 -18   42.42    6.33
 -17   7  18   41.15    9.12
 -17   7  18   42.52    5.87
 -17   8   0   -2.92    6.30
 -17   8   0    1.68    4.45
  17  -8   0    9.05    6.68
 -17   8   1    9.15    6.85
  17  -8  -1   13.42    6.48
 -17   8   1    1.13    6.49
 -17   8   2    2.83    6.63
 -17   8   2   39.21    4.72
  17  -8  -2   40.55    6.71
  17  -8  -3   29.07    6.54
 -17   8   3   25.84    6.79
 -17   8   3   -1.65    4.72
 -17   8   4    3.95    5.09
 -17   8   4   -0.81    4.85
  17  -8  -4   -0.54    6.79
  17  -8  -5   16.52    4.80
 -17   8   5   11.88    5.13
 -17   8   5    8.63    6.96
  17  -8  -6   -4.19    4.91
 -17   8   6    1.32    4.95
 -17   8   6    2.95    5.33
 -17   8   7   41.76    7.70
 -17   8   7   34.36    5.00
  17  -8  -7   32.96    7.16
 -17   8   8   26.54    8.04
  17  -8  -8   33.07    7.13
 -17   8   8   22.91    7.18
  17  -8  -9   11.27    4.93
 -17   8   9   12.98    7.87
 -17   8   9   11.41    7.24
  17  -8 -10   10.78    7.44
 -17   8  10    9.60    5.24
 -17   8  10   15.57    7.90
 -17   8  11   39.33    5.30
  17  -8 -11   29.31    5.44
 -17   8  11   37.66    5.91
 -17   8  12   12.57    5.86
 -17   8  12    9.85    5.38
  17  -8 -12    6.82    7.52
 -17   8  13    5.06    7.67
 -17   8  13   -2.85    5.89
  17  -8 -13    0.46    5.37
 -17   8  14   15.56    6.13
  17  -8 -14    5.41    7.68
 -17   8  14   12.65    7.73
  17  -8 -15    6.59    8.03
 -17   8  15   20.09    8.68
 -17   8  15    5.00    7.74
 -17   8  16   57.58    5.87
 -17   8  16   54.12    9.01
  17  -8 -16   54.74    8.44
  17  -8 -17    6.74    6.13
 -17   8  17    1.03    7.80
 -17   8  17    6.61    8.76
  17  -8 -18    4.10    6.45
  17  -9   0    7.86    4.72
 -17   9   0   -2.64    4.57
 -17   9   0    1.23    4.69
 -17   9   1    2.08    4.46
  17  -9  -1   15.08    4.52
 -17   9   1   20.38    6.49
 -17   9   2    7.63    6.56
 -17   9   2    1.36    6.63
  17  -9  -2   -4.22    4.61
 -17   9   3   29.06    6.92
 -17   9   3    7.51    6.97
  17  -9  -3   28.02    4.84
 -17   9   4   18.85    7.41
  17  -9  -4   10.11    4.71
 -17   9   4    2.61    6.94
  17  -9  -5   12.88    4.87
 -17   9   5    4.90    7.62
 -17   9   5    4.97    6.93
  17  -9  -6    3.76    6.80
 -17   9   6    2.76    7.55
 -17   9   6    8.41    5.03
  17  -9  -7   36.03    7.07
 -17   9   7   40.38    7.30
 -17   9   7   22.88    5.55
 -17   9   8   16.33    7.21
 -17   9   8    9.20    5.54
  17  -9  -8   16.31    5.04
 -17   9   9   36.13    8.16
 -17   9   9   30.97    5.29
  17  -9  -9   27.38    7.26
  17  -9 -10    9.65    7.31
 -17   9  10    9.06    8.12
 -17   9  10    3.72    7.25
  17  -9 -11   31.00    5.53
 -17   9  11   43.82    7.56
 -17   9  11   50.36    8.10
  17  -9 -12   32.58    7.65
 -17   9  12   36.13    8.17
 -17   9  12   34.41    7.42
 -17   9  13   27.42    7.69
 -17   9  13   19.24    8.68
  17  -9 -13   20.85    7.86
 -17   9  14    4.92    8.34
 -17   9  14    6.43    7.76
  17  -9 -14    1.64    5.73
 -17   9  15    6.93    6.00
  17  -9 -15    2.25    8.07
 -17   9  15   10.61    7.75
 -17   9  16    1.41    7.95
 -17   9  16   -6.69    9.01
  17  -9 -16    7.04    8.34
  17  -9 -17   95.39    9.17
 -17   9  17  109.63    9.42
 -17   9  17  111.42    8.52
  17 -10   0  100.68    6.94
 -17  10   0   95.44    6.97
 -17  10   0    2.87    6.72
  17 -10  -1    3.90    4.88
 -17  10   1    4.29    4.89
 -17  10   1   -0.02    4.78
  17 -10  -2   49.09    5.02
 -17  10   2   10.83    5.03
 -17  10   2   45.27    6.77
  17 -10  -3    9.83    4.76
 -17  10   3   19.19    4.78
 -17  10   3   18.07    5.11
 -17  10   4   37.72    7.74
  17 -10  -4   40.98    6.92
 -17  10   4   34.11    7.01
 -17  10   5    3.97    7.62
  17 -10  -5    8.71    6.90
 -17  10   5   -3.14    4.89
 -17  10   6   16.33    7.79
 -17  10   6   26.29    7.10
  17 -10  -6   18.89    7.10
 -17  10   7    8.24    7.70
 -17  10   7   -5.39    6.82
  17 -10  -7    3.40    4.83
  17 -10  -8   67.05    5.57
 -17  10   8   65.76    7.95
 -17  10   8   75.31    5.59
 -17  10   9    7.30    7.33
  17 -10  -9    4.67    7.23
 -17  10   9    0.09    7.90
  17 -10 -10    9.76    5.35
 -17  10  10   18.04    7.92
 -17  10  10   20.83    7.42
 -17  10  11    0.44    7.49
  17 -10 -11    4.64    7.59
 -17  10  11    7.33    5.84
 -17  10  12   10.55    7.56
 -17  10  12   -0.19    5.71
  17 -10 -12    4.27    5.51
 -17  10  13    2.27    7.58
 -17  10  13   -3.57    5.71
  17 -10 -13   -6.31    8.01
 -17  10  14    1.37    7.90
 -17  10  14   -8.19    8.45
  17 -10 -14    9.99    5.92
 -17  10  15   26.68    7.94
 -17  10  15   18.73    8.45
  17 -10 -15   26.10    8.36
 -17  10  16   -1.32    8.30
  17 -10 -16   10.07    8.80
 -17  10  16    4.72    6.10
  17 -11   0   -1.42    6.54
 -17  11   0    3.78    6.87
 -17  11   0    5.40    6.42
 -17  11   1    3.03    6.88
  17 -11  -1    3.83    6.65
 -17  11   1   -2.44    4.72
  17 -11  -2   55.11    7.09
 -17  11   2   62.25    7.34
 -17  11   2   59.10    6.99
 -17  11   3    6.04    7.48
  17 -11  -3    4.59    6.75
 -17  11   3    9.71    4.82
 -17  11   4    5.32    6.83
 -17  11   4    1.97    5.29
  17 -11  -4    8.69    6.94
 -17  11   5   -1.85    5.10
 -17  11   5    6.01    5.38
  17 -11  -5    7.85    6.94
 -17  11   6   36.67    5.58
 -17  11   6   27.84    7.18
  17 -11  -6   28.72    5.14
 -17  11   7    7.11    5.45
 -17  11   7    0.01    7.23
  17 -11  -7    5.83    5.04
  17 -11  -8    4.46    7.19
 -17  11   8    6.11    7.96
 -17  11   8    4.90    5.04
 -17  11   9  131.76    8.17
  17 -11  -9  120.85    7.85
 -17  11   9  140.03    7.67
  17 -11 -10    2.23    5.48
 -17  11  10   -1.93    7.52
 -17  11  10    7.45    8.01
 -17  11  11   20.35    7.58
  17 -11 -11   10.22    7.90
 -17  11  11   25.50    8.35
 -17  11  12   14.80    8.16
  17 -11 -12   14.37    5.58
 -17  11  12    8.56    5.35
 -17  11  13   16.47    5.42
 -17  11  13   17.28    5.91
  17 -11 -13   19.72    8.03
 -17  11  14    1.32    6.01
 -17  11  14    4.51    5.57
  17 -11 -14    3.13    5.78
 -17  11  15    5.67    5.67
  17 -11 -15    3.41    8.72
 -17  11  15    4.36    8.61
 -17  11  16   13.16    8.23
 -17  11  16   16.61    8.88
 -17  12   0   43.03    6.91
  17 -12   0   55.17    4.90
 -17  12   0   -2.20    4.88
 -17  12   1   15.27    4.88
 -17  12   1   16.84    5.19
  17 -12  -1    9.73    4.91
 -17  12   2   17.10    6.96
  17 -12  -2   22.78    6.98
 -17  12   2    7.44    5.30
  17 -12  -3   17.16    5.13
 -17  12   3   18.79    5.50
 -17  12   3   19.34    5.04
  17 -12  -4    6.52    4.87
 -17  12   4    7.54    5.47
 -17  12   4   13.00    6.83
  17 -12  -5    3.40    4.87
 -17  12   5   -0.24    5.03
 -17  12   5    2.79    5.43
  17 -12  -6    5.10    5.20
 -17  12   6    3.39    5.55
 -17  12   6    4.74    7.18
 -17  12   7   49.62    5.63
 -17  12   7   39.91    7.45
  17 -12  -7   49.15    7.54
 -17  12   8   15.82    5.63
 -17  12   8   26.88    5.26
  17 -12  -8   32.10    7.56
 -17  12   9   14.76    5.74
 -17  12   9   -1.45    7.44
  17 -12  -9   11.19    5.24
 -17  12  10   47.74    7.51
 -17  12  10   33.88    5.82
  17 -12 -10   35.69    7.90
 -17  12  11   -5.73    8.01
 -17  12  11    3.31    7.55
  17 -12 -11    3.80    7.95
 -17  12  12   15.05    8.20
  17 -12 -12   14.55    6.08
 -17  12  12   14.74    7.77
 -17  12  13   18.86    8.57
 -17  12  13   21.59    5.61
  17 -12 -13   15.39    8.55
 -17  12  14    4.28    5.86
 -17  12  14    4.85    5.51
  17 -12 -14   -9.07    8.69
 -17  12  15   11.36    8.81
 -17  12  15   24.59    5.74
 -17  13   0   28.44    6.82
 -17  13   0   11.48    5.33
  17 -13   0   22.05    4.90
 -17  13   1   31.54    4.81
  17 -13  -1   35.89    5.04
 -17  13   1   43.38    7.70
 -17  13   2    6.25    6.79
  17 -13  -2    4.45    4.96
 -17  13   2   -0.10    7.71
  17 -13  -3   -1.05    4.83
 -17  13   3    6.57    7.50
 -17  13   3   -1.08    4.86
  17 -13  -4   38.44    5.00
 -17  13   4   45.95    7.80
 -17  13   4   45.17    7.22
 -17  13   5    4.90    4.74
  17 -13  -5    1.56    7.40
 -17  13   5    3.40    7.85
 -17  13   6    7.02    7.93
 -17  13   6    1.95    7.08
  17 -13  -6    1.76    7.22
  17 -13  -7   11.40    7.48
 -17  13   7   -3.27    7.71
 -17  13   7    1.02    7.38
 -17  13   8  101.78    5.73
  17 -13  -8   84.08    5.82
 -17  13   8   99.67    8.12
  17 -13  -9    9.36    5.60
 -17  13   9   13.69    5.39
 -17  13   9   11.11    5.90
 -17  13  10   44.32    7.51
 -17  13  10   42.52    6.04
  17 -13 -10   41.18    8.05
  17 -13 -11    4.21    5.86
 -17  13  11    3.99    5.85
 -17  13  11    7.51    7.47
 -17  13  12   36.11    7.80
 -17  13  12   35.17    8.55
  17 -13 -12   41.26    8.68
 -17  13  13   -3.27    8.53
 -17  13  13    3.50    7.94
  17 -13 -13    0.81    8.66
 -17  13  14    4.24    6.18
 -17  13  14   12.17    8.13
 -17  14   0   22.46    4.76
  17 -14   0   21.74    7.14
 -17  14   1   14.64    6.86
  17 -14  -1    6.12    6.95
 -17  14   1    9.30    7.67
 -17  14   2   16.32    5.08
 -17  14   2   -0.08    7.92
  17 -14  -2   11.16    6.95
  17 -14  -3   60.67    7.25
 -17  14   3   47.42    7.22
 -17  14   3   54.62    8.27
 -17  14   4   -2.38    7.91
 -17  14   4    2.31    5.11
  17 -14  -4    4.14    7.25
 -17  14   5   -1.12    7.25
  17 -14  -5    1.79    7.37
 -17  14   5    5.44    7.67
 -17  14   6   10.63    5.19
  17 -14  -6    6.00    7.41
 -17  14   6   13.41    7.95
 -17  14   7   27.78    7.95
 -17  14   7   26.93    7.48
  17 -14  -7   29.16    5.73
 -17  14   8   11.84    7.36
  17 -14  -8   11.82    5.71
 -17  14   8    4.21    8.07
 -17  14   9   15.27    8.13
  17 -14  -9   17.59    8.13
 -17  14   9   12.50    5.34
  17 -14 -10   -4.31    8.39
 -17  14  10    7.37    7.55
 -17  14  10    1.55    5.73
  17 -14 -11    2.35    6.05
 -17  14  11    1.16    7.62
 -17  14  11   -0.48    5.90
 -17  14  12    1.07    7.65
 -17  14  12   -6.48    8.68
 -17  14  13    8.72    8.62
 -17  14  13   11.34    7.76
 -17  15   0   25.27    7.11
  17 -15   0    9.87    4.81
  17 -15  -1   11.39    7.20
 -17  15   1    2.84    7.03
 -17  15   2    8.91    5.16
  17 -15  -2   14.54    7.19
 -17  15   2   16.41    5.60
 -17  15   3   29.75    5.86
 -17  15   3   27.76    7.22
  17 -15  -3   38.45    7.29
  17 -15  -4   -2.78    7.43
 -17  15   4    1.64    5.06
 -17  15   4    2.14    5.81
  17 -15  -5   12.00    7.56
 -17  15   5    4.07    7.15
 -17  15   5    6.87    5.65
 -17  15   6   30.12    8.15
 -17  15   6    9.98    5.23
  17 -15  -6   13.74    5.63
  17 -15  -7   63.27    6.03
 -17  15   7   57.38    8.40
 -17  15   7   49.96    5.66
  17 -15  -8   14.57    8.06
 -17  15   8   -0.84    7.31
 -17  15   8    3.69    7.91
 -17  15   9    4.59    8.16
  17 -15  -9   -1.03    8.46
 -17  15   9    3.05    7.55
  17 -15 -10   44.63    8.82
 -17  15  10   35.23    5.60
 -17  15  10   27.35    8.59
 -17  15  11    2.06    5.50
 -17  15  11    0.65    6.03
 -17  15  12    4.87    5.61
 -17  16   0   12.07    6.98
  17 -16   0   -2.02    5.04
  17 -16  -1    8.98    5.11
 -17  16   1   10.22    5.04
 -17  16   2    0.33    7.27
  17 -16  -2   -6.28    5.08
  17 -16  -3   10.14    5.35
 -17  16   3   12.31    5.30
 -17  16   3   13.66    5.68
 -17  16   4   41.88    7.32
 -17  16   4   35.60    5.79
  17 -16  -4   33.02    5.41
 -17  16   5    2.20    5.69
  17 -16  -5    8.13    5.46
 -17  16   5    4.39    5.13
 -17  16   6   11.20    7.33
  17 -16  -6    3.03    5.57
 -17  16   6    1.67    5.72
  17 -16  -7    5.86    8.19
 -17  16   7    7.76    8.20
 -17  16   7    8.97    7.50
 -17  16   8   11.99    5.27
  17 -16  -8    7.09    8.40
 -17  16   8    7.29    8.33
 -17  16   9   17.63    7.55
 -17  16   9   15.99    8.53
 -17  16  10    1.51    7.62
 -17  16  10    5.77    6.16
  17 -17   0    0.69    7.39
 -17  17   0    1.06    5.28
  17 -17  -1   26.82    7.49
 -17  17   1   29.36    7.45
 -17  17   2   22.59    5.45
  17 -17  -2   26.44    5.59
  17 -17  -3    2.90    5.32
 -17  17   3   -5.39    7.21
 -17  17   4   28.00    5.52
  17 -17  -4   25.17    5.59
 -17  17   4   27.66    5.93
 -17  17   5   61.51    7.58
 -17  17   5   53.14    6.03
  17 -17  -5   42.41    8.16
  17 -17  -6   16.28    8.28
 -17  17   6   14.70    7.69
 -17  17   6   21.41    5.93
 -17  17   7   11.06    5.45
 -17  17   7   14.59    8.42
 -17  17   8   -0.34    7.63
 -17  17   8    3.34    8.79
 -17  17   9   19.40    6.55
 -17  17   9   26.73    8.04
 -17  18   0   -2.15    7.56
  17 -18   0    2.54    7.46
  17 -18  -1   13.41    7.73
 -17  18   1    5.69    5.51
  17 -18  -2    2.90    7.86
 -17  18   2    7.78    7.74
  17 -18  -3   12.58    7.87
 -17  18   3   11.16    5.55
  17 -18  -4   12.67    8.28
 -17  18   4   10.24    7.56
 -17  18   5   16.50    6.19
 -17  18   5   17.03    7.74
 -17  18   6    5.86    8.73
 -17  18   6   -4.78    5.56
  17 -19   0   30.45    5.98
 -17  19   0   48.82    8.05
  17 -19  -1    7.98    8.00
 -17  19   1    3.90    5.53
 -17  19   2   -8.28    7.98
  17 -19  -2   12.59    8.01
 -17  19   3   -0.51    7.71
  16  10  -2    2.31    5.80
 -16 -10   3   28.01    9.05
  16  10  -3   12.40    8.41
 -16 -10   3    2.42    8.56
  16  10  -4    0.14    8.31
 -16 -10   4   10.16    8.86
 -16 -10   5    2.38    9.07
 -16 -10   6    5.29    8.72
  16  10  -6   11.22    5.93
  16  10  -7    1.96    5.71
  16   9  -1    5.32    7.99
 -16  -9   1   -5.15    8.85
 -16  -9   1    0.80    8.54
 -16  -9   2    5.55    8.58
  16   9  -2   -6.64    5.68
 -16  -9   2    3.68    8.36
  16   9  -3   30.19    8.00
 -16  -9   3    5.02    8.38
 -16  -9   3   42.38    8.91
 -16  -9   4   -2.02    8.36
  16   9  -4   62.46    8.03
 -16  -9   4   59.95    8.86
 -16  -9   5  -13.37    8.89
  16   9  -5    8.18    7.80
 -16  -9   5    2.02    8.36
 -16  -9   6    9.01    8.84
  16   9  -6   13.65    7.97
 -16  -9   6   -4.17    5.93
  16   9  -7   58.98    8.20
 -16  -9   7   53.78    9.00
 -16  -9   7   -2.56    8.13
 -16  -9   8   42.18    8.99
 -16  -9   8    0.27    8.31
  16   9  -8   62.24    8.16
  16   9  -9    0.72    7.99
 -16  -9   9   -0.67    8.92
 -16  -9   9    3.03    8.33
  16   9 -10   12.29    5.87
 -16  -9  10   13.15    6.40
 -16  -9  10    0.99    5.92
 -16  -9  11   -0.01    8.57
  16   9 -11   10.74    8.04
 -16  -9  11   10.95    8.98
  16   9 -12   27.68    8.28
 -16  -8   1    2.09    8.20
 -16  -8   1    9.67    5.77
  16   8  -1    2.38    7.66
 -16  -8   2    5.08    8.30
 -16  -8   2   17.24    8.48
  16   8  -2   22.09    7.77
  16   8  -3    9.66    5.34
 -16  -8   3    2.08    5.77
 -16  -8   3    7.06    8.37
 -16  -8   4    2.55    8.23
  16   8  -4    2.69    5.34
 -16  -8   4    0.97    5.59
 -16  -8   5   -4.98    8.12
 -16  -8   5    4.06    8.40
  16   8  -5    3.84    7.61
  16   8  -6   16.90    7.53
 -16  -8   6    2.23    7.92
 -16  -8   6   13.13    8.27
 -16  -8   7    9.74    7.79
  16   8  -7   12.13    7.59
 -16  -8   7    8.77    8.48
 -16  -8   8    0.85    5.79
  16   8  -8   12.45    5.44
 -16  -8   8   12.51    8.57
  16   8  -9   -2.08    5.20
 -16  -8   9    3.10    7.96
 -16  -8   9    4.25    8.45
 -16  -8  10   -1.58    7.87
 -16  -8  10   21.39    6.26
  16   8 -10   18.61    7.82
  16   8 -11    0.33    7.81
 -16  -8  11   -5.48    8.69
 -16  -8  11    1.57    5.81
  16   8 -12    7.95    7.99
 -16  -8  12    0.71    8.09
 -16  -8  12    0.07    8.80
 -16  -8  13    2.15    8.83
  16   8 -13    4.04    8.10
 -16  -8  13    3.16    5.96
 -16  -8  14   -4.08    8.55
  16   8 -14   -0.42    8.13
 -16  -8  14   -0.40    8.83
 -16  -7   1    2.29    5.70
  16   7  -1   -1.21    5.12
 -16  -7   1    1.36    7.96
 -16  -7   2   -1.52    5.52
  16   7  -2   28.82    7.53
 -16  -7   2   21.70    8.07
 -16  -7   3   38.63    5.91
  16   7  -3   49.12    7.41
 -16  -7   3   -2.45    5.48
 -16  -7   4    7.18    5.73
  16   7  -4    5.58    7.38
 -16  -7   4    3.90    7.97
  16   7  -5   19.61    7.60
 -16  -7   5   12.23    8.34
 -16  -7   5    1.55    7.80
  16   7  -6   57.49    7.51
 -16  -7   6   -0.75    5.33
 -16  -7   6   64.19    8.31
  16   7  -7   12.22    7.35
 -16  -7   7   -1.44    7.94
 -16  -7   7   -0.44    8.09
 -16  -7   8    3.39    7.77
  16   7  -8   33.34    7.58
 -16  -7   8   23.02    5.93
 -16  -7   9    2.21    5.50
 -16  -7   9    1.78    5.95
  16   7  -9    3.11    7.46
 -16  -7  10   28.09    8.65
  16   7 -10   31.00    5.49
 -16  -7  10   -2.45    7.97
 -16  -7  11   43.41    8.43
  16   7 -11   41.49    7.71
 -16  -7  11   -1.18    5.61
 -16  -7  12   26.57    8.57
 -16  -7  12    0.40    8.17
  16   7 -12   25.70    5.58
 -16  -7  13    1.00    8.19
  16   7 -13   21.68    7.75
 -16  -7  13   14.60    8.57
  16   7 -14    3.27    8.29
 -16  -7  14    6.87    8.15
 -16  -7  14   23.37    8.77
 -16  -7  15    3.37    5.79
 -16  -7  15   14.67    8.81
  16   7 -15   28.70    5.92
 -16  -7  16    5.94    8.35
 -16  -7  16   37.95    6.50
  16   7 -16   33.35    5.89
  16   6  -1    7.22    7.16
 -16  -6   1   -1.35    5.48
 -16  -6   1   -3.68    7.77
 -16  -6   2   16.11    7.72
 -16  -6   2    2.06    7.37
  16   6  -2   20.81    5.10
 -16  -6   3    4.20    7.83
 -16  -6   3    6.75    7.59
  16   6  -3   -0.31    5.13
  16   6  -4    9.29    7.03
 -16  -6   4    8.69    5.59
 -16  -6   4    0.38    7.43
 -16  -6   5   -2.54    5.40
  16   6  -5    5.75    7.03
 -16  -6   5    2.47    5.55
  16   6  -6   43.94    7.45
 -16  -6   6    4.90    7.48
 -16  -6   6   35.99    5.88
  16   6  -7   32.12    5.34
 -16  -6   7   38.68    5.80
 -16  -6   7    0.59    7.58
 -16  -6   8   17.89    5.42
 -16  -6   8   16.05    5.74
  16   6  -8    7.68    5.06
 -16  -6   9    1.71    7.59
 -16  -6   9   35.67    5.70
  16   6  -9   35.99    7.33
 -16  -6  10   15.60    8.10
  16   6 -10   22.65    7.39
 -16  -6  10    6.18    5.43
  16   6 -11   22.98    7.69
 -16  -6  11   27.76    8.14
 -16  -6  11   -6.26    7.99
  16   6 -12   48.42    7.68
 -16  -6  12   -1.60    5.66
 -16  -6  12   37.32    8.46
  16   6 -13   19.20    7.64
 -16  -6  13   -0.21    7.80
 -16  -6  13   10.05    8.22
 -16  -6  14   10.20    8.21
  16   6 -14    3.45    5.40
 -16  -6  14   -7.02    5.47
 -16  -6  15   -1.10    5.60
  16   6 -15   13.56    7.94
 -16  -6  15   14.27    8.59
  16   6 -16   47.72    8.15
 -16  -6  16   50.49    8.93
 -16  -6  16   -0.84    8.24
  16   6 -17   25.02    6.39
 -16  -6  17    1.14    8.41
 -16  -6  17   30.75    9.02
 -16  -5   1    0.82    7.41
  16   5  -1   20.52    7.08
 -16  -5   1   10.99    5.42
  16   5  -2    7.42    7.01
 -16  -5   2    9.57    7.51
 -16  -5   2    3.07    7.33
  16   5  -3   46.51    7.23
 -16  -5   3    2.90    5.02
 -16  -5   3   50.73    7.86
 -16  -5   4   51.08    7.80
  16   5  -4   49.39    7.22
 -16  -5   4   -0.26    5.24
 -16  -5   5   -0.04    5.51
  16   5  -5    0.84    7.01
 -16  -5   5   10.30    7.25
 -16  -5   6    9.47    5.47
  16   5  -6   13.05    7.04
 -16  -5   6    1.95    5.27
 -16  -5   7   -3.49    7.45
 -16  -5   7   61.67    5.62
  16   5  -7   57.58    7.28
 -16  -5   8   41.29    5.60
 -16  -5   8   -1.55    7.48
  16   5  -8   48.40    7.33
 -16  -5   9   -4.85    7.45
 -16  -5   9   13.75    5.55
  16   5  -9    8.02    5.16
 -16  -5  10    0.77    5.13
 -16  -5  10    1.42    7.78
  16   5 -10    8.69    7.24
 -16  -5  11   -0.27    7.78
 -16  -5  11   98.12    8.37
  16   5 -11   94.49    5.91
  16   5 -12   18.89    7.41
 -16  -5  12   10.46    7.96
 -16  -5  12    2.29    5.39
 -16  -5  13    1.89    7.71
 -16  -5  13   15.63    5.51
  16   5 -13   11.78    7.39
  16   5 -14   42.30    5.62
 -16  -5  14   47.06    8.31
 -16  -5  14   -1.06    5.48
 -16  -5  15   16.69    8.24
 -16  -5  15   -1.29    5.53
  16   5 -15   15.01    7.58
 -16  -5  16    0.41    7.97
 -16  -5  16    3.59    8.17
  16   5 -16   -0.18    7.84
  16   5 -17    1.02    5.85
 -16  -5  17   -1.05    5.76
 -16  -5  17   -4.68    8.80
 -16  -5  18   -0.89    6.00
  16   5 -18   26.93    8.52
 -16  -5  18   23.40    6.21
 -16  -4   1    2.99    7.14
  16   4  -1   15.00    6.83
 -16  -4   1   12.80    7.39
 -16  -4   2    5.10    5.27
 -16  -4   2    2.28    4.99
  16   4  -2    1.24    6.81
 -16  -4   3   40.30    5.40
 -16  -4   3    0.85    4.94
  16   4  -3   49.10    5.15
  16   4  -4    5.55    4.96
 -16  -4   4   -2.02    6.99
 -16  -4   4   11.01    7.60
 -16  -4   5    0.77    5.07
 -16  -4   5   10.97    7.49
  16   4  -5   -1.98    5.03
 -16  -4   6    7.08    7.31
 -16  -4   6    6.34    7.45
  16   4  -6   10.66    4.91
 -16  -4   7    1.43    4.95
 -16  -4   7    9.63    7.64
  16   4  -7   14.61    7.07
 -16  -4   8   21.23    7.61
  16   4  -8   24.60    7.06
 -16  -4   8    5.23    7.24
 -16  -4   9    2.65    4.98
  16   4  -9    3.73    4.91
 -16  -4   9    4.45    7.53
 -16  -4  10   26.05    7.46
  16   4 -10   29.32    7.10
 -16  -4  10    3.11    7.37
 -16  -4  11   -0.70    5.05
  16   4 -11   10.36    5.22
 -16  -4  11   14.91    7.79
 -16  -4  12   18.40    7.65
  16   4 -12   17.62    7.33
 -16  -4  12    7.05    7.47
  16   4 -13    5.02    7.23
 -16  -4  13    0.54    5.57
 -16  -4  13    6.79    7.60
 -16  -4  14   -0.47    5.41
  16   4 -14    0.04    5.36
 -16  -4  14    3.26    7.86
 -16  -4  15   20.38    7.84
 -16  -4  15   -1.70    5.54
  16   4 -15   14.28    7.48
 -16  -4  16   19.54    8.08
 -16  -4  16    3.20    8.01
  16   4 -16   13.46    7.88
  16   4 -17    5.03    5.74
 -16  -4  17    6.05    5.74
 -16  -4  17    7.89    8.31
 -16  -4  18    1.62    5.82
  16   4 -18   54.54    8.40
 -16  -4  18   46.72    8.54
 -16  -4  19   -1.15    8.46
 -16  -4  19    8.14    6.22
  16   4 -19    3.06    8.25
  16   3  -1   16.93    4.68
 -16  -3   1   21.14    7.00
 -16  -3   1   -1.11    4.98
  16   3  -2   18.75    4.77
 -16  -3   2   20.12    7.49
 -16  -3   2   -1.91    7.21
 -16  -3   3  143.73    5.78
 -16  -3   3    2.31    6.95
  16   3  -3  155.76    5.60
  16   3  -4    9.43    4.76
 -16  -3   4    3.64    5.11
 -16  -3   4    1.07    7.02
 -16  -3   5    6.55    7.13
  16   3  -5   39.37    5.00
 -16  -3   5   34.99    7.27
  16   3  -6   53.18    5.07
 -16  -3   6    2.44    4.94
 -16  -3   6   46.87    7.41
  16   3  -7   63.87    7.14
 -16  -3   7   63.63    7.39
 -16  -3   7   -3.98    7.24
 -16  -3   8    1.99    4.82
  16   3  -8    9.13    6.91
 -16  -3   8   -0.49    7.34
 -16  -3   9   -4.54    7.30
 -16  -3   9   22.44    7.44
  16   3  -9    9.40    5.02
  16   3 -10   12.45    6.96
 -16  -3  10    5.13    7.34
 -16  -3  10    6.48    7.29
  16   3 -11  107.49    5.64
 -16  -3  11  115.31    7.92
 -16  -3  11    2.61    5.16
 -16  -3  12    2.05    7.42
 -16  -3  12    1.54    7.30
  16   3 -12    3.90    7.14
 -16  -3  13    9.98    7.40
  16   3 -13    4.27    7.41
 -16  -3  13   -0.15    7.61
 -16  -3  14   -2.13    5.44
  16   3 -14    3.66    4.98
 -16  -3  14    7.55    7.52
  16   3 -15    6.41    5.25
 -16  -3  15    4.21    7.78
 -16  -3  15    6.95    5.71
 -16  -3  16    6.49    5.47
 -16  -3  16    1.58    7.82
  16   3 -16   12.51    5.34
 -16  -3  17   -0.71    7.96
 -16  -3  17   -5.78    8.33
  16   3 -17    5.03    7.83
  16   3 -18   12.16    8.04
 -16  -3  18   -5.42    8.72
 -16  -3  18    1.44    8.18
 -16  -3  19   53.05    6.47
 -16  -3  19   47.92    8.43
  16   3 -19   43.97    8.41
  16   3 -20    1.69    8.68
 -16  -3  20    8.07    6.11
 -16  -3  20   12.13    8.60
 -16  -2   1   -0.18    4.73
 -16  -2   1   -3.94    5.08
  16   2  -1    6.02    4.40
 -16  -2   2    2.32    6.64
 -16  -2   2   51.63    7.19
  16   2  -2   64.70    4.92
  16   2  -3   -3.77    6.70
 -16  -2   3    1.42    4.77
 -16  -2   3    6.36    7.23
 -16  -2   4   -3.65    6.82
  16   2  -4   33.87    6.62
 -16  -2   4   26.79    5.02
 -16  -2   5    1.08    4.96
 -16  -2   5    6.05    6.97
  16   2  -5   11.19    4.71
 -16  -2   6   32.84    7.15
 -16  -2   6    1.49    7.11
  16   2  -6   32.27    4.95
 -16  -2   7   11.37    7.00
  16   2  -7    8.74    6.82
 -16  -2   7   -2.09    4.91
 -16  -2   8   59.43    7.36
 -16  -2   8   -1.90    6.87
  16   2  -8   61.19    7.20
  16   2  -9   79.56    5.39
 -16  -2   9   85.62    7.59
 -16  -2   9   -0.54    7.13
 -16  -2  10   57.61    7.48
 -16  -2  10   -0.29    4.90
  16   2 -10   51.42    7.10
 -16  -2  11    0.05    7.25
 -16  -2  11   -3.56    5.01
  16   2 -11   -1.16    4.99
  16   2 -12   71.93    7.41
 -16  -2  12    5.30    7.37
 -16  -2  12   67.74    7.66
  16   2 -13  153.29    7.65
 -16  -2  13  151.15    7.90
 -16  -2  13    2.83    7.27
 -16  -2  14    1.78    5.13
 -16  -2  14    1.80    5.42
  16   2 -14    2.33    7.24
 -16  -2  15   12.02    7.56
 -16  -2  15   -0.24    5.55
  16   2 -15   10.19    7.38
 -16  -2  16    1.54    7.53
  16   2 -16   -8.16    7.52
 -16  -2  16    3.39    8.12
  16   2 -17  100.25    8.09
 -16  -2  17   97.95    8.19
 -16  -2  17   88.14    8.90
 -16  -2  18   21.89    7.99
 -16  -2  18   25.78    8.78
  16   2 -18   21.10    8.04
 -16  -2  19    0.76    7.83
 -16  -2  19    3.37    8.79
  16   2 -19   -2.07    5.66
 -16  -2  20   10.32    8.31
  16   2 -20    1.88    8.18
 -16  -2  20   -6.73    8.97
  16   2 -21   29.27    8.68
 -16  -2  21   29.21    9.07
 -16  -1   1   14.05    4.58
  16   1  -1   18.92    4.83
 -16  -1   1    2.24    6.70
 -16  -1   2    1.54    4.56
 -16  -1   2   44.55    4.90
  16   1  -2   53.28    6.71
 -16  -1   3  179.17    7.64
  16   1  -3  202.78    7.37
 -16  -1   3    1.18    6.68
  16   1  -4   -4.37    6.47
 -16  -1   4    1.68    4.84
 -16  -1   4   -3.46    4.74
 -16  -1   5   -2.19    6.90
 -16  -1   5    1.23    4.91
  16   1  -5    1.99    4.80
 -16  -1   6   76.92    7.19
  16   1  -6   73.55    5.10
 -16  -1   6    0.84    6.76
  16   1  -7    5.16    6.69
 -16  -1   7    4.76    6.96
 -16  -1   7   -1.55    4.53
 -16  -1   8   16.08    7.02
 -16  -1   8    5.46    7.15
  16   1  -8    6.38    7.02
 -16  -1   9    0.89    4.83
 -16  -1   9    2.63    6.91
  16   1  -9    0.00    4.81
  16   1 -10   72.72    7.07
 -16  -1  10   70.90    7.28
 -16  -1  10   -1.00    4.93
 -16  -1  11    5.84    7.01
  16   1 -11    5.53    4.81
 -16  -1  11    2.92    7.26
  16   1 -12   17.40    7.10
 -16  -1  12   11.80    7.24
 -16  -1  12   -3.37    7.32
 -16  -1  13   11.55    7.11
  16   1 -13    8.03    7.03
 -16  -1  13   -2.23    7.49
 -16  -1  14    0.03    7.19
 -16  -1  14    4.76    5.64
  16   1 -14   -1.57    7.17
 -16  -1  15   19.92    5.93
  16   1 -15   18.76    7.37
 -16  -1  15   11.92    5.37
 -16  -1  16   -1.75    6.25
 -16  -1  16   14.62    7.43
  16   1 -16   19.39    7.49
 -16  -1  17    7.54    6.08
  16   1 -17    4.67    7.54
 -16  -1  17    2.86    5.34
  16   1 -18   53.13    8.27
 -16  -1  18   44.86    8.83
 -16  -1  18   47.16    8.04
  16   1 -19    5.64    8.09
 -16  -1  19    1.52    7.91
 -16  -1  19    7.38    8.61
  16   1 -20   37.33    8.29
 -16  -1  20   41.66    8.62
 -16  -1  20   37.07    8.09
  16   1 -21    4.64    8.90
 -16  -1  21    2.30    8.99
 -16  -1  21    6.53    8.40
 -16   0   1    0.38    4.56
  16   0  -1   59.44    4.84
 -16   0   1   47.52    6.67
 -16   0   2    6.56    4.69
 -16   0   2    6.11    6.37
  16   0  -2   12.99    6.49
 -16   0   3    0.91    4.66
  16   0  -3   33.20    4.61
 -16   0   3   33.56    6.82
  16   0  -4   19.12    4.62
 -16   0   4    1.50    6.72
 -16   0   4   12.07    6.62
 -16   0   5   46.62    4.92
 -16   0   5   -4.42    6.84
  16   0  -5   41.60    4.91
  16   0  -6   55.18    5.03
 -16   0   6    1.28    4.55
 -16   0   6   60.73    7.00
  16   0  -7   72.41    6.94
 -16   0   7    3.73    6.78
 -16   0   7   70.89    7.00
  16   0  -8   89.68    7.27
 -16   0   8  109.08    7.27
 -16   0   8   -1.11    6.83
 -16   0   9   54.70    7.08
  16   0  -9   49.33    6.90
 -16   0   9    0.93    4.63
 -16   0  10    1.55    4.78
 -16   0  10   27.52    6.79
  16   0 -10   28.17    6.77
 -16   0  11   -2.27    7.36
 -16   0  11   15.08    6.86
  16   0 -11    7.57    6.81
  16   0 -12    7.88    4.99
 -16   0  12   13.12    6.87
 -16   0  12    5.59    7.69
  16   0 -13   96.89    7.53
 -16   0  13   88.12    7.58
 -16   0  13  104.82    8.16
 -16   0  14    5.66    7.07
  16   0 -14    3.81    7.19
 -16   0  14    3.71    8.12
 -16   0  15   -5.08    7.26
 -16   0  15   -1.36    5.93
  16   0 -15    9.57    7.41
 -16   0  16   51.90    7.56
  16   0 -16   57.08    7.64
 -16   0  16   61.16    6.07
  16   0 -17   89.30    8.01
 -16   0  17   93.34    6.65
 -16   0  17  101.47    7.74
  16   0 -18    7.83    5.46
 -16   0  18    1.71    7.51
 -16   0  18   11.08    6.31
 -16   0  19    4.86    6.00
  16   0 -19   11.70    8.05
 -16   0  19   10.97    7.82
 -16   0  20   -1.54    6.10
 -16   0  20   -2.11    7.70
  16   0 -20   -0.89    8.09
 -16   0  21   19.73    8.04
  16   0 -21   23.01    8.55
 -16   0  21   21.76    6.54
 -16   1   0    5.50    4.75
  16  -1   0   14.69    4.50
 -16   1   0    2.07    6.53
 -16   1   1   13.00    6.43
  16  -1  -1    9.87    4.49
 -16   1   1   -3.45    6.24
 -16   1   2  226.38    7.42
 -16   1   2   -2.98    4.52
  16  -1  -2  233.44    5.72
  16  -1  -3    6.85    4.58
 -16   1   3    3.78    6.49
 -16   1   3    5.23    4.55
 -16   1   4   45.29    6.74
  16  -1  -4   47.41    4.89
 -16   1   4   -0.49    6.55
 -16   1   5   -3.33    4.55
 -16   1   5    4.84    4.86
  16  -1  -5    5.81    4.65
  16  -1  -6   30.56    6.81
 -16   1   6   16.87    4.69
 -16   1   6    3.94    6.49
 -16   1   7   -4.18    6.66
 -16   1   7   -0.27    6.78
  16  -1  -7    7.97    6.63
 -16   1   8   -6.03    4.83
 -16   1   8   -1.07    6.69
  16  -1  -8    1.05    4.82
  16  -1  -9   12.61    6.73
 -16   1   9    4.53    4.99
 -16   1   9   13.68    6.76
 -16   1  10    0.16    6.79
  16  -1 -10    4.97    4.63
 -16   1  10    3.54    5.36
 -16   1  11    5.40    7.89
  16  -1 -11   10.86    6.69
 -16   1  11   -1.65    6.86
 -16   1  12    8.98    6.96
  16  -1 -12   12.20    7.00
 -16   1  12   34.36    7.93
 -16   1  13   19.98    8.00
  16  -1 -13   10.62    4.92
 -16   1  13   12.68    7.06
 -16   1  14   27.05    8.37
 -16   1  14    7.93    7.01
  16  -1 -14   15.54    7.13
 -16   1  15   93.35    7.41
  16  -1 -15   75.88    7.42
 -16   1  15   72.26    8.45
 -16   1  16   16.51    8.62
 -16   1  16   17.04    5.32
  16  -1 -16   16.01    7.40
 -16   1  17   10.89    7.40
  16  -1 -17    9.20    5.37
 -16   1  17    6.17    8.59
 -16   1  18   17.92    8.92
  16  -1 -18    8.58    7.68
 -16   1  18    8.31    7.53
 -16   1  19   57.61    8.68
 -16   1  19   35.98    7.72
  16  -1 -19   37.83    8.29
  16  -1 -20    1.23    8.19
 -16   1  20   -0.05    5.38
 -16   1  20    1.57    8.77
  16  -1 -21    9.47    8.34
 -16   1  21    9.15    7.87
 -16   1  21    0.91    8.96
  16  -1 -22    2.05    8.89
 -16   2   0   22.87    6.36
  16  -2   0   33.47    4.61
 -16   2   0    7.33    6.39
 -16   2   1    2.88    4.53
 -16   2   1  166.44    5.21
  16  -2  -1  161.19    5.28
 -16   2   2    1.29    6.57
 -16   2   2    0.05    6.36
  16  -2  -2   10.67    4.64
  16  -2  -3    3.08    4.55
 -16   2   3    1.39    4.53
 -16   2   3   -4.99    6.29
 -16   2   4   29.33    6.53
 -16   2   4   -3.84    4.58
  16  -2  -4   28.62    6.43
  16  -2  -5  282.70    7.76
 -16   2   5    9.82    6.69
 -16   2   5  269.95    7.73
 -16   2   6    8.06    6.79
  16  -2  -6   17.35    6.52
 -16   2   6   15.64    4.74
 -16   2   7   18.62    7.04
  16  -2  -7   16.34    4.71
 -16   2   7   11.87    6.65
  16  -2  -8   89.33    6.99
 -16   2   8   84.67    5.42
 -16   2   8   89.10    7.05
 -16   2   9   98.59    5.73
  16  -2  -9  102.79    7.13
 -16   2   9  101.11    7.04
  16  -2 -10    4.94    6.81
 -16   2  10    8.46    6.87
 -16   2  10    7.20    7.61
  16  -2 -11   -0.88    4.90
 -16   2  11    6.60    6.70
 -16   2  11   13.13    7.89
 -16   2  12   62.49    8.14
  16  -2 -12   68.28    7.05
 -16   2  12   61.42    7.12
  16  -2 -13   45.22    7.04
 -16   2  13   35.96    7.09
 -16   2  13   40.47    8.18
 -16   2  14   48.81    7.22
 -16   2  14   50.39    8.25
  16  -2 -14   40.40    7.23
  16  -2 -15    2.36    5.13
 -16   2  15    8.99    8.11
 -16   2  15    4.36    6.98
 -16   2  16   95.57    8.63
 -16   2  16   95.20    7.54
  16  -2 -16   81.07    7.45
 -16   2  17   10.27    7.44
 -16   2  17   14.88    8.35
  16  -2 -17    9.22    7.48
 -16   2  18   -4.94    7.29
 -16   2  18  -10.37    8.40
  16  -2 -18    5.15    7.55
 -16   2  19    0.90    8.62
  16  -2 -19   -4.10    7.96
 -16   2  19    1.88    7.51
 -16   2  20    2.59    7.53
  16  -2 -20   10.89    8.26
 -16   2  20    9.86    8.77
  16  -2 -21   -0.59    8.36
 -16   2  21   -0.69    6.44
 -16   2  21   -2.82    7.68
 -16   2  22    6.06    7.94
 -16   2  22    9.49    6.25
  16  -2 -22    5.34    8.97
 -16   3   0    3.04    4.58
  16  -3   0    8.28    6.41
 -16   3   0    6.23    4.63
 -16   3   1   87.26    6.76
  16  -3  -1   85.19    6.65
 -16   3   1   24.55    6.62
  16  -3  -2   58.85    6.48
 -16   3   2   41.71    4.77
 -16   3   2   14.82    6.42
  16  -3  -3   29.85    6.51
 -16   3   3   13.71    4.70
 -16   3   3   45.98    6.55
  16  -3  -4    4.69    6.36
 -16   3   4    8.48    6.62
 -16   3   4   -0.48    4.52
 -16   3   5   32.70    6.99
  16  -3  -5   22.74    6.56
 -16   3   5   24.50    6.58
 -16   3   6   14.06    6.65
  16  -3  -6    8.05    4.73
 -16   3   6   14.76    7.25
 -16   3   7   18.31    4.88
  16  -3  -7   18.94    6.50
 -16   3   7   15.26    5.14
 -16   3   8   13.16    5.20
  16  -3  -8   26.05    6.63
 -16   3   8   15.70    6.64
 -16   3   9    6.22    6.74
 -16   3   9    8.49    5.19
  16  -3  -9    7.20    4.81
  16  -3 -10    6.93    6.78
 -16   3  10   11.75    6.66
 -16   3  10    8.86    5.58
 -16   3  11   31.27    6.82
 -16   3  11   26.92    5.53
  16  -3 -11   33.53    6.82
  16  -3 -12   39.58    5.01
 -16   3  12   50.43    7.06
 -16   3  12   51.46    8.06
  16  -3 -13    4.70    6.78
 -16   3  13    6.59    8.08
 -16   3  13    2.42    6.87
 -16   3  14   16.87    7.07
  16  -3 -14   18.55    7.03
 -16   3  14   17.09    8.22
  16  -3 -15   15.50    7.17
 -16   3  15   15.18    5.93
 -16   3  15   19.05    7.03
 -16   3  16   23.17    5.91
 -16   3  16   24.26    7.16
  16  -3 -16   19.99    7.28
 -16   3  17   31.15    5.27
 -16   3  17   36.34    6.19
  16  -3 -17   35.73    7.63
  16  -3 -18   -1.57    7.65
 -16   3  18    5.82    7.20
 -16   3  18    5.63    6.03
 -16   3  19   14.20    8.56
 -16   3  19    7.92    7.43
  16  -3 -19   -1.85    8.11
 -16   3  20    1.35    7.60
  16  -3 -20    1.13    8.34
 -16   3  20   16.12    8.74
 -16   3  21   26.76    5.69
  16  -3 -21   27.06    6.22
 -16   3  21   32.81    8.82
  16  -3 -22   19.16    8.97
 -16   3  22   20.56    8.96
 -16   3  22   10.36    7.90
 -16   4   0  282.57    7.37
 -16   4   0  159.90    6.93
  16  -4   0  281.52    7.39
  16  -4  -1   14.92    6.22
 -16   4   1   20.07    6.64
 -16   4   1    2.63    6.19
  16  -4  -2    5.65    6.37
 -16   4   2    8.92    6.35
 -16   4   2    6.46    4.70
  16  -4  -3   32.89    6.44
 -16   4   3   23.67    4.81
 -16   4   3   29.81    6.61
 -16   4   4  290.40    7.83
 -16   4   4  292.86    7.46
  16  -4  -4  305.32    7.50
 -16   4   5   18.80    6.34
  16  -4  -5   18.99    4.63
 -16   4   5   19.00    7.10
 -16   4   6   18.02    6.71
  16  -4  -6   27.24    6.59
 -16   4   6   25.32    6.99
 -16   4   7   16.73    5.15
 -16   4   7   31.66    6.67
  16  -4  -7   34.53    6.62
 -16   4   8  221.86    5.81
  16  -4  -8  227.69    5.85
 -16   4   8  229.54    6.40
 -16   4   9    9.44    5.41
  16  -4  -9    6.71    6.62
 -16   4   9    3.75    6.76
 -16   4  10   11.12    6.71
  16  -4 -10    4.62    4.76
 -16   4  10    2.26    5.56
 -16   4  11   11.85    5.54
  16  -4 -11    4.11    6.63
 -16   4  11   18.13    6.71
  16  -4 -12   54.85    6.96
 -16   4  12   51.35    7.13
 -16   4  12   60.92    5.77
 -16   4  13    4.29    6.83
  16  -4 -13    5.24    4.88
 -16   4  13   10.10    5.86
  16  -4 -14   29.04    7.02
 -16   4  14   13.70    7.19
 -16   4  14   33.45    5.75
 -16   4  15    3.90    5.95
 -16   4  15   -5.73    7.02
  16  -4 -15    2.48    7.16
 -16   4  16  135.75    7.59
  16  -4 -16  105.25    7.74
 -16   4  16  123.98    6.33
 -16   4  17    3.57    5.16
  16  -4 -17    0.68    7.67
 -16   4  17   12.36    8.38
 -16   4  18    6.79    7.29
  16  -4 -18    4.77    5.35
 -16   4  18   -1.75    8.44
 -16   4  19   11.06    8.76
  16  -4 -19   13.51    8.05
 -16   4  19   21.18    7.40
 -16   4  20   30.58    7.71
 -16   4  20   29.98    8.67
  16  -4 -20   14.50    8.48
  16  -4 -21    5.00    6.10
 -16   4  21    7.53    7.77
 -16   4  21    1.75    6.16
  16  -4 -22    0.50    9.15
 -16   5   0   12.41    6.17
 -16   5   0   10.85    6.79
  16  -5   0    2.03    4.43
  16  -5  -1   41.64    4.59
 -16   5   1   36.58    4.54
 -16   5   1   33.56    4.93
 -16   5   2   12.36    6.18
  16  -5  -2    4.63    4.53
 -16   5   2    6.73    4.93
  16  -5  -3    9.65    4.59
 -16   5   3    9.68    4.51
 -16   5   3   10.18    6.64
  16  -5  -4   65.05    4.97
 -16   5   4   72.10    6.62
 -16   5   4   69.98    7.42
 -16   5   5   -3.26    4.54
  16  -5  -5   -5.89    6.41
 -16   5   5    4.61    7.11
 -16   5   6   11.64    6.60
 -16   5   6   12.00    7.38
  16  -5  -6   11.42    6.54
  16  -5  -7    2.54    4.72
 -16   5   7    5.66    5.26
 -16   5   7    1.71    6.68
 -16   5   8   23.57    5.26
 -16   5   8   26.15    6.73
  16  -5  -8   25.00    6.79
 -16   5   9    2.81    4.82
 -16   5   9    9.41    5.39
  16  -5  -9    1.64    6.49
 -16   5  10    6.93    5.36
  16  -5 -10    2.15    6.86
 -16   5  10    4.80    6.90
  16  -5 -11   28.15    4.90
 -16   5  11   40.14    5.52
 -16   5  11   36.39    6.95
 -16   5  12    3.09    6.90
 -16   5  12    4.67    8.20
  16  -5 -12   14.14    6.92
 -16   5  13    6.92    8.18
  16  -5 -13    3.88    6.94
 -16   5  13    8.55    6.96
 -16   5  14   42.13    7.05
  16  -5 -14   44.54    7.30
 -16   5  14   58.62    8.22
 -16   5  15   -3.50    7.14
  16  -5 -15   -5.13    5.17
 -16   5  15   -5.94    8.19
 -16   5  16  138.91    7.62
  16  -5 -16  122.23    5.85
 -16   5  16  157.47    8.88
  16  -5 -17   17.56    7.86
 -16   5  17   20.46    8.55
 -16   5  17   18.88    5.31
 -16   5  18   14.43    5.93
  16  -5 -18   17.78    7.90
 -16   5  18   17.95    7.39
 -16   5  19   -1.08    6.21
 -16   5  19    0.93    7.51
  16  -5 -19   -5.32    8.34
 -16   5  20   49.82    8.63
 -16   5  20   57.70    5.83
  16  -5 -20   52.35    8.68
 -16   5  21    0.29    7.85
  16  -5 -21  -15.00    9.33
 -16   5  21   -3.17    8.79
 -16   6   0   58.33    4.68
 -16   6   0   68.55    6.65
  16  -6   0   67.85    6.50
 -16   6   1    2.58    4.60
  16  -6  -1   10.75    6.35
 -16   6   1    2.24    6.10
 -16   6   2   75.22    5.09
  16  -6  -2   82.14    6.49
 -16   6   2   65.85    4.77
 -16   6   3   69.58    6.69
 -16   6   3   74.51    7.11
  16  -6  -3   72.62    6.59
 -16   6   4   15.15    7.00
 -16   6   4   23.25    4.79
  16  -6  -4   22.10    6.48
 -16   6   5   27.89    7.19
 -16   6   5   26.24    6.37
  16  -6  -5   23.50    6.42
  16  -6  -6   85.50    5.05
 -16   6   6   81.91    7.50
 -16   6   6   74.66    5.00
 -16   6   7   10.09    6.70
  16  -6  -7   20.06    6.67
 -16   6   7    3.82    7.41
 -16   6   8   86.92    7.04
  16  -6  -8  101.29    7.06
 -16   6   8   94.34    7.75
 -16   6   9   40.22    7.74
  16  -6  -9   40.93    5.00
 -16   6   9   45.04    6.83
  16  -6 -10   11.79    6.66
 -16   6  10   11.93    7.71
 -16   6  10   -2.61    4.87
  16  -6 -11    4.25    6.86
 -16   6  11   10.62    4.85
 -16   6  11    7.02    7.74
 -16   6  12   23.52    6.96
 -16   6  12   15.58    7.84
  16  -6 -12   18.25    4.92
  16  -6 -13   20.87    6.87
 -16   6  13   20.93    7.14
 -16   6  13   20.49    8.14
 -16   6  14    6.00    7.01
  16  -6 -14    3.56    7.10
 -16   6  14   -3.21    8.08
  16  -6 -15   86.56    7.77
 -16   6  15   91.92    7.63
 -16   6  15   77.57    6.28
 -16   6  16   38.75    5.29
  16  -6 -16   35.59    7.41
 -16   6  16   44.98    5.82
 -16   6  17    0.30    5.09
 -16   6  17    2.70    8.31
  16  -6 -17   -0.68    7.94
 -16   6  18   18.43    8.47
 -16   6  18   19.09    7.46
  16  -6 -18   19.08    8.22
 -16   6  19   27.69    7.66
  16  -6 -19   23.80    8.52
 -16   6  19   28.27    9.03
  16  -6 -20   12.63    8.80
 -16   6  20   13.50    6.11
 -16   6  20    8.38    5.53
 -16   6  21    8.92    7.75
 -16   6  21    5.77    8.79
  16  -7   0   14.42    6.20
 -16   7   0    9.42    6.34
 -16   7   0    0.38    6.38
  16  -7  -1   26.48    6.29
 -16   7   1   16.50    4.87
 -16   7   1   24.88    4.48
 -16   7   2    4.95    6.24
  16  -7  -2   -1.41    6.01
 -16   7   2    8.11    4.90
 -16   7   3   37.69    6.97
 -16   7   3   35.95    4.57
  16  -7  -3   28.50    6.37
 -16   7   4    9.38    7.25
  16  -7  -4   18.31    4.62
 -16   7   4   19.81    6.38
 -16   7   5  129.73    5.19
  16  -7  -5  126.32    5.23
 -16   7   5  117.02    7.65
 -16   7   6    2.72    6.42
 -16   7   6   11.71    7.16
  16  -7  -6    0.24    6.35
  16  -7  -7   15.70    6.56
 -16   7   7   27.25    6.77
 -16   7   7    1.45    7.40
 -16   7   8   12.95    7.48
  16  -7  -8    4.09    4.68
 -16   7   8    6.11    4.84
  16  -7  -9   33.84    6.79
 -16   7   9   30.64    6.77
 -16   7   9   29.92    7.49
 -16   7  10   26.29    7.62
  16  -7 -10   26.79    4.88
 -16   7  10   25.67    6.91
  16  -7 -11   -4.42    6.92
 -16   7  11   -7.05    6.96
 -16   7  11    0.82    7.62
  16  -7 -12    0.68    6.98
 -16   7  12   -1.74    7.82
 -16   7  12    2.45    4.99
 -16   7  13   72.24    6.05
 -16   7  13   82.90    5.42
  16  -7 -13   70.29    5.32
 -16   7  14    4.97    5.04
 -16   7  14   10.38    5.51
  16  -7 -14    5.92    7.28
  16  -7 -15   31.26    7.62
 -16   7  15   23.41    5.40
 -16   7  15   21.34    8.01
 -16   7  16    3.38    8.14
  16  -7 -16   11.38    7.78
 -16   7  16   14.57    7.34
 -16   7  17    6.77    7.46
 -16   7  17    8.17    5.87
  16  -7 -17    9.91    7.76
 -16   7  18   15.20    7.52
 -16   7  18   14.79    5.94
  16  -7 -18   20.97    8.22
  16  -7 -19   35.90    8.69
 -16   7  19   45.45    7.85
 -16   7  19   49.59    8.98
 -16   7  20    4.89    7.73
 -16   7  20   16.73    8.93
 -16   7  21    6.91    7.84
 -16   7  21    0.71    9.17
 -16   7  21    8.44    6.37
  16  -8   0   31.02    4.45
 -16   8   0   31.34    6.70
 -16   8   0   34.65    6.35
  16  -8  -1  164.58    5.24
 -16   8   1  168.77    6.77
 -16   8   1  154.36    5.58
 -16   8   2    0.82    4.37
 -16   8   2    5.48    4.91
  16  -8  -2    2.46    4.60
 -16   8   3   66.16    6.56
 -16   8   3   59.16    5.35
  16  -8  -3   57.10    6.47
 -16   8   4   14.00    4.98
  16  -8  -4   15.61    6.34
 -16   8   4   15.22    4.63
 -16   8   5  110.43    7.70
  16  -8  -5  116.70    7.00
 -16   8   5  121.99    7.00
 -16   8   6   -6.63    7.31
  16  -8  -6   -1.06    4.51
 -16   8   6   -2.19    4.65
 -16   8   7   59.59    6.97
  16  -8  -7   59.01    6.78
 -16   8   7   67.96    7.65
 -16   8   8    8.44    6.66
  16  -8  -8    4.07    6.73
 -16   8   8    4.68    5.29
 -16   8   9   36.82    5.61
 -16   8   9   35.36    5.04
  16  -8  -9   27.46    4.94
  16  -8 -10   25.43    6.73
 -16   8  10   29.58    5.29
 -16   8  10   23.95    4.91
 -16   8  11   24.48    5.71
  16  -8 -11   22.75    5.01
 -16   8  11   30.88    7.06
  16  -8 -12    5.72    7.07
 -16   8  12    9.62    7.22
 -16   8  12    7.24    5.54
 -16   8  13   14.06    7.26
  16  -8 -13   10.63    7.26
 -16   8  13   16.69    8.09
  16  -8 -14   20.15    5.31
 -16   8  14   26.21    8.05
 -16   8  14   18.06    7.21
 -16   8  15   53.93    7.39
 -16   8  15   38.02    5.98
  16  -8 -15   37.94    5.47
 -16   8  16   28.62    7.57
  16  -8 -16   20.51    7.73
 -16   8  16   15.52    8.64
 -16   8  17    0.87    7.38
  16  -8 -17    2.53    7.92
 -16   8  17   13.82    8.20
  16  -8 -18    5.06    8.23
 -16   8  18    1.46    5.32
 -16   8  18    7.87    8.57
 -16   8  19   17.65    7.78
 -16   8  19   22.03    6.13
 -16   8  20   42.18    6.86
 -16   8  20   48.20    8.38
 -16   8  20   32.89    8.90
 -16   8  21   63.87    8.91
 -16   8  21   49.42    9.69
 -16   8  21   54.96    5.96
 -16   9   0    3.11    4.25
 -16   9   0   -1.78    6.73
  16  -9   0   -7.69    6.21
  16  -9  -1   59.37    6.51
 -16   9   1   45.82    7.03
 -16   9   1   44.07    6.55
 -16   9   2   19.65    6.37
 -16   9   2   11.36    4.93
  16  -9  -2    0.73    6.38
  16  -9  -3   31.99    6.41
 -16   9   3   23.14    4.59
 -16   9   3   21.32    5.17
 -16   9   4  117.34    5.62
 -16   9   4  118.29    6.85
  16  -9  -4  109.95    5.11
 -16   9   5   21.63    4.56
 -16   9   5   16.61    5.15
  16  -9  -5   16.15    4.60
 -16   9   6   -2.38    5.14
 -16   9   6    7.05    6.52
  16  -9  -6   -3.46    6.48
 -16   9   7    4.94    6.79
 -16   9   7   -1.38    5.22
  16  -9  -7    3.43    6.49
  16  -9  -8   34.89    4.85
 -16   9   8   51.39    5.36
 -16   9   8   50.89    5.05
  16  -9  -9    0.69    6.76
 -16   9   9   -1.41    7.46
 -16   9   9    4.59    6.76
 -16   9  10   40.95    7.05
  16  -9 -10   40.57    5.22
 -16   9  10   55.56    7.72
  16  -9 -11   83.24    7.20
 -16   9  11   74.74    7.27
 -16   9  11   82.02    8.19
 -16   9  12   17.05    5.22
  16  -9 -12   16.81    5.40
 -16   9  12   18.54    5.46
  16  -9 -13   -7.69    7.32
 -16   9  13    2.44    5.61
 -16   9  13    3.37    5.05
  16  -9 -14    2.91    7.62
 -16   9  14    1.84    5.15
 -16   9  14    2.19    5.75
 -16   9  15    7.06    5.29
  16  -9 -15    5.10    5.46
 -16   9  15   13.40    8.20
  16  -9 -16   -0.45    5.59
 -16   9  16    6.61    8.19
 -16   9  16    2.69    5.35
 -16   9  17    4.21    5.81
 -16   9  17   16.05    7.67
  16  -9 -17   16.31    8.14
 -16   9  18   -1.14    7.80
 -16   9  18    3.73    8.55
 -16   9  19   47.88    8.18
 -16   9  19   51.21    8.91
 -16   9  19   33.18    6.56
 -16   9  20    2.27    9.26
 -16   9  20    2.72    6.15
 -16   9  20    7.58    5.76
 -16  10   0   21.17    6.66
  16 -10   0   17.89    4.54
 -16  10   0   26.35    6.37
 -16  10   1   19.73    6.98
 -16  10   1   17.43    4.55
  16 -10  -1   23.83    4.54
  16 -10  -2   -2.29    4.35
 -16  10   2   -3.06    6.22
 -16  10   2   -4.09    7.09
 -16  10   3    4.51    7.09
  16 -10  -3   -1.05    4.49
 -16  10   3   -2.76    4.50
 -16  10   4   18.31    6.62
  16 -10  -4   20.45    6.67
 -16  10   4   28.73    7.30
 -16  10   5   31.52    4.74
 -16  10   5   30.04    7.32
  16 -10  -5   37.74    6.45
 -16  10   6   14.29    6.62
  16 -10  -6   14.99    6.56
 -16  10   6    7.62    7.14
 -16  10   7    1.95    7.25
 -16  10   7    7.18    4.68
  16 -10  -7    6.42    4.85
  16 -10  -8   -5.73    6.81
 -16  10   8    5.68    7.16
 -16  10   8   -1.39    7.48
 -16  10   9   14.34    6.83
  16 -10  -9    3.61    6.90
 -16  10   9   -2.89    7.33
 -16  10  10    1.99    4.95
 -16  10  10   10.99    5.54
  16 -10 -10   10.15    7.06
  16 -10 -11  105.08    7.49
 -16  10  11  100.33    5.44
 -16  10  11  111.15    6.08
 -16  10  12   21.14    7.20
  16 -10 -12   17.28    7.53
 -16  10  12   20.23    7.77
 -16  10  13   47.58    8.09
  16 -10 -13   45.61    5.50
 -16  10  13   40.59    7.31
 -16  10  14   12.99    7.45
  16 -10 -14   11.74    7.79
 -16  10  14   12.56    5.84
 -16  10  15   75.33    6.13
  16 -10 -15   67.78    8.24
 -16  10  15   81.46    7.58
 -16  10  16   13.36    8.32
  16 -10 -16   17.22    5.84
 -16  10  16   24.74    7.46
 -16  10  17   -3.06    7.84
 -16  10  17    3.54    6.01
 -16  10  18   40.95    8.78
 -16  10  18   44.72    5.69
 -16  10  18   45.07    6.40
 -16  10  19   16.28    8.03
 -16  10  19   16.44    8.61
 -16  10  19   14.29    9.28
 -16  10  20   44.18    8.17
 -16  10  20   37.51    6.31
 -16  10  20   36.57    6.89
 -16  11   0   14.40    4.98
 -16  11   0   21.90    6.39
  16 -11   0   17.98    6.24
 -16  11   1   89.36    4.97
  16 -11  -1   84.18    6.74
 -16  11   1   87.12    5.43
 -16  11   2   -3.06    5.02
  16 -11  -2    1.13    6.37
 -16  11   2    8.85    6.44
 -16  11   3   40.35    5.27
  16 -11  -3   48.91    6.47
 -16  11   3   32.02    4.65
  16 -11  -4    0.26    6.71
 -16  11   4   23.16    5.17
 -16  11   4   15.84    6.54
 -16  11   5   25.57    6.55
 -16  11   5   13.71    5.19
  16 -11  -5   13.43    4.76
 -16  11   6   28.67    5.26
  16 -11  -6   28.50    4.77
 -16  11   6   26.48    6.73
  16 -11  -7    0.32    6.80
 -16  11   7    2.37    4.69
 -16  11   7   -3.69    5.15
 -16  11   8    4.81    5.07
  16 -11  -8   -3.91    6.92
 -16  11   8    5.44    7.05
 -16  11   9   34.20    7.77
  16 -11  -9   23.80    5.16
 -16  11   9   32.42    6.89
  16 -11 -10   33.96    7.47
 -16  11  10   16.59    7.57
 -16  11  10   26.40    4.95
 -16  11  11   42.56    7.23
 -16  11  11   50.10    7.77
  16 -11 -11   45.84    5.54
  16 -11 -12   17.14    7.70
 -16  11  12   19.24    5.71
 -16  11  12   12.80    7.12
 -16  11  13   13.30    7.99
  16 -11 -13   10.43    5.55
 -16  11  13    9.07    7.23
 -16  11  14   10.06    7.33
 -16  11  14    2.85    8.15
  16 -11 -14   -0.29    7.96
 -16  11  15    4.00    7.53
  16 -11 -15    5.63    8.17
 -16  11  15   -2.54    5.82
 -16  11  16   10.17    7.54
 -16  11  16    8.32    8.24
 -16  11  17    9.01    7.68
 -16  11  17    4.47    6.19
 -16  11  17    5.87    8.29
 -16  11  18   -3.40    6.09
 -16  11  18    2.48    6.51
 -16  11  18    5.52    7.76
 -16  11  19   25.59    8.71
 -16  11  19   19.54    5.70
 -16  11  19   16.53    6.70
  16 -12   0   23.51    4.56
 -16  12   0   26.82    6.35
 -16  12   1    5.98    6.98
 -16  12   1    2.86    4.53
  16 -12  -1   -2.65    4.43
  16 -12  -2    6.39    4.76
 -16  12   2   21.94    6.51
 -16  12   2    2.77    7.22
 -16  12   3   45.31    7.28
  16 -12  -3   30.01    4.89
 -16  12   3   21.11    6.41
  16 -12  -4   79.28    4.91
 -16  12   4   79.95    5.06
 -16  12   4   69.32    7.56
  16 -12  -5    0.64    6.75
 -16  12   5    7.03    7.16
 -16  12   5    9.02    6.62
 -16  12   6    9.08    7.13
  16 -12  -6    4.59    6.82
 -16  12   6   10.75    7.00
 -16  12   7    4.21    7.45
  16 -12  -7    1.99    6.90
 -16  12   7    2.86    6.72
  16 -12  -8    6.12    5.18
 -16  12   8    3.17    6.98
 -16  12   8    1.31    5.22
 -16  12   9   18.09    6.97
 -16  12   9    4.65    5.44
  16 -12  -9    4.19    7.06
 -16  12  10   31.64    5.09
  16 -12 -10   27.97    5.40
 -16  12  10   34.62    5.61
 -16  12  11   -1.76    7.23
  16 -12 -11    4.63    7.68
 -16  12  11    1.68    7.71
 -16  12  12   71.07    8.10
 -16  12  12   79.11    7.73
  16 -12 -12   76.24    8.14
 -16  12  13   68.77    7.55
  16 -12 -13   76.69    8.39
 -16  12  13   56.32    6.05
  16 -12 -14    5.45    5.90
 -16  12  14   11.91    7.39
 -16  12  14   13.18    7.83
 -16  12  15   -0.63    7.53
 -16  12  15    4.33    8.18
 -16  12  16   -1.44    7.68
 -16  12  16   -2.81    8.71
 -16  12  16    9.11    6.07
 -16  12  17   58.38    8.05
 -16  12  17   49.59    9.33
 -16  12  17   61.76    8.47
 -16  12  18    5.70    8.07
 -16  12  18    8.25    6.08
 -16  12  18    5.02    6.73
 -16  13   0  135.24    6.81
  16 -13   0  149.93    6.86
 -16  13   1   10.30    4.45
  16 -13  -1    4.17    6.43
  16 -13  -2    0.86    6.41
 -16  13   2    4.29    6.62
 -16  13   2    2.18    5.14
 -16  13   3   34.62    5.32
  16 -13  -3   27.40    6.69
 -16  13   3   33.42    6.70
 -16  13   4    1.73    5.11
 -16  13   4    3.98    6.64
  16 -13  -4    1.46    6.67
 -16  13   5   10.83    6.55
 -16  13   5   13.35    5.23
  16 -13  -5    8.80    6.77
 -16  13   6    6.93    7.56
 -16  13   6   -2.55    7.05
  16 -13  -6   -0.57    5.16
 -16  13   7   10.84    7.42
 -16  13   7    7.49    4.91
  16 -13  -7    7.46    5.00
 -16  13   8    7.67    7.06
 -16  13   8   -5.05    7.32
  16 -13  -8    7.13    7.39
 -16  13   9    8.93    7.45
  16 -13  -9   24.08    7.46
 -16  13   9   11.08    6.89
 -16  13  10    7.75    5.54
 -16  13  10   -0.04    4.91
  16 -13 -10    0.97    5.40
 -16  13  11   17.30    7.14
 -16  13  11   10.12    5.42
  16 -13 -11   18.26    7.90
 -16  13  12    8.70    7.18
 -16  13  12    9.65    7.96
  16 -13 -12    6.46    5.66
 -16  13  13   26.92    5.72
 -16  13  13   21.55    7.33
 -16  13  14    3.62    5.72
 -16  13  14   -1.42    7.40
 -16  13  15    6.10    8.74
 -16  13  15   14.05    7.58
 -16  13  15    5.50    8.24
 -16  13  16    6.63    5.95
 -16  13  16    2.35    8.97
 -16  13  16   15.27    7.73
 -16  13  17   20.52    9.51
 -16  13  17   14.24    8.49
 -16  13  17   19.92    7.98
 -16  13  18    1.54    8.18
 -16  14   0    8.31    6.53
  16 -14   0    0.96    4.61
 -16  14   1    3.95    4.47
  16 -14  -1   11.00    6.30
  16 -14  -2    6.04    6.62
 -16  14   2   -1.89    6.54
  16 -14  -3    2.24    4.78
 -16  14   3   -5.97    5.45
 -16  14   3    4.70    4.81
 -16  14   4   53.36    5.67
 -16  14   4   56.05    6.95
  16 -14  -4   47.16    5.18
 -16  14   5    9.35    5.26
 -16  14   5   11.54    4.68
  16 -14  -5    9.43    4.96
  16 -14  -6   11.67    7.17
 -16  14   6   14.12    6.77
 -16  14   6    7.94    5.36
  16 -14  -7   10.67    7.18
 -16  14   7    3.10    4.75
 -16  14   7   10.05    5.37
 -16  14   8   27.27    7.63
  16 -14  -8   29.94    7.64
 -16  14   8   29.23    7.11
  16 -14  -9    3.49    5.30
 -16  14   9    8.65    7.12
 -16  14   9    1.35    7.43
 -16  14  10   16.00    7.26
 -16  14  10   23.52    5.79
  16 -14 -10   17.46    8.00
 -16  14  11   44.57    5.37
  16 -14 -11   38.31    8.39
 -16  14  11   51.66    5.75
 -16  14  12  131.01    7.72
 -16  14  12  133.46    8.40
 -16  14  13    6.60    8.03
 -16  14  13   -0.62    6.10
 -16  14  13    1.05    7.42
 -16  14  14    6.54    5.67
 -16  14  14   11.26    8.87
 -16  14  14   16.05    7.44
 -16  14  15    6.29    8.24
 -16  14  15   11.85    7.64
 -16  14  15   -1.14    6.49
 -16  14  16   60.26    9.71
 -16  14  16   70.93    8.10
 -16  14  16   67.52    6.38
 -16  14  17    3.92    7.67
 -16  15   0    0.88    4.86
  16 -15   0    9.15    6.65
 -16  15   1   -5.71    6.66
  16 -15  -1   10.23    6.77
 -16  15   2   27.69    6.73
  16 -15  -2   21.62    4.97
 -16  15   3    5.21    4.82
  16 -15  -3   -2.44    4.79
 -16  15   4    2.27    6.87
  16 -15  -4   16.19    7.12
 -16  15   5   12.80    6.84
  16 -15  -5    7.10    7.24
 -16  15   5   24.67    7.65
 -16  15   6   36.32    5.72
 -16  15   6   34.61    7.04
  16 -15  -6   45.44    7.46
  16 -15  -7   19.36    7.59
 -16  15   7   22.10    6.80
 -16  15   7   14.06    5.50
 -16  15   8   10.79    7.62
 -16  15   8    2.79    5.09
  16 -15  -8    5.64    5.52
  16 -15  -9   -2.48    7.92
 -16  15   9   -1.77    7.10
 -16  15   9   -1.18    7.86
 -16  15  10   11.49    7.40
 -16  15  10    8.79    7.96
 -16  15  11    7.26    5.71
 -16  15  11   10.00    7.34
 -16  15  12    4.33    8.12
 -16  15  12   14.60    8.50
 -16  15  12    8.97    5.31
 -16  15  13   25.06    6.32
 -16  15  13   24.53    8.16
 -16  15  13   23.75    5.41
 -16  15  14    1.93    5.33
 -16  15  14    1.12    9.29
 -16  15  14   -0.33    6.06
 -16  15  15    4.55    6.79
 -16  15  15    5.33    5.53
 -16  15  15    9.98    8.41
 -16  16   0    3.05    6.58
  16 -16   0   -2.51    6.78
  16 -16  -1   13.01    6.91
 -16  16   1    5.62    6.83
 -16  16   2    7.50    4.82
  16 -16  -2    2.57    6.99
 -16  16   3   32.63    6.98
  16 -16  -3   32.13    7.22
 -16  16   4    2.23    4.83
  16 -16  -4    0.84    7.09
 -16  16   5    0.72    7.01
  16 -16  -5   -5.27    7.45
  16 -16  -6   15.25    5.65
 -16  16   6    8.69    5.50
 -16  16   6   13.12    5.05
 -16  16   7   34.90    6.99
 -16  16   7   24.28    5.62
  16 -16  -7   29.28    5.59
 -16  16   8    5.41    7.15
 -16  16   8   14.55    5.51
 -16  16   9   -8.02    8.19
 -16  16   9    3.68    5.24
 -16  16  10   40.02    5.26
 -16  16  10   35.98    5.91
 -16  16  10   28.35    6.19
 -16  16  11   76.70    6.53
 -16  16  11   98.11    7.87
 -16  16  11   79.80    6.47
 -16  16  12    3.33    8.86
 -16  16  12   14.45    7.35
 -16  16  12    7.63    8.32
 -16  16  13   14.53    8.28
 -16  16  13    8.18    6.69
 -16  16  13    5.04    7.66
 -16  16  14   24.49    7.69
 -16  16  14   24.79    8.62
 -16  16  14   32.37    9.41
 -16  17   0   -7.00    4.95
  16 -17   0   -2.11    5.02
  16 -17  -1   25.22    5.09
 -16  17   1   21.91    5.10
 -16  17   2    9.22    6.99
  16 -17  -2    0.51    5.14
 -16  17   3   19.95    5.27
  16 -17  -3    8.56    5.23
 -16  17   4   10.07    7.01
  16 -17  -4   -5.63    5.03
  16 -17  -5    2.97    5.41
 -16  17   5   -0.07    5.08
 -16  17   6    2.47    5.65
 -16  17   6    7.51    7.15
 -16  17   7   -4.34    7.39
 -16  17   7    3.83    5.58
 -16  17   8   12.46    8.13
 -16  17   8   -4.35    5.14
 -16  17   9   -1.30    7.26
 -16  17   9    3.69    8.21
 -16  17   9    3.40    8.21
 -16  17  10   13.69    6.32
 -16  17  10   23.78    6.02
 -16  17  10   20.17    7.35
 -16  17  11    0.24    8.88
 -16  17  11   -2.37    8.38
 -16  17  11    6.26    7.46
 -16  17  12    8.69    8.25
 -16  17  12    8.65    7.62
 -16  17  12    7.20    9.48
 -16  17  13   -2.67    6.70
 -16  17  13   -0.15    5.39
 -16  17  13    3.76    6.02
 -16  18   0   -0.12    7.10
  16 -18   0   -6.77    7.29
  16 -18  -1    4.89    7.56
 -16  18   1    2.24    7.01
 -16  18   2    9.42    5.08
  16 -18  -2    6.57    5.03
  16 -18  -3   14.02    5.39
 -16  18   3   20.47    7.30
 -16  18   4    2.50    5.03
 -16  18   5    2.56    7.31
 -16  18   6    6.42    7.24
 -16  18   7   54.56    8.50
 -16  18   7   54.76    5.40
 -16  18   7   55.87    6.30
 -16  18   8   -6.18    8.41
 -16  18   8    0.56    8.62
 -16  18   8   10.54    7.37
 -16  18   9   65.54    7.89
 -16  18   9   57.01    8.75
 -16  18   9   49.28    6.54
 -16  18  10   -2.61    6.35
 -16  18  10    1.92    7.62
 -16  18  10    5.37    6.06
 -16  18  11   21.53    8.58
 -16  18  11    1.16    9.22
 -16  18  11    2.73    5.56
 -16  19   0    3.35    5.16
  16 -19   0    3.98    7.59
  16 -19  -1    3.97    7.42
 -16  19   1   -1.30    7.56
 -16  19   2    2.74    5.28
 -16  19   3    1.96    7.44
 -16  19   4   20.18    5.67
 -16  19   5    1.50    7.38
 -16  19   5    0.95    8.15
 -16  19   6   11.37    8.45
 -16  19   6   -5.35    5.43
 -16  19   7    0.67    8.85
 -16  19   7   12.20    5.35
 -16  19   8   -3.65    6.50
 -16  19   8   15.03    7.78
 -16  19   8   11.21    8.79
 -16  19   9   26.94    6.50
 -16  19   9   29.19    6.61
 -16  19   9   21.27    7.77
 -16  20   0   20.42    5.70
 -16  20   1    5.35    7.69
 -16  20   2   -3.80    5.77
 -16  20   2    0.00    7.87
 -16  20   3    8.93    8.20
 -16  20   3   11.90    7.90
 -16  20   4    9.07    5.60
 -16  20   4   11.86    8.43
 -16  20   5    7.44    7.92
 -16  20   5   13.44    8.44
 -16  20   6   34.91    5.76
 -16  20   6   20.28    6.37
 -16  20   7   -0.51    6.44
 -16  21   0   -2.12    8.28
 -16  21   0   -1.27    8.25
 -16  21   1    9.09    8.26
 -16  21   1   -0.73    5.79
 -16  21   2    5.42    5.91
 -16  21   2   -2.35    8.12
 -16  21   3   -0.72    5.92
 -16  21   3    2.12    5.95
 -16  21   4    7.53    7.99
 -15 -12   1   18.54    8.86
 -15 -12   1    7.03    6.29
  15  12  -1    7.19    8.49
 -15 -12   2   80.66    9.21
 -15 -12   2   82.71    9.26
  15  12  -2   76.16    6.61
 -15 -12   3   17.98    9.12
 -15 -12   3   14.96    8.98
  15  12  -3   14.83    8.51
  15  12  -4   -0.99    8.47
 -15 -12   4    6.62    8.96
 -15 -12   4   -1.06    8.51
 -15 -12   5    4.40    9.16
 -15 -12   5   -3.70    8.24
  15  12  -5    3.76    5.80
  15  12  -6    0.14    5.96
 -15 -12   6    1.62    9.12
 -15 -12   6    1.12    8.47
  15  12  -7   13.77    6.01
 -15 -12   7   17.66    9.09
 -15 -12   7    3.23    8.51
 -15 -12   8   -4.07    8.56
  15  12  -8    7.51    6.07
 -15 -12   8   10.80    9.12
 -15 -12   9   -2.88    8.49
  15  12  -9    3.51    5.95
  15  12 -10   23.73    8.37
 -15 -11   1   35.36    6.40
 -15 -11   1   30.21    6.32
  15  11  -1   39.96    8.16
  15  11  -2   12.12    5.84
 -15 -11   2    6.67    6.22
 -15 -11   2    9.67    8.58
  15  11  -3   59.56    8.34
 -15 -11   3   26.19    8.71
 -15 -11   3   49.94    6.22
  15  11  -4   62.52    8.27
 -15 -11   4   53.04    6.34
 -15 -11   4   -0.49    8.18
 -15 -11   5   -1.58    8.22
  15  11  -5   84.13    8.43
 -15 -11   5   73.73    6.52
  15  11  -6    2.25    5.59
 -15 -11   6    2.33    6.21
 -15 -11   6    1.01    8.26
  15  11  -7   58.73    6.10
 -15 -11   7    1.34    8.21
 -15 -11   7   59.98    9.07
 -15 -11   8   -0.60    5.75
  15  11  -8   31.13    8.13
 -15 -11   8   38.70    8.72
  15  11  -9  142.99    8.62
 -15 -11   9  117.31    9.27
 -15 -11   9   -1.30    5.92
 -15 -11  10   -0.53    5.88
 -15 -11  10    1.72    5.97
  15  11 -10    1.30    8.07
 -15 -11  11    7.03    8.22
  15  11 -11   59.17    8.09
 -15 -11  11   44.74    9.07
 -15 -11  12   -5.17    6.45
  15  11 -12   -0.02    8.06
 -15 -11  12    2.82    5.99
  15  11 -13   20.60    8.59
 -15 -11  13   -3.49    5.84
 -15 -11  13   45.47    9.23
 -15 -10   1   18.02    8.31
 -15 -10   1    4.53    5.86
  15  10  -1    3.65    7.88
  15  10  -2   70.56    5.88
 -15 -10   2   76.51    8.47
 -15 -10   2   60.07    6.18
  15  10  -3   12.90    7.68
 -15 -10   3    4.92    8.31
 -15 -10   3   -0.32    5.82
 -15 -10   4    5.26    8.35
 -15 -10   4    1.13    5.63
  15  10  -4    0.61    7.86
 -15 -10   5   -0.55    5.75
 -15 -10   5    3.49    8.37
  15  10  -5    4.67    7.60
 -15 -10   6    5.44    8.37
 -15 -10   6    2.03    5.66
  15  10  -6   -1.83    7.64
 -15 -10   7    4.93    8.54
  15  10  -7   18.26    7.71
 -15 -10   7    1.10    5.56
 -15 -10   8    1.03    7.86
 -15 -10   8   -4.58    8.51
  15  10  -8   11.78    7.76
 -15 -10   9   15.76    8.52
 -15 -10   9    0.94    8.04
  15  10  -9   22.48    7.74
 -15 -10  10    0.39    6.20
  15  10 -10    0.59    7.75
 -15 -10  10    1.38    5.71
 -15 -10  11    1.59    8.77
  15  10 -11    4.68    7.85
 -15 -10  11    3.27    5.53
 -15 -10  12    6.01    8.10
 -15 -10  12   21.41    6.24
  15  10 -12   27.18    7.89
 -15 -10  13   11.26    8.75
  15  10 -13    2.42    7.86
 -15 -10  13   -0.53    5.75
 -15 -10  14    7.48    8.95
  15  10 -14    7.92    8.02
 -15 -10  14    4.14    8.19
 -15 -10  15   21.75    6.39
 -15 -10  15   -1.89    6.01
  15  10 -15   30.82    8.32
 -15 -10  16    3.37    5.98
 -15 -10  16    4.18    9.18
  15  10 -16    9.68    8.29
  15   9  -1   25.53    7.62
 -15  -9   1   18.17    5.83
 -15  -9   1   11.40    5.72
 -15  -9   2   65.55    6.25
  15   9  -2   85.38    7.80
 -15  -9   2   82.65    8.23
 -15  -9   3   31.95    8.11
  15   9  -3   23.18    5.13
 -15  -9   3   -0.26    5.55
 -15  -9   4    1.85    5.24
  15   9  -4   19.80    5.36
 -15  -9   4    6.05    8.08
 -15  -9   5    9.55    8.15
  15   9  -5   13.38    7.41
 -15  -9   5   -2.59    5.43
  15   9  -6   50.69    7.40
 -15  -9   6   57.91    8.41
 -15  -9   6    1.54    7.61
 -15  -9   7    2.48    7.58
 -15  -9   7    5.32    8.21
  15   9  -7   11.85    7.39
  15   9  -8   31.13    5.39
 -15  -9   8    3.32    5.51
 -15  -9   8   33.71    8.26
  15   9  -9   51.00    5.50
 -15  -9   9    2.33    5.36
 -15  -9   9   51.15    6.13
 -15  -9  10    2.28    7.71
  15   9 -10   10.26    7.55
 -15  -9  10   11.56    8.17
 -15  -9  11   19.81    8.28
 -15  -9  11   -5.61    7.62
  15   9 -11   25.61    7.62
 -15  -9  12   31.93    6.23
 -15  -9  12    3.57    7.86
  15   9 -12   34.73    7.63
 -15  -9  13   -2.39    8.01
 -15  -9  13   -3.35    8.24
  15   9 -13   -1.11    7.39
  15   9 -14   -3.65    7.84
 -15  -9  14    4.09    8.66
 -15  -9  14   -1.20    5.81
 -15  -9  15   -3.55    8.01
  15   9 -15   -5.75    7.97
 -15  -9  15    2.04    8.62
 -15  -9  16   -1.34    5.50
 -15  -9  16   31.69    9.03
  15   9 -16   31.37    8.29
  15   9 -17   12.51    8.24
 -15  -9  17   -3.70    8.03
 -15  -9  17   11.58    8.98
  15   9 -18   -1.92    8.41
 -15  -9  18    3.38    9.26
  15   8  -1   13.20    5.26
 -15  -8   1    4.61    5.58
 -15  -8   1    7.12    7.92
 -15  -8   2   -1.60    5.27
 -15  -8   2   -1.52    5.63
  15   8  -2   -4.22    6.97
  15   8  -3   29.28    7.31
 -15  -8   3   31.76    5.61
 -15  -8   3   -0.90    5.21
 -15  -8   4   -0.97    5.71
 -15  -8   4    1.95    7.26
  15   8  -4   16.61    7.03
 -15  -8   5    8.96    7.92
 -15  -8   5   -0.50    7.31
  15   8  -5    1.45    7.00
  15   8  -6   13.51    5.17
 -15  -8   6   -1.64    7.46
 -15  -8   6    9.64    7.86
  15   8  -7    5.52    7.25
 -15  -8   7    2.34    5.53
 -15  -8   7    1.06    5.28
 -15  -8   8    4.73    7.54
 -15  -8   8   46.71    5.79
  15   8  -8   47.60    7.37
 -15  -8   9   32.36    5.74
  15   8  -9   41.63    7.26
 -15  -8   9   -0.56    7.52
 -15  -8  10    2.27    5.32
 -15  -8  10    0.87    7.99
  15   8 -10   -3.27    4.97
 -15  -8  11    1.87    7.37
 -15  -8  11   36.07    8.33
  15   8 -11   49.08    7.43
 -15  -8  12    3.33    5.43
  15   8 -12    1.84    4.99
 -15  -8  12    1.32    5.77
  15   8 -13   21.12    7.47
 -15  -8  13   -1.02    7.85
 -15  -8  13   14.89    8.31
 -15  -8  14    2.02    5.46
 -15  -8  14   26.71    5.88
  15   8 -14   35.08    7.64
 -15  -8  15   18.53    8.40
  15   8 -15   14.03    7.82
 -15  -8  15   -2.55    7.59
 -15  -8  16   18.07    8.87
 -15  -8  16   11.50    5.82
  15   8 -16   30.95    7.94
 -15  -8  17   13.24    8.59
 -15  -8  17    8.70    5.88
  15   8 -17    9.71    8.13
 -15  -8  18   -1.39    8.81
  15   8 -18    0.47    8.26
 -15  -8  18    0.02    8.13
 -15  -8  19   -0.73    5.94
  15   8 -19   47.99    8.82
 -15  -8  19   44.26    9.17
  15   7  -1  155.41    7.60
 -15  -7   1  127.34    8.29
 -15  -7   1  117.24    6.09
  15   7  -2    5.58    4.97
 -15  -7   2    3.44    5.62
 -15  -7   2    5.13    7.52
 -15  -7   3   -4.28    7.27
  15   7  -3   30.79    5.03
 -15  -7   3   37.69    5.42
 -15  -7   4    3.37    7.01
  15   7  -4   95.88    5.54
 -15  -7   4  102.28    5.69
 -15  -7   5   -1.15    7.19
 -15  -7   5   36.11    5.65
  15   7  -5   39.94    6.86
  15   7  -6    2.66    6.89
 -15  -7   6    1.45    5.07
 -15  -7   6   -3.37    5.31
 -15  -7   7    6.71    5.51
 -15  -7   7    0.61    7.18
  15   7  -7   12.74    6.99
 -15  -7   8  145.34    6.25
  15   7  -8  151.62    5.80
 -15  -7   8    1.03    5.18
  15   7  -9   32.71    7.08
 -15  -7   9    4.02    7.37
 -15  -7   9   27.54    5.57
 -15  -7  10    0.14    7.30
  15   7 -10   18.88    7.09
 -15  -7  10   17.37    7.90
 -15  -7  11    2.01    5.24
  15   7 -11   39.48    7.26
 -15  -7  11   37.67    7.90
  15   7 -12   44.07    7.19
 -15  -7  12   40.63    5.60
 -15  -7  12   -5.42    7.46
 -15  -7  13   -5.39    8.14
 -15  -7  13   -0.44    7.32
  15   7 -13   -4.76    7.43
  15   7 -14    8.43    7.40
 -15  -7  14    7.38    8.04
 -15  -7  14   -3.53    7.22
 -15  -7  15   -1.64    7.63
 -15  -7  15   11.46    8.16
  15   7 -15   12.69    7.57
 -15  -7  16    7.11    5.29
 -15  -7  16   -1.98    8.33
  15   7 -16   -2.90    7.61
  15   7 -17   32.72    8.04
 -15  -7  17   28.19    8.55
 -15  -7  17   -2.40    7.82
  15   7 -18   24.31    8.20
 -15  -7  18   25.21    8.59
 -15  -7  18    4.61    8.00
 -15  -7  19    1.02    5.78
 -15  -7  19   12.70    9.02
  15   7 -19   13.83    8.53
  15   7 -20    2.89   10.56
 -15  -7  20   -9.91    9.16
 -15  -7  20    4.07    5.91
 -15  -6   1   16.08    7.70
  15   6  -1   22.19    4.86
 -15  -6   1   22.49    7.34
 -15  -6   2   33.08    7.42
  15   6  -2   22.71    6.84
 -15  -6   2   19.30    7.55
 -15  -6   3   -5.28    7.06
 -15  -6   3    6.69    7.42
  15   6  -3    5.12    6.67
  15   6  -4   75.95    6.97
 -15  -6   4   58.28    5.44
 -15  -6   4   -3.41    6.84
 -15  -6   5   15.97    5.26
  15   6  -5   21.08    6.76
 -15  -6   5   -0.59    4.87
 -15  -6   6    0.58    5.29
 -15  -6   6    5.27    6.86
  15   6  -6    1.96    6.69
  15   6  -7   -5.79    6.73
 -15  -6   7    4.02    5.20
 -15  -6   7   -0.63    4.81
  15   6  -8   10.80    4.94
 -15  -6   8    6.25    7.04
 -15  -6   8    9.10    5.37
 -15  -6   9   -2.94    5.18
 -15  -6   9    1.09    5.31
  15   6  -9    2.53    6.82
 -15  -6  10   -7.62    7.17
 -15  -6  10    8.44    7.36
  15   6 -10   11.45    6.84
 -15  -6  11   28.13    7.69
  15   6 -11   34.33    5.12
 -15  -6  11   -1.82    5.14
 -15  -6  12    4.88    7.51
 -15  -6  12   -2.52    7.11
  15   6 -12    4.01    7.04
  15   6 -13   12.73    7.24
 -15  -6  13   -3.47    5.06
 -15  -6  13   12.72    7.78
  15   6 -14   18.25    7.13
 -15  -6  14   12.03    7.80
 -15  -6  14   -1.68    7.28
  15   6 -15    4.51    7.14
 -15  -6  15    7.29    7.72
 -15  -6  15    3.16    7.51
  15   6 -16    8.75    7.62
 -15  -6  16   -1.91    5.30
 -15  -6  16    7.95    7.99
 -15  -6  17    5.66    8.29
 -15  -6  17    1.10    7.93
  15   6 -17    2.04    7.72
 -15  -6  18    3.74    7.73
 -15  -6  18    2.24    8.41
  15   6 -18    6.47    7.91
 -15  -6  19   -2.99    5.83
  15   6 -19    8.87    8.11
 -15  -6  19   14.51    8.62
  15   6 -20   80.19    8.85
 -15  -6  20   76.60    9.13
 -15  -6  20   55.00    6.15
 -15  -6  21    0.64    8.94
 -15  -6  21   22.30    6.22
  15   6 -21    2.11   10.59
 -15  -5   1    2.68    7.41
 -15  -5   1    3.71    4.96
  15   5  -1    4.37    6.73
  15   5  -2   28.82    6.86
 -15  -5   2   52.70    7.13
 -15  -5   2   32.70    7.57
 -15  -5   3   20.11    7.09
 -15  -5   3   10.64    7.19
  15   5  -3   18.99    4.74
  15   5  -4   39.82    4.96
 -15  -5   4   -1.15    4.79
 -15  -5   4   45.11    7.39
 -15  -5   5   -2.75    6.84
 -15  -5   5   11.53    5.12
  15   5  -5    6.57    4.78
 -15  -5   6   -0.40    4.98
 -15  -5   6   -1.46    4.85
  15   5  -6    2.73    6.41
  15   5  -7   85.09    7.17
 -15  -5   7    5.61    6.72
 -15  -5   7   77.08    5.57
  15   5  -8   19.00    6.76
 -15  -5   8   -1.44    4.97
 -15  -5   8   25.69    5.37
  15   5  -9    8.10    4.69
 -15  -5   9    9.37    6.79
 -15  -5   9    5.27    5.13
 -15  -5  10   -0.65    4.71
 -15  -5  10   -3.43    5.17
  15   5 -10    9.36    6.76
  15   5 -11   20.22    6.85
 -15  -5  11   -0.92    7.04
 -15  -5  11    8.41    7.44
 -15  -5  12   69.79    7.75
  15   5 -12   74.75    7.24
 -15  -5  12    1.50    5.01
  15   5 -13   21.96    7.09
 -15  -5  13   14.48    5.32
 -15  -5  13   -0.72    4.92
 -15  -5  14   20.14    7.47
 -15  -5  14    4.55    7.26
  15   5 -14   17.71    7.27
 -15  -5  15    5.66    7.65
 -15  -5  15    1.06    7.41
  15   5 -15   -1.89    7.36
 -15  -5  16    4.02    5.28
 -15  -5  16   32.56    8.03
  15   5 -16   49.01    7.70
 -15  -5  17   10.45    9.66
 -15  -5  17    1.04    7.77
  15   5 -17   16.63    7.69
  15   5 -18   78.65    8.14
 -15  -5  18   25.74    8.09
 -15  -5  18   74.42    8.31
 -15  -5  19    2.19    8.26
  15   5 -19    0.38    7.91
 -15  -5  19   -2.90    8.45
 -15  -5  20   55.15    8.63
  15   5 -20   59.92    8.48
 -15  -5  20   61.71    8.73
  15   5 -21    0.07    8.37
 -15  -5  21    7.90    8.56
 -15  -5  21    4.73    6.21
 -15  -5  22    2.96    8.87
  15   5 -22    5.87    8.81
 -15  -5  22   10.23    6.28
 -15  -4   1   13.13    7.36
 -15  -4   1   20.36    4.91
  15   4  -1   16.50    4.52
  15   4  -2   40.79    4.66
 -15  -4   2   43.39    5.14
 -15  -4   2   40.95    7.39
 -15  -4   3   33.86    7.07
  15   4  -3   27.92    4.80
 -15  -4   3   33.58    5.22
 -15  -4   4   -5.77    6.83
 -15  -4   4    1.41    6.85
  15   4  -4    5.52    4.56
 -15  -4   5   -0.62    4.54
  15   4  -5   22.95    4.58
 -15  -4   5   16.85    5.08
  15   4  -6   39.64    6.62
 -15  -4   6   35.40    5.14
 -15  -4   6   -1.44    6.72
 -15  -4   7    3.07    4.80
  15   4  -7    6.43    6.42
 -15  -4   7    1.14    4.73
  15   4  -8    4.22    6.45
 -15  -4   8   -0.26    6.84
 -15  -4   8    3.98    4.90
  15   4  -9   13.90    4.78
 -15  -4   9   -3.23    4.57
 -15  -4   9   16.98    5.09
  15   4 -10  116.25    7.09
 -15  -4  10   -4.97    6.62
 -15  -4  10   95.93    5.57
 -15  -4  11   -2.75    6.80
  15   4 -11   10.74    6.60
 -15  -4  11    2.59    5.00
 -15  -4  12   52.78    7.49
  15   4 -12   49.60    5.17
 -15  -4  12    2.96    4.72
  15   4 -13   29.50    6.81
 -15  -4  13   27.36    7.35
 -15  -4  13    1.66    6.86
  15   4 -14  122.65    7.59
 -15  -4  14    3.29    7.11
 -15  -4  14   94.27    5.76
 -15  -4  15   50.02    7.50
  15   4 -15   44.19    7.31
 -15  -4  15   -1.71    5.24
 -15  -4  16   -2.22    5.47
  15   4 -16   -0.63    7.21
 -15  -4  16    2.13    7.54
  15   4 -17    8.54    5.24
 -15  -4  17   20.36    8.14
 -15  -4  17   12.25    7.74
 -15  -4  18   15.31    7.95
 -15  -4  18   14.04    8.23
  15   4 -18   10.71    7.47
 -15  -4  19   22.13    8.36
  15   4 -19   25.50    7.79
 -15  -4  19   19.00    8.07
 -15  -4  20   14.62    8.35
 -15  -4  20   20.03    8.43
  15   4 -20   15.60    7.98
 -15  -4  21    9.90    8.34
  15   4 -21   11.78    8.42
 -15  -4  21    7.56    8.49
 -15  -4  22    8.50    8.76
  15   4 -22   22.39    8.66
 -15  -4  22   23.65    8.70
 -15  -4  23    5.37    6.30
  15   4 -23    1.60    9.03
 -15  -4  23   -1.16   10.70
  15   3  -1   12.52    4.63
 -15  -3   1   14.66    6.98
 -15  -3   1   11.63    6.76
 -15  -3   2    1.63    4.95
 -15  -3   2    5.25    4.76
  15   3  -2    2.63    4.46
 -15  -3   3   -0.38    6.57
  15   3  -3    4.66    4.37
 -15  -3   3    5.64    7.03
  15   3  -4   83.37    4.99
 -15  -3   4   80.02    6.96
 -15  -3   4   75.19    7.16
 -15  -3   5   29.61    6.97
 -15  -3   5  113.44    5.38
  15   3  -5  114.82    4.99
  15   3  -6    3.73    4.53
 -15  -3   6   -3.69    4.99
 -15  -3   6   -8.51    6.67
 -15  -3   7   -2.33    6.55
  15   3  -7   32.79    6.61
 -15  -3   7   27.48    7.02
 -15  -3   8    3.57    6.87
  15   3  -8    5.64    6.43
 -15  -3   8   -3.80    4.59
 -15  -3   9    9.37    6.93
 -15  -3   9    2.34    6.66
  15   3  -9    4.05    6.68
  15   3 -10   22.82    6.48
 -15  -3  10   -0.68    6.56
 -15  -3  10   28.06    6.89
 -15  -3  11   -4.55    4.75
 -15  -3  11   40.18    7.19
  15   3 -11   34.65    6.87
 -15  -3  12   -0.45    7.13
  15   3 -12    9.17    4.78
 -15  -3  12   11.56    4.96
 -15  -3  13   12.20    7.20
 -15  -3  13    4.22    7.05
  15   3 -13    1.38    4.83
 -15  -3  14    2.38    7.75
 -15  -3  14    6.06    7.18
  15   3 -14   -0.03    6.62
 -15  -3  15   17.64    5.04
  15   3 -15   12.13    7.23
 -15  -3  15   20.52    7.77
 -15  -3  16   23.18    5.63
 -15  -3  16   15.61    7.45
  15   3 -16   16.56    5.33
 -15  -3  17  103.51    6.07
  15   3 -17  109.27    7.88
 -15  -3  17   93.30    7.92
  15   3 -18   17.63    7.33
 -15  -3  18   10.47    7.43
 -15  -3  18   12.81    8.32
 -15  -3  19   61.70    7.99
  15   3 -19   54.73    7.96
 -15  -3  19   42.58    8.39
 -15  -3  20    7.13    7.91
  15   3 -20   -3.40    8.00
 -15  -3  20    1.07    8.34
 -15  -3  21    7.64    8.40
  15   3 -21    8.45    8.13
 -15  -3  21    7.25    8.22
 -15  -3  22   60.16    8.60
  15   3 -22   64.73    8.82
 -15  -3  22   64.34    8.93
 -15  -3  23   -5.36    8.55
 -15  -3  23   -2.27    8.65
  15   3 -23    6.27    8.74
 -15  -2   1   33.85    7.01
 -15  -2   1   39.04    6.62
  15   2  -1   28.40    4.53
  15   2  -2   23.74    4.70
 -15  -2   2   16.46    4.58
 -15  -2   2   14.76    5.04
 -15  -2   3    9.25    6.74
 -15  -2   3   16.35    6.52
  15   2  -3    8.06    4.39
  15   2  -4   10.21    4.32
 -15  -2   4    5.27    7.23
 -15  -2   4    4.64    6.46
  15   2  -5   24.41    4.68
 -15  -2   5   24.24    7.05
 -15  -2   5   20.98    4.81
  15   2  -6    1.40    6.37
 -15  -2   6   14.69    6.71
 -15  -2   6    4.12    4.72
  15   2  -7   14.37    6.52
 -15  -2   7   12.09    4.84
 -15  -2   7   17.92    6.74
 -15  -2   8   -6.90    6.80
  15   2  -8    3.22    4.47
 -15  -2   8   11.39    6.97
 -15  -2   9   51.57    7.02
  15   2  -9   52.87    6.84
 -15  -2   9   54.74    7.00
 -15  -2  10    8.88    6.69
  15   2 -10   12.56    4.63
 -15  -2  10   12.28    5.18
 -15  -2  11    5.74    6.77
  15   2 -11    4.55    6.40
 -15  -2  11    9.43    4.96
 -15  -2  12   12.91    6.80
 -15  -2  12    6.78    7.42
  15   2 -12   -2.81    6.81
  15   2 -13    4.52    6.75
 -15  -2  13   16.91    7.52
 -15  -2  13   12.34    4.95
  15   2 -14    8.29    6.89
 -15  -2  14    3.83    6.95
 -15  -2  14   10.06    7.57
  15   2 -15   11.91    7.05
 -15  -2  15   17.57    7.18
 -15  -2  15   27.22    5.58
 -15  -2  16   54.22    7.37
 -15  -2  16   48.93    5.78
  15   2 -16   49.11    7.27
 -15  -2  17    2.16    7.20
  15   2 -17    4.52    7.05
 -15  -2  17    2.94    5.52
 -15  -2  18   -1.07    5.80
 -15  -2  18    1.22    7.50
  15   2 -18    2.03    7.36
  15   2 -19   26.38    7.58
 -15  -2  19   26.10    5.88
 -15  -2  19   33.16    7.57
 -15  -2  20   16.62    6.11
  15   2 -20   16.30    7.91
 -15  -2  20   19.02    7.80
 -15  -2  21    4.32    7.86
 -15  -2  21   -0.62    5.87
  15   2 -21    8.72    7.94
  15   2 -22    9.81    8.66
 -15  -2  22    9.16    8.05
 -15  -2  22   12.37    5.87
 -15  -2  23   -0.14    6.00
 -15  -2  23    2.37    8.40
  15   2 -23    9.39    8.73
 -15  -2  24   71.07    9.00
 -15  -2  24   70.65    6.63
  15   2 -24   67.29    9.81
  15   1  -1   11.65    4.46
 -15  -1   1   10.74    4.80
 -15  -1   1   14.62    6.38
  15   1  -2    5.58    4.28
 -15  -1   2    1.38    6.84
 -15  -1   2   -1.79    6.67
 -15  -1   3  120.23    5.27
  15   1  -3  129.95    5.10
 -15  -1   3  127.10    6.80
 -15  -1   4   40.17    7.07
 -15  -1   4   42.77    6.33
  15   1  -4   49.93    4.76
 -15  -1   5   39.73    4.61
  15   1  -5   45.02    6.64
 -15  -1   5   35.55    6.92
 -15  -1   6   15.11    4.74
  15   1  -6   18.35    6.43
 -15  -1   6   10.16    4.70
 -15  -1   7   58.31    6.62
  15   1  -7   49.30    6.57
 -15  -1   7   45.37    7.15
  15   1  -8    5.23    6.50
 -15  -1   8   -1.13    6.63
 -15  -1   8   -0.32    7.06
 -15  -1   9    6.62    4.80
 -15  -1   9   16.66    6.51
  15   1  -9   17.37    6.33
  15   1 -10    1.76    6.45
 -15  -1  10   -0.24    6.65
 -15  -1  10   -4.01    5.13
 -15  -1  11   44.26    6.83
  15   1 -11   40.82    4.88
 -15  -1  11   44.24    7.74
 -15  -1  12   -1.76    7.50
 -15  -1  12    7.77    6.66
  15   1 -12    3.60    6.50
 -15  -1  13   44.73    7.58
 -15  -1  13   34.73    7.03
  15   1 -13   35.74    6.91
 -15  -1  14    0.26    6.78
 -15  -1  14    7.51    7.76
  15   1 -14   11.26    6.66
 -15  -1  15   41.27    5.69
  15   1 -15   37.83    7.04
 -15  -1  15   47.13    7.14
 -15  -1  16   69.98    8.28
 -15  -1  16   76.49    7.35
  15   1 -16   73.58    7.40
 -15  -1  17   45.18    7.24
 -15  -1  17   47.96    5.87
  15   1 -17   38.46    7.33
 -15  -1  18   34.74    7.33
 -15  -1  18   40.13    5.97
  15   1 -18   41.41    7.48
 -15  -1  19   17.78    7.41
  15   1 -19   19.27    7.47
 -15  -1  19    7.94    5.91
 -15  -1  20   -1.90    7.59
 -15  -1  20   -3.09    5.79
  15   1 -20    6.65    7.61
 -15  -1  21   39.54    5.90
 -15  -1  21   34.71    8.00
  15   1 -21   39.57    8.22
 -15  -1  22   11.06    8.06
  15   1 -22   16.43    8.45
 -15  -1  22    6.07    8.85
 -15  -1  23   10.38   10.07
  15   1 -23   11.57    8.74
 -15  -1  23    8.46    8.67
 -15  -1  24   17.52    8.44
 -15  -1  24   25.66    8.74
  15   1 -24   20.85    9.37
 -15   0   1    2.40    6.32
 -15   0   1   -2.01    6.92
  15   0  -1    6.55    6.24
 -15   0   2   50.11    4.85
 -15   0   2   54.59    6.56
  15   0  -2   49.87    4.60
  15   0  -3   21.96    6.31
 -15   0   3   25.56    4.42
 -15   0   3   33.61    6.89
 -15   0   4    8.71    4.85
  15   0  -4    1.69    6.36
 -15   0   4   10.02    6.42
 -15   0   5    5.63    4.37
  15   0  -5   12.10    6.38
 -15   0   5   -2.79    4.73
  15   0  -6   69.46    4.86
 -15   0   6   66.48    7.15
 -15   0   6   63.15    4.85
 -15   0   7   97.85    6.95
  15   0  -7  100.70    4.85
 -15   0   7  100.16    7.19
  15   0  -8   31.02    6.57
 -15   0   8   28.90    6.52
 -15   0   8   25.47    4.90
 -15   0   9   -0.07    5.11
 -15   0   9    4.52    6.55
  15   0  -9   -3.57    4.62
 -15   0  10    1.06    4.55
 -15   0  10   -3.63    7.20
  15   0 -10    1.77    6.45
 -15   0  11   45.42    7.58
  15   0 -11   37.51    6.69
 -15   0  11   35.95    4.84
  15   0 -12   31.44    6.71
 -15   0  12   36.31    6.71
 -15   0  12   30.36    7.48
 -15   0  13   13.14    7.56
 -15   0  13    1.90    6.79
  15   0 -13    7.15    4.61
 -15   0  14   22.32    7.75
 -15   0  14   31.34    6.79
  15   0 -14   30.51    4.90
 -15   0  15    5.25    6.80
  15   0 -15   -1.96    4.64
 -15   0  15   10.56    7.91
 -15   0  16  135.60    6.41
 -15   0  16  132.45    5.69
  15   0 -16  141.33    7.54
 -15   0  17    0.85    6.86
  15   0 -17    9.27    6.79
 -15   0  17   12.31    7.99
 -15   0  18  -17.33    8.00
 -15   0  18    0.99    6.94
  15   0 -18    2.82    7.02
  15   0 -19    1.66    7.55
 -15   0  19    4.73    7.29
 -15   0  19   -8.02    8.00
  15   0 -20    0.40    7.71
 -15   0  20   -0.09    7.46
 -15   0  20    8.33    8.42
 -15   0  21    8.42    8.40
  15   0 -21    8.20    7.96
 -15   0  21    7.42    9.31
 -15   0  22   22.61    8.48
 -15   0  22   21.82    7.92
  15   0 -22   16.34    8.39
 -15   0  23    7.26    9.72
 -15   0  23   18.71    8.34
  15   0 -23    9.60    8.91
 -15   0  24    4.16    6.04
  15   0 -24    1.54    9.11
 -15   0  24    0.22    8.14
 -15   1   0   14.85    6.13
  15  -1   0    1.93    5.93
 -15   1   0   -2.32    4.78
 -15   1   1    7.60    4.48
 -15   1   1   -6.93    6.65
  15  -1  -1    3.51    6.09
 -15   1   2   -0.51    6.21
  15  -1  -2   12.78    5.92
 -15   1   2   16.46    6.95
  15  -1  -3    2.26    6.11
 -15   1   3   -1.25    4.52
 -15   1   3    3.34    4.57
 -15   1   4   57.09    6.54
  15  -1  -4   57.28    6.52
 -15   1   4   66.65    7.00
  15  -1  -5    6.14    4.60
 -15   1   5   13.04    6.91
 -15   1   5    2.85    4.48
 -15   1   6   -1.74    6.13
 -15   1   6    4.63    4.90
  15  -1  -6   -2.60    4.34
 -15   1   7   98.39    6.71
  15  -1  -7  101.05    6.79
 -15   1   7   76.54    5.18
  15  -1  -8    7.46    4.55
 -15   1   8    0.83    6.47
 -15   1   8    7.79    5.06
 -15   1   9   12.58    7.18
 -15   1   9    8.73    4.59
  15  -1  -9   15.45    6.15
 -15   1  10  120.04    7.60
  15  -1 -10  130.61    7.09
 -15   1  10  124.31    5.23
 -15   1  11    2.88    4.68
 -15   1  11    9.60    7.52
  15  -1 -11   -0.92    6.50
 -15   1  12   55.84    5.00
  15  -1 -12   69.05    6.76
 -15   1  12   56.90    7.70
  15  -1 -13    1.22    6.53
 -15   1  13    2.84    4.61
 -15   1  13   -7.29    7.72
 -15   1  14   77.36    5.12
 -15   1  14   76.87    8.06
  15  -1 -14   76.09    6.94
 -15   1  15    8.64    6.66
  15  -1 -15   12.63    6.68
 -15   1  15   14.78    7.72
  15  -1 -16   -1.85    6.82
 -15   1  16   -2.14    6.87
 -15   1  16    8.17    8.18
 -15   1  17   55.74    5.25
 -15   1  17   56.14    8.06
  15  -1 -17   51.94    5.46
 -15   1  18   32.84    7.21
 -15   1  18   19.64    8.16
  15  -1 -18   27.07    7.38
  15  -1 -19   26.35    7.65
 -15   1  19   21.41    7.13
 -15   1  19   29.47    8.20
 -15   1  20   -0.08    8.37
 -15   1  20    2.53    7.09
  15  -1 -20    2.38    7.50
  15  -1 -21   17.47    8.08
 -15   1  21   14.64    7.57
 -15   1  21   17.87    5.80
 -15   1  22    5.39    6.07
  15  -1 -22    8.11    8.27
 -15   1  22   12.41    7.57
 -15   1  23   -2.87    8.72
  15  -1 -23    7.41    8.86
 -15   1  23    6.50    7.84
 -15   1  24    5.63    8.54
 -15   1  24    3.25    8.04
 -15   2   0    8.47    6.46
 -15   2   0    6.28    6.04
  15  -2   0    7.35    4.35
 -15   2   1   23.47    4.48
  15  -2  -1   27.01    6.12
 -15   2   1   24.11    4.73
  15  -2  -2   46.74    4.51
 -15   2   2   59.28    6.31
 -15   2   2   53.59    6.74
 -15   2   3   22.81    6.78
 -15   2   3   23.14    4.57
  15  -2  -3   24.66    4.50
  15  -2  -4   12.57    4.20
 -15   2   4   10.19    6.31
 -15   2   4    6.46    6.68
 -15   2   5   26.44    4.62
  15  -2  -5   21.64    6.32
 -15   2   5   33.48    4.98
 -15   2   6   25.36    5.08
  15  -2  -6   28.63    6.41
 -15   2   6   30.54    6.45
  15  -2  -7   33.42    4.79
 -15   2   7   28.01    6.42
 -15   2   7   34.60    7.13
 -15   2   8   29.62    7.09
 -15   2   8   18.52    6.40
  15  -2  -8   18.17    6.36
 -15   2   9    8.99    4.65
  15  -2  -9    8.46    4.51
 -15   2   9   18.84    7.02
 -15   2  10   46.68    6.58
  15  -2 -10   52.90    6.58
 -15   2  10   49.26    7.52
 -15   2  11   29.57    6.72
 -15   2  11   24.89    7.47
  15  -2 -11   30.15    6.60
 -15   2  12   29.60    7.82
 -15   2  12   22.96    6.61
  15  -2 -12   28.43    4.76
 -15   2  13   25.61    6.66
 -15   2  13   19.85    7.82
  15  -2 -13   22.92    4.81
 -15   2  14   30.90    7.69
  15  -2 -14   19.72    4.83
 -15   2  14   31.14    6.58
 -15   2  15   36.60    7.73
 -15   2  15   31.75    4.80
  15  -2 -15   37.83    4.99
  15  -2 -16   58.09    7.11
 -15   2  16   60.86    8.22
 -15   2  16   60.69    7.07
 -15   2  17   72.35    8.25
  15  -2 -17   57.70    7.38
 -15   2  17   69.39    7.19
 -15   2  18   10.84    5.07
  15  -2 -18   16.39    7.36
 -15   2  18   13.06    8.04
 -15   2  19    7.77    7.09
 -15   2  19    6.61    5.56
  15  -2 -19    3.77    7.36
 -15   2  20    6.92    5.58
 -15   2  20   14.12    7.17
  15  -2 -20   13.55    7.90
 -15   2  21   73.01    8.62
  15  -2 -21   68.56    8.38
 -15   2  21   74.17    7.73
 -15   2  22    4.73    7.36
  15  -2 -22    1.61    8.27
 -15   2  22   -0.44    8.69
 -15   2  23    7.45    8.54
  15  -2 -23    1.87    8.80
 -15   2  23    3.55    7.57
 -15   2  24    5.80    6.06
 -15   2  24   -4.47    7.80
 -15   3   0   18.08    4.52
  15  -3   0   29.07    4.46
 -15   3   0   27.13    4.80
  15  -3  -1   71.65    4.74
 -15   3   1   85.80    6.70
 -15   3   1   64.01    4.61
 -15   3   2   34.60    6.09
 -15   3   2   40.56    6.61
  15  -3  -2   47.19    6.24
 -15   3   3   10.07    4.80
 -15   3   3   11.09    4.32
  15  -3  -3   13.95    6.01
 -15   3   4   -0.51    4.75
  15  -3  -4    5.72    6.24
 -15   3   4    2.20    6.23
 -15   3   5    9.47    4.51
  15  -3  -5   20.69    6.20
 -15   3   5    5.89    6.96
 -15   3   6   27.50    6.30
  15  -3  -6   25.51    4.44
 -15   3   6   29.23    6.77
  15  -3  -7   33.14    6.41
 -15   3   7   36.89    6.67
 -15   3   7   28.73    7.03
 -15   3   8   35.97    6.38
 -15   3   8   37.43    7.14
  15  -3  -8   40.66    4.72
 -15   3   9   69.34    7.50
 -15   3   9   78.36    4.83
  15  -3  -9   85.77    6.61
 -15   3  10   10.55    7.50
  15  -3 -10    8.20    4.42
 -15   3  10   12.04    6.37
 -15   3  11    7.43    7.63
 -15   3  11    8.52    6.53
  15  -3 -11    6.33    6.31
 -15   3  12   20.37    6.59
 -15   3  12   28.86    7.78
  15  -3 -12   16.70    6.61
 -15   3  13   76.25    6.86
  15  -3 -13   75.95    6.74
 -15   3  13   71.76    7.91
  15  -3 -14    2.62    6.56
 -15   3  14    6.43    7.67
 -15   3  14   -2.45    6.84
 -15   3  15   -8.26    7.74
  15  -3 -15    0.49    6.63
 -15   3  15    2.64    6.75
 -15   3  16   59.94    7.00
  15  -3 -16   43.98    6.92
 -15   3  16   40.54    5.63
 -15   3  17   64.89    7.17
 -15   3  17   67.26    5.83
  15  -3 -17   58.91    7.28
 -15   3  18  116.80    7.43
  15  -3 -18  105.15    7.91
 -15   3  18  117.10    6.23
 -15   3  19   -5.37    7.88
  15  -3 -19    3.94    7.37
 -15   3  19   -0.36    7.10
 -15   3  20    9.60    8.21
 -15   3  20   22.80    7.22
  15  -3 -20   11.23    7.72
 -15   3  21    8.33    7.29
 -15   3  21   13.94    5.79
  15  -3 -21   13.09    8.10
  15  -3 -22   17.99    8.42
 -15   3  22   21.83    6.10
 -15   3  22   15.39    7.49
 -15   3  23    3.23    7.68
 -15   3  23    2.03    8.32
 -15   3  24    6.44    9.33
 -15   3  24   -3.34    8.38
 -15   3  24    4.37    7.77
  15  -4   0   17.26    5.82
 -15   4   0    9.76    4.32
 -15   4   0    9.02    6.46
 -15   4   1   -0.62    4.46
 -15   4   1    3.59    5.92
  15  -4  -1    6.73    5.95
 -15   4   2    3.15    4.71
 -15   4   2    6.30    6.03
  15  -4  -2    7.13    6.02
  15  -4  -3   22.75    4.27
 -15   4   3   22.86    6.75
 -15   4   3   13.25    4.43
 -15   4   4   23.09    6.76
 -15   4   4    9.35    6.14
  15  -4  -4    5.66    4.31
 -15   4   5   23.01    6.93
  15  -4  -5   10.54    6.24
 -15   4   5   14.13    6.09
 -15   4   6    8.62    7.07
  15  -4  -6   17.34    6.33
 -15   4   6   14.04    4.55
  15  -4  -7   16.70    4.66
 -15   4   7   22.34    6.56
 -15   4   7   15.69    7.13
 -15   4   8   52.79    7.29
 -15   4   8   65.19    6.76
  15  -4  -8   54.24    6.52
  15  -4  -9   68.97    4.70
 -15   4   9   73.01    7.56
 -15   4   9   65.82    4.94
 -15   4  10   37.14    7.36
  15  -4 -10   30.82    6.49
 -15   4  10   34.61    6.49
 -15   4  11   78.77    6.96
 -15   4  11   88.19    7.75
  15  -4 -11   89.24    6.63
 -15   4  12    3.91    7.65
  15  -4 -12    2.07    4.60
 -15   4  12   -3.55    6.61
 -15   4  13   90.60    8.13
  15  -4 -13   78.22    5.13
 -15   4  13   93.43    6.96
  15  -4 -14   22.93    4.90
 -15   4  14   21.20    6.83
 -15   4  14   20.23    5.43
 -15   4  15   26.53    5.67
  15  -4 -15   30.07    4.94
 -15   4  15   22.78    6.85
 -15   4  16   23.09    6.87
 -15   4  16   18.78    5.50
  15  -4 -16   15.99    4.89
 -15   4  17   14.17    7.97
 -15   4  17    1.95    6.82
  15  -4 -17    5.20    7.09
  15  -4 -18   23.78    7.22
 -15   4  18   17.64    8.23
 -15   4  18   13.53    7.15
  15  -4 -19    5.88    5.48
 -15   4  19   10.32    7.08
 -15   4  19    4.56    5.63
 -15   4  20   29.19    5.15
 -15   4  20   23.36    5.75
  15  -4 -20   30.83    8.11
  15  -4 -21   12.95    8.42
 -15   4  21    7.12    7.19
 -15   4  21    1.82    8.42
 -15   4  22    8.20    8.32
 -15   4  22    5.62    7.41
 -15   4  23    7.04    6.04
 -15   4  23    5.51    7.60
 -15   4  23    6.81    9.15
 -15   4  24    5.55    9.56
 -15   4  24    6.25    7.79
 -15   4  24   12.31    8.52
 -15   5   0   -1.09    5.93
 -15   5   0    7.51    4.46
  15  -5   0    3.62    4.24
 -15   5   1   54.19    4.91
 -15   5   1   70.77    6.21
  15  -5  -1   69.62    4.62
 -15   5   2   14.75    4.29
  15  -5  -2   26.11    6.15
 -15   5   2   17.99    6.55
 -15   5   3   57.85    6.77
  15  -5  -3   47.21    6.35
 -15   5   3   44.92    6.22
  15  -5  -4   18.65    6.09
 -15   5   4    8.65    4.49
 -15   5   4   10.00    6.97
 -15   5   5    7.66    6.21
  15  -5  -5    7.59    4.34
 -15   5   5   11.27    6.90
 -15   5   6   75.61    7.25
 -15   5   6   68.72    4.86
  15  -5  -6   75.95    4.63
 -15   5   7  104.53    7.41
  15  -5  -7  100.11    6.53
 -15   5   7  106.92    6.59
 -15   5   8   46.19    7.46
  15  -5  -8   53.63    4.88
 -15   5   8   53.30    6.71
  15  -5  -9   23.53    6.43
 -15   5   9   16.13    7.23
 -15   5   9   25.22    4.73
  15  -5 -10    3.32    6.29
 -15   5  10   -5.17    6.61
 -15   5  10   -2.93    7.47
 -15   5  11   45.10    6.72
 -15   5  11   52.76    7.57
  15  -5 -11   34.19    4.80
  15  -5 -12   19.12    6.37
 -15   5  12   25.09    7.41
 -15   5  12    8.69    6.68
 -15   5  13    3.78    5.21
  15  -5 -13    2.87    6.54
 -15   5  13   -5.64    6.54
 -15   5  14    4.08    5.34
  15  -5 -14    0.42    6.65
 -15   5  14    2.59    6.74
 -15   5  15  139.44    7.92
  15  -5 -15  127.59    7.37
 -15   5  15  142.51    7.40
 -15   5  16    4.90    7.78
 -15   5  16   -4.14    6.85
  15  -5 -16    4.84    7.04
 -15   5  17    7.61    7.00
  15  -5 -17    5.62    7.15
 -15   5  17    2.00    7.82
 -15   5  18   37.86    5.94
 -15   5  18   42.35    5.21
  15  -5 -18   47.83    7.61
  15  -5 -19   19.63    7.76
 -15   5  19   13.87    7.14
 -15   5  19    3.99    8.23
 -15   5  20   20.52    7.31
  15  -5 -20   16.36    8.33
 -15   5  20   22.06    8.01
 -15   5  21    6.70    7.35
 -15   5  21    5.99    5.88
 -15   5  22   21.03    7.37
 -15   5  22   17.82    8.26
 -15   5  23   -0.51    7.60
 -15   5  23   -1.12    9.29
 -15   5  23   -8.34    8.40
 -15   5  24   13.12    7.81
 -15   5  24   10.31    6.07
 -15   5  24    8.05    9.84
 -15   6   0   20.66    5.95
 -15   6   0   13.19    4.35
  15  -6   0    9.64    6.13
 -15   6   1    8.74    4.03
 -15   6   1   11.84    6.75
  15  -6  -1    7.68    5.87
 -15   6   2   54.88    6.18
 -15   6   2   46.92    6.63
  15  -6  -2   43.48    4.52
  15  -6  -3  107.45    4.71
 -15   6   3  101.62    7.24
 -15   6   3  109.14    6.41
 -15   6   4   42.76    4.62
  15  -6  -4   45.52    4.61
 -15   6   4   54.20    7.03
 -15   6   5   12.67    6.81
  15  -6  -5    5.29    6.09
 -15   6   5    1.60    6.20
  15  -6  -6    7.90    6.25
 -15   6   6   10.56    6.95
 -15   6   6    4.47    6.24
 -15   6   7   66.05    6.66
 -15   6   7   79.22    7.29
  15  -6  -7   74.76    4.86
 -15   6   8   74.56    7.46
  15  -6  -8   74.59    6.61
 -15   6   8   77.02    6.76
  15  -6  -9   10.23    4.29
 -15   6   9    2.93    4.64
 -15   6   9   14.74    7.34
 -15   6  10   18.37    7.37
 -15   6  10   25.82    4.65
  15  -6 -10   16.63    6.39
 -15   6  11   36.55    7.59
  15  -6 -11   24.41    6.48
 -15   6  11   33.89    6.75
 -15   6  12  113.90    5.91
  15  -6 -12  113.44    7.02
 -15   6  12  113.78    7.19
  15  -6 -13   82.43    5.17
 -15   6  13   90.35    5.85
 -15   6  13   95.89    7.03
 -15   6  14   10.87    6.77
  15  -6 -14    6.16    4.86
 -15   6  14    6.35    7.49
  15  -6 -15    0.14    6.88
 -15   6  15    6.45    6.87
 -15   6  15    8.00    7.69
  15  -6 -16    7.53    4.95
 -15   6  16   -0.70    6.84
 -15   6  16    3.98    5.47
 -15   6  17    4.46    5.68
  15  -6 -17   -1.56    5.02
 -15   6  17   -0.82    6.96
 -15   6  18   41.66    5.17
 -15   6  18   45.74    8.27
  15  -6 -18   43.69    7.85
  15  -6 -19   -0.86    7.80
 -15   6  19   -3.30    8.29
 -15   6  19    6.25    7.08
 -15   6  20   18.70    5.90
  15  -6 -20   16.02    8.26
 -15   6  20   13.53    7.43
 -15   6  21    3.82    5.13
 -15   6  21    0.00    8.15
 -15   6  22   51.74    9.33
 -15   6  22   54.70    6.18
 -15   6  22   64.28    7.88
 -15   6  23   11.35    8.44
 -15   6  23    8.95    9.24
 -15   6  23    5.60    7.63
 -15   6  24    6.60    9.92
 -15   6  24    5.62    8.72
 -15   6  24   -0.24    7.81
  15  -7   0   21.67    5.97
 -15   7   0   21.81    4.49
 -15   7   0   19.20    6.51
 -15   7   1   50.05    6.63
  15  -7  -1   53.93    6.00
 -15   7   1   49.08    6.16
 -15   7   2   18.58    6.15
 -15   7   2   12.97    6.71
  15  -7  -2    9.01    6.06
 -15   7   3   24.86    6.95
  15  -7  -3   18.26    6.27
 -15   7   3   28.53    4.50
 -15   7   4    2.07    6.30
  15  -7  -4    8.79    5.90
 -15   7   4    6.58    6.87
  15  -7  -5    2.47    4.21
 -15   7   5   -0.63    6.93
 -15   7   5    7.58    4.36
 -15   7   6  131.28    6.70
 -15   7   6  138.19    7.42
  15  -7  -6  120.45    6.80
 -15   7   7   42.17    4.64
 -15   7   7   45.81    7.29
  15  -7  -7   28.83    6.47
  15  -7  -8   -3.15    6.31
 -15   7   8    3.41    7.26
 -15   7   8   -0.80    6.49
 -15   7   9   27.85    7.25
  15  -7  -9   21.27    6.45
 -15   7   9   21.65    6.64
  15  -7 -10   90.74    7.00
 -15   7  10   95.24    5.23
 -15   7  10   94.93    5.77
 -15   7  11   18.35    4.67
 -15   7  11   19.31    5.26
  15  -7 -11   17.35    4.57
 -15   7  12   32.64    6.69
  15  -7 -12   32.20    6.69
 -15   7  12   26.65    5.28
 -15   7  13  101.88    7.24
  15  -7 -13   84.83    7.31
 -15   7  13  107.10    8.04
  15  -7 -14   67.02    7.22
 -15   7  14   68.18    7.17
 -15   7  14   66.73    7.79
  15  -7 -15   -5.54    6.93
 -15   7  15    6.04    5.20
 -15   7  15    4.56    6.77
  15  -7 -16    7.53    7.35
 -15   7  16   -2.08    6.95
 -15   7  16    4.63    7.73
 -15   7  17   20.47    7.93
  15  -7 -17   27.91    7.65
 -15   7  17   28.30    7.24
 -15   7  18    8.72    5.54
  15  -7 -18   17.12    7.92
 -15   7  18    2.43    5.05
 -15   7  19   32.18    8.27
 -15   7  19   40.39    7.37
  15  -7 -19   42.22    8.44
 -15   7  20   -6.24    8.14
 -15   7  20    8.47    7.35
 -15   7  21   45.90    7.80
 -15   7  21   39.58    8.82
 -15   7  21   39.90    8.33
 -15   7  22   17.98    8.34
 -15   7  22    4.25    9.23
 -15   7  22    9.87    7.63
 -15   7  23   -5.90    9.54
 -15   7  23   -0.48    7.73
 -15   7  23    3.67    6.09
 -15   7  24   10.91    8.01
 -15   7  24    4.90    8.53
  15  -8   0   21.10    4.26
 -15   8   0   35.33    6.54
 -15   8   0   34.40    6.01
 -15   8   1    7.57    5.88
  15  -8  -1   -2.02    4.22
 -15   8   1    0.14    6.56
 -15   8   2    5.11    4.15
  15  -8  -2   11.59    4.34
 -15   8   2    5.37    6.72
  15  -8  -3    7.89    4.17
 -15   8   3    4.73    6.83
 -15   8   3    2.33    6.03
 -15   8   4   52.45    4.53
  15  -8  -4   49.67    6.18
 -15   8   4   56.61    7.06
  15  -8  -5   17.62    5.99
 -15   8   5   17.79    6.38
 -15   8   5   11.50    6.96
  15  -8  -6    1.28    4.24
 -15   8   6   -3.16    4.64
 -15   8   6    5.71    6.92
 -15   8   7    6.11    6.43
 -15   8   7   12.16    7.16
  15  -8  -7   15.46    6.25
  15  -8  -8   40.27    6.64
 -15   8   8   51.77    4.98
 -15   8   8   56.35    5.01
 -15   8   9   19.96    6.53
 -15   8   9   15.07    5.02
  15  -8  -9   20.51    6.46
  15  -8 -10    2.04    4.66
 -15   8  10    1.83    6.49
 -15   8  10    8.92    4.96
 -15   8  11    1.15    6.83
 -15   8  11    9.49    7.39
  15  -8 -11   12.65    6.71
 -15   8  12  259.12    8.47
 -15   8  12  271.43    6.07
  15  -8 -12  249.25    7.81
 -15   8  13   50.33    5.14
  15  -8 -13   38.34    5.13
 -15   8  13   52.25    5.51
 -15   8  14    6.77    5.18
 -15   8  14    4.98    4.90
  15  -8 -14    4.71    7.14
 -15   8  15    8.69    7.78
  15  -8 -15    5.89    7.21
 -15   8  15   -0.80    4.92
 -15   8  16    1.80    4.88
 -15   8  16    5.98    5.31
  15  -8 -16    1.11    7.50
 -15   8  17   83.87    5.52
  15  -8 -17   76.92    8.16
 -15   8  17   82.69    8.28
 -15   8  18   26.82    7.29
  15  -8 -18   24.77    8.07
 -15   8  18   24.70    8.00
 -15   8  19   11.56    7.35
 -15   8  19   11.93    5.85
 -15   8  20    2.17    6.04
 -15   8  20    5.70    7.43
 -15   8  20   -1.74    8.10
 -15   8  21   23.20    7.68
 -15   8  21   21.28    6.05
 -15   8  21   18.03    9.02
 -15   8  22   15.28    7.60
 -15   8  22    3.40    9.21
 -15   8  22    7.84    8.48
 -15   8  23   10.42    5.98
 -15   8  23   14.06    9.87
 -15   8  23   10.70    8.07
  15  -9   0   56.50    6.04
 -15   9   0   62.84    6.90
 -15   9   0   51.23    4.56
 -15   9   1   51.46    6.84
  15  -9  -1   65.32    6.23
 -15   9   1   55.48    6.33
  15  -9  -2   10.50    6.09
 -15   9   2    3.34    6.10
 -15   9   2   14.01    6.75
 -15   9   3   45.34    4.53
 -15   9   3   43.27    6.97
  15  -9  -3   49.60    6.22
  15  -9  -4   26.77    4.59
 -15   9   4   43.78    6.40
 -15   9   4   29.19    6.98
 -15   9   5   73.44    4.81
  15  -9  -5   66.45    6.51
 -15   9   5   66.25    7.16
 -15   9   6   47.50    6.49
  15  -9  -6   42.48    6.24
 -15   9   6   34.84    5.19
  15  -9  -7   11.84    4.51
 -15   9   7   17.62    4.52
 -15   9   7   10.71    4.90
  15  -9  -8  108.62    6.91
 -15   9   8  121.21    6.79
 -15   9   8  127.30    5.44
 -15   9   9   27.86    7.05
 -15   9   9   31.94    6.71
  15  -9  -9   24.45    4.64
 -15   9  10   -1.60    4.58
  15  -9 -10    6.83    6.65
 -15   9  10    5.73    7.29
  15  -9 -11   -5.40    4.91
 -15   9  11    0.93    6.88
 -15   9  11   -2.83    5.30
  15  -9 -12   43.07    7.01
 -15   9  12   38.47    6.84
 -15   9  12   45.69    5.63
  15  -9 -13   94.95    7.54
 -15   9  13  110.92    7.23
 -15   9  13  115.21    7.84
 -15   9  14   -0.13    7.26
  15  -9 -14    6.89    5.09
 -15   9  14    2.25    6.85
  15  -9 -15    4.18    5.19
 -15   9  15    1.79    5.35
 -15   9  15    7.25    6.94
  15  -9 -16   11.33    7.66
 -15   9  16   11.54    7.90
 -15   9  16   21.60    7.06
 -15   9  17   13.16    7.11
 -15   9  17    6.31    5.44
  15  -9 -17    9.75    8.07
 -15   9  18   17.91    8.15
 -15   9  18   13.40    7.23
 -15   9  19   13.77    8.06
 -15   9  19    7.30    5.27
 -15   9  19    6.02    6.13
 -15   9  20    2.92    8.93
 -15   9  20   -2.70    5.80
 -15   9  20    4.16    7.53
 -15   9  21   56.66    8.30
 -15   9  21   39.65    9.20
 -15   9  21   65.83    7.86
 -15   9  22    6.85    5.41
 -15   9  22    5.35    9.48
 -15   9  22   -1.65    5.77
 -15   9  23   12.46    8.42
 -15   9  23   13.43    8.07
 -15   9  23   10.49    7.08
 -15  10   0   25.11    4.74
  15 -10   0   14.24    4.32
 -15  10   0   27.58    5.96
 -15  10   1   15.38    4.17
 -15  10   1    2.65    4.82
  15 -10  -1   15.84    4.07
 -15  10   2    6.14    4.84
 -15  10   2    8.41    6.11
  15 -10  -2    4.39    4.18
 -15  10   3   18.27    6.24
  15 -10  -3    8.50    6.17
 -15  10   3    7.73    4.90
  15 -10  -4  125.12    6.60
 -15  10   4  133.01    5.57
 -15  10   4  137.45    4.83
 -15  10   5   63.06    5.30
 -15  10   5   60.10    6.53
  15 -10  -5   60.13    6.43
  15 -10  -6   12.56    4.39
 -15  10   6   16.55    7.09
 -15  10   6   12.22    4.49
 -15  10   7    3.62    7.00
  15 -10  -7   -5.04    6.76
 -15  10   7   -2.42    6.46
 -15  10   8    3.62    6.50
 -15  10   8   -0.95    7.08
  15 -10  -8    4.06    4.46
 -15  10   9   17.21    6.62
  15 -10  -9   17.25    6.89
 -15  10   9   18.52    7.22
  15 -10 -10    9.65    4.79
 -15  10  10    5.14    5.18
 -15  10  10   15.37    6.46
 -15  10  11   38.67    7.64
  15 -10 -11   39.01    7.12
 -15  10  11   36.32    6.84
 -15  10  12    1.27    7.26
 -15  10  12   -2.96    6.84
  15 -10 -12    4.45    5.04
 -15  10  13   55.41    5.33
 -15  10  13   47.47    5.16
  15 -10 -13   58.10    7.61
  15 -10 -14    8.01    7.40
 -15  10  14   16.39    7.63
 -15  10  14   10.68    4.84
 -15  10  15   67.03    5.30
  15 -10 -15   66.38    7.96
 -15  10  15   68.62    8.00
 -15  10  16    4.93    5.52
 -15  10  16    4.74    4.93
 -15  10  17    0.14    7.95
 -15  10  17    3.45    5.23
 -15  10  18    1.33    7.26
 -15  10  18    4.38    5.59
 -15  10  18   -4.23    5.96
 -15  10  19   12.87    7.94
 -15  10  19   16.93    6.18
 -15  10  19   16.35    7.58
 -15  10  20   -1.91    9.12
 -15  10  20    1.31    7.54
 -15  10  20    6.98    5.85
 -15  10  21   -2.51    9.31
 -15  10  21    3.13    7.68
 -15  10  21    4.35    8.23
 -15  10  22   10.43    7.87
 -15  10  22    2.48    9.71
 -15  10  22   12.68    5.91
  15 -11   0   70.79    6.17
 -15  11   0   75.33    6.28
 -15  11   1   -0.16    6.11
  15 -11  -1   -7.62    6.04
 -15  11   2   48.69    4.42
  15 -11  -2   54.57    6.21
 -15  11   2   49.08    7.17
 -15  11   3   60.48    7.03
  15 -11  -3   57.80    4.51
 -15  11   3   58.80    6.45
 -15  11   4   40.85    6.43
  15 -11  -4   29.64    4.46
 -15  11   4   35.78    7.10
 -15  11   5   91.11    7.09
 -15  11   5   93.07    6.53
  15 -11  -5   88.44    6.52
 -15  11   6    9.15    6.43
  15 -11  -6   -2.41    6.35
 -15  11   6    8.38    7.09
 -15  11   7  138.06    6.65
  15 -11  -7  123.80    5.38
 -15  11   7  132.54    5.76
 -15  11   8    2.24    5.17
  15 -11  -8    0.74    6.54
 -15  11   8   11.67    4.44
  15 -11  -9   13.86    6.76
 -15  11   9   12.70    6.59
 -15  11   9   11.19    7.22
 -15  11  10    1.52    7.16
 -15  11  10    4.84    6.44
  15 -11 -10    6.47    6.91
  15 -11 -11   83.16    7.20
 -15  11  11   89.84    5.21
 -15  11  11   87.58    5.42
 -15  11  12   26.76    5.02
 -15  11  12   25.28    7.47
  15 -11 -12   15.44    7.45
 -15  11  13   74.90    7.08
  15 -11 -13   64.23    5.64
 -15  11  13   56.25    7.72
 -15  11  14   51.59    5.50
  15 -11 -14   51.74    7.99
 -15  11  14   47.62    7.10
 -15  11  15    9.91    7.76
 -15  11  15   -5.39    7.05
 -15  11  16    5.58    5.57
 -15  11  16   11.37    7.08
 -15  11  17    5.20    8.44
 -15  11  17    8.13    7.92
 -15  11  17    4.06    7.23
 -15  11  18   22.50    5.48
 -15  11  18   18.46    8.93
 -15  11  18   18.12    8.25
 -15  11  19    3.70    5.18
 -15  11  19    0.09    8.07
 -15  11  19    2.89    6.54
 -15  11  20   15.13    9.50
 -15  11  20   22.85    7.87
 -15  11  20   20.98    6.02
 -15  11  21    6.09    9.88
 -15  11  21   10.10    8.07
 -15  11  21   16.19    8.18
  15 -12   0   10.63    5.99
 -15  12   0    1.17    5.95
  15 -12  -1   10.01    5.98
 -15  12   1    0.92    5.95
 -15  12   2    8.72    4.40
  15 -12  -2   20.90    6.11
 -15  12   3    8.38    5.08
 -15  12   3   -1.82    6.06
  15 -12  -3   14.09    6.14
 -15  12   4   -4.30    5.07
 -15  12   4   11.22    6.31
  15 -12  -4   -1.58    6.08
  15 -12  -5   53.06    4.55
 -15  12   5   47.51    4.87
 -15  12   5   55.94    5.23
  15 -12  -6   51.68    4.69
 -15  12   6   50.68    6.41
 -15  12   6   47.68    5.26
 -15  12   7    5.24    6.52
 -15  12   7   -3.57    7.04
  15 -12  -7   -1.19    6.63
 -15  12   8    0.49    4.51
 -15  12   8    5.10    7.21
  15 -12  -8   -1.83    4.75
  15 -12  -9   17.68    7.18
 -15  12   9   27.89    5.46
 -15  12   9   30.00    6.67
 -15  12  10    6.81    6.68
 -15  12  10   -3.37    5.08
  15 -12 -10   -1.00    7.16
 -15  12  11   24.76    5.03
  15 -12 -11   21.02    5.02
 -15  12  11   24.06    7.37
 -15  12  12   79.89    7.20
  15 -12 -12   81.26    7.82
 -15  12  12   70.09    5.55
 -15  12  13    2.58    6.94
 -15  12  13   -5.84    7.82
  15 -12 -13   -6.92    7.84
 -15  12  14  167.42    8.25
 -15  12  14  162.99    7.56
 -15  12  15   -4.37    7.82
 -15  12  15    1.79    7.15
 -15  12  16    5.81    7.12
 -15  12  16    2.70    8.32
 -15  12  16    7.17    7.80
 -15  12  17    6.01    5.50
 -15  12  17   10.82    8.68
 -15  12  17   10.90    7.21
 -15  12  18   21.62    7.44
 -15  12  18   13.94    8.08
 -15  12  18   18.89    9.28
 -15  12  19   10.92    9.27
 -15  12  19    4.68    8.08
 -15  12  19    4.46    5.40
 -15  12  20   -1.08    6.76
 -15  12  20   10.45    7.80
 -15  12  20   -4.73    5.93
 -15  12  21   19.55    9.95
 -15  12  21   27.96    8.45
 -15  12  21   14.10    8.18
  15 -13   0   50.91    4.69
 -15  13   0   49.24    6.37
  15 -13  -1   -1.44    4.32
 -15  13   1    0.65    6.22
 -15  13   2   21.73    4.24
  15 -13  -2   20.51    4.67
 -15  13   3   60.27    6.44
  15 -13  -3   47.98    4.86
 -15  13   4  148.01    6.86
  15 -13  -4  144.68    5.24
 -15  13   5   15.39    7.01
 -15  13   5   -5.48    6.23
  15 -13  -5    9.65    6.55
 -15  13   6   73.20    5.27
 -15  13   6   87.27    6.59
  15 -13  -6   92.81    6.78
 -15  13   7    5.74    5.10
 -15  13   7    5.63    6.42
  15 -13  -7    1.93    4.79
 -15  13   8   68.05    7.63
 -15  13   8   72.63    5.01
  15 -13  -8   55.62    7.35
 -15  13   9   31.91    7.09
 -15  13   9   36.72    6.68
  15 -13  -9   23.44    7.34
 -15  13  10   47.78    6.83
  15 -13 -10   42.99    5.28
 -15  13  10   51.60    5.17
 -15  13  11   11.56    7.29
  15 -13 -11    9.90    7.48
 -15  13  11   13.31    4.80
 -15  13  12   25.58    7.58
  15 -13 -12   34.62    5.68
 -15  13  12   31.59    7.00
 -15  13  13    0.81    6.96
 -15  13  13    2.34    5.19
 -15  13  14   10.27    7.77
 -15  13  14   14.07    8.12
 -15  13  14    6.91    7.05
 -15  13  15   10.18    6.00
 -15  13  15   19.73    7.09
 -15  13  15   15.27    5.57
 -15  13  16   16.18    7.90
 -15  13  16   24.04    8.82
 -15  13  16   15.21    7.26
 -15  13  17   -3.57    5.48
 -15  13  17   -4.60    7.26
 -15  13  17    2.85    9.06
 -15  13  18    7.97    7.54
 -15  13  18   10.77    7.97
 -15  13  18    9.71    9.46
 -15  13  19    0.76    6.82
 -15  13  19    7.52    5.31
 -15  13  19   -7.77    8.38
 -15  13  20   35.58    6.28
 -15  13  20   47.72    8.03
 -15  13  20   41.92    7.24
  15 -14   0   14.52    6.46
 -15  14   0   18.09    6.27
  15 -14  -1   10.49    6.29
 -15  14   1   16.70    6.37
 -15  14   2    7.80    4.67
  15 -14  -2   15.72    6.31
 -15  14   3    0.11    6.30
  15 -14  -3   -0.15    6.43
  15 -14  -4   49.41    6.69
 -15  14   4   58.38    4.88
 -15  14   5    8.36    6.49
  15 -14  -5    6.41    4.83
 -15  14   6   67.93    7.38
  15 -14  -6   57.96    5.36
 -15  14   6   54.78    5.11
  15 -14  -7   -1.22    7.24
 -15  14   7    5.00    6.45
 -15  14   7    2.96    5.03
  15 -14  -8   33.73    7.36
 -15  14   8   25.55    5.18
 -15  14   8   35.79    4.61
 -15  14   9    8.32    6.61
 -15  14   9    5.23    7.25
  15 -14  -9    5.91    5.20
  15 -14 -10   12.36    7.86
 -15  14  10    8.62    6.74
 -15  14  10    3.94    7.25
 -15  14  11   21.27    5.40
 -15  14  11   33.02    6.87
 -15  14  12   -2.55    7.67
 -15  14  12    1.40    4.77
 -15  14  13   65.79    6.35
 -15  14  13   85.04    5.88
 -15  14  13   91.83    5.43
 -15  14  14    8.75    7.85
 -15  14  14   -1.27    4.92
 -15  14  14   11.86    8.38
 -15  14  15   15.23    5.39
 -15  14  15    2.57    6.01
 -15  14  15    1.93    7.01
 -15  14  16   10.46    5.26
 -15  14  16   19.89    9.11
 -15  14  16   19.63    8.13
 -15  14  17    4.25    5.79
 -15  14  17    7.48    5.28
 -15  14  17    3.36    9.29
 -15  14  18    7.19    5.26
 -15  14  18   11.35    8.18
 -15  14  18   -0.36    9.68
 -15  14  19   -8.88    8.72
 -15  14  19    3.56    6.96
 -15  14  19    1.01    5.47
  15 -15   0   20.70    4.75
 -15  15   0   27.18    6.50
  15 -15  -1   21.11    4.54
 -15  15   1   18.28    4.75
 -15  15   2   38.52    6.71
  15 -15  -2   55.67    4.90
  15 -15  -3   96.80    5.23
 -15  15   3   98.42    6.98
 -15  15   4    4.40    4.58
  15 -15  -4    5.04    4.66
 -15  15   5    1.86    6.28
  15 -15  -5   -0.47    6.68
 -15  15   6   56.30    5.03
  15 -15  -6   60.46    7.08
  15 -15  -7    6.94    7.16
 -15  15   7    2.31    6.67
 -15  15   7    6.78    7.34
 -15  15   8    6.42    5.30
 -15  15   8    7.43    6.33
  15 -15  -8   11.72    5.40
 -15  15   9   16.30    7.50
 -15  15   9   20.52    4.84
 -15  15  10   25.16    6.91
 -15  15  10   34.15    7.51
 -15  15  11   -2.39    5.45
 -15  15  11   -1.39    6.67
 -15  15  11    5.22    5.45
 -15  15  12   37.73    7.84
 -15  15  12   23.70    6.93
 -15  15  12   16.75    8.26
 -15  15  13    2.67    5.52
 -15  15  13    1.66    7.04
 -15  15  13   -1.61    6.06
 -15  15  14    4.70    8.77
 -15  15  14    0.93    7.29
 -15  15  14   -1.83    8.02
 -15  15  15    2.95    5.63
 -15  15  15    5.47    8.92
 -15  15  15    0.69    7.27
 -15  15  16   13.19    9.44
 -15  15  16   22.47    8.20
 -15  15  16   24.91    7.53
 -15  15  17   21.06    9.54
 -15  15  17   24.47    5.98
 -15  15  17   22.52    7.53
 -15  15  18    8.70    9.93
 -15  15  18    6.14    8.54
 -15  15  18    5.91    7.64
  15 -16   0   48.05    6.88
 -15  16   0   45.28    4.75
  15 -16  -1   26.02    6.61
 -15  16   1   34.86    6.60
  15 -16  -2   15.01    7.02
 -15  16   2   12.48    6.82
  15 -16  -3   17.94    6.84
 -15  16   3   17.70    4.68
  15 -16  -4   11.94    6.87
 -15  16   4   -2.80    6.55
  15 -16  -5   93.14    7.23
 -15  16   5   81.81    5.45
  15 -16  -6   26.16    5.37
 -15  16   6   36.82    6.84
  15 -16  -7   10.77    5.24
 -15  16   7    5.83    4.75
 -15  16   8   32.21    4.95
 -15  16   8   31.17    5.50
 -15  16   9   38.51    7.57
 -15  16   9   40.47    7.17
 -15  16  10   34.19    7.12
 -15  16  10   33.23    5.96
 -15  16  10   34.29    7.67
 -15  16  11   16.74    5.01
 -15  16  11   12.21    5.63
 -15  16  11   11.78    8.26
 -15  16  12    9.75    7.86
 -15  16  12    4.40    6.07
 -15  16  12    3.08    4.89
 -15  16  13   41.43    6.27
 -15  16  13   37.24    6.00
 -15  16  13   44.41    7.25
 -15  16  14    0.84    7.34
 -15  16  14    6.54    9.21
 -15  16  14    5.33    8.10
 -15  16  15   12.03    5.81
 -15  16  15    8.79    9.50
 -15  16  15    6.14    7.38
 -15  16  16   -6.03    9.69
 -15  16  16   -1.28    8.34
 -15  16  16    1.36    7.45
 -15  16  17    3.02    9.71
 -15  16  17    0.60    7.72
 -15  16  17    3.26    8.67
 -15  17   0   10.72    6.55
  15 -17   0    1.88    4.93
  15 -17  -1   60.96    5.12
 -15  17   1   68.25    7.02
  15 -17  -2   17.43    7.22
 -15  17   2    3.77    4.65
 -15  17   3    5.45    6.47
  15 -17  -3    8.62    4.72
  15 -17  -4   -1.03    4.99
 -15  17   4    2.38    4.82
 -15  17   5   36.51    7.14
  15 -17  -5   31.74    5.46
 -15  17   6    4.66    4.72
 -15  17   7   -8.07    6.96
 -15  17   8    2.17    7.10
 -15  17   8   -4.86    5.48
 -15  17   8    7.47    7.99
 -15  17   9   29.69    8.13
 -15  17   9   31.13    5.92
 -15  17   9   42.64    5.19
 -15  17  10    1.88    7.92
 -15  17  10    7.10    5.12
 -15  17  10    3.24    6.09
 -15  17  11   17.11    7.24
 -15  17  11   31.41    8.06
 -15  17  11   22.31    8.64
 -15  17  12   41.07    8.26
 -15  17  12   27.96    7.30
 -15  17  12   30.25    6.50
 -15  17  13   -4.14    7.18
 -15  17  13    7.69    5.62
 -15  17  13   11.15    9.03
 -15  17  14   -3.29    7.19
 -15  17  14    3.84    9.33
 -15  17  14    2.32    8.32
 -15  17  15    0.83    6.75
 -15  17  15    2.14    7.49
 -15  17  15    2.45    8.38
 -15  17  16   -0.55    8.64
 -15  17  16    6.22    7.62
  15 -18   0   -0.15    7.18
 -15  18   0   -3.84    5.00
 -15  18   1  106.44    7.23
  15 -18  -1   92.91    7.45
 -15  18   2   -0.02    6.91
  15 -18  -2    0.59    5.01
 -15  18   3    1.71    4.99
 -15  18   4    8.59    7.06
 -15  18   5   52.50    7.17
 -15  18   6   15.72    7.79
 -15  18   6   16.45    5.12
 -15  18   7    4.60    8.29
 -15  18   7    1.89    7.23
 -15  18   8   26.62    6.01
 -15  18   8   34.68    5.26
 -15  18   9   32.32    6.02
 -15  18   9   43.03    7.24
 -15  18   9   42.32    8.20
 -15  18  10   21.53    8.83
 -15  18  10    4.75    5.82
 -15  18  10    6.21    7.17
 -15  18  11   23.34    8.87
 -15  18  11    0.68    8.34
 -15  18  11   -2.60    7.37
 -15  18  12   25.23    6.06
 -15  18  12   22.88    6.82
 -15  18  12   24.48    7.53
 -15  18  13    2.83    8.56
 -15  18  13    3.49    5.34
 -15  18  13   10.00    9.65
 -15  18  14    3.08    5.96
 -15  18  14   11.73    9.77
 -15  18  14   -0.01    5.39
  15 -19   0   29.05    7.46
 -15  19   0   34.50    7.16
 -15  19   1   -0.37    5.19
 -15  19   2   -5.83    7.16
 -15  19   3   -1.32    5.14
 -15  19   4   16.21    7.88
 -15  19   4   13.12    7.32
 -15  19   5    3.57    5.31
 -15  19   5    5.10    7.73
 -15  19   6    3.19    7.17
 -15  19   6    9.06    8.00
 -15  19   7    6.87    7.32
 -15  19   7    7.43    6.05
 -15  19   8   -2.74    6.29
 -15  19   8   -0.53    5.46
 -15  19   9   11.79    7.35
 -15  19   9    9.65    8.96
 -15  19   9    0.81    6.07
 -15  19  10   -5.30    8.97
 -15  19  10    1.01    6.04
 -15  19  10   -2.67    7.46
 -15  19  11   74.89    8.91
 -15  19  11   48.34    9.58
 -15  19  11   60.68    7.91
 -15  19  12   -3.10    5.42
 -15  19  12   13.93    8.87
 -15  19  12    2.83    6.72
 -15  19  13   20.30    5.58
 -15  19  13   19.51    8.76
 -15  19  13   29.14    9.80
 -15  20   0   52.05    7.79
 -15  20   1   23.99    5.46
 -15  20   1   29.98    5.77
 -15  20   2   14.01    7.75
 -15  20   2    3.69    5.59
 -15  20   3   20.77    7.45
 -15  20   3   21.57    5.69
 -15  20   4   12.34    7.65
 -15  20   4   -2.86    5.60
 -15  20   5   -1.08    5.42
 -15  20   5    8.73    5.73
 -15  20   6   11.61    6.04
 -15  20   6    7.29    7.69
 -15  20   7    5.95    5.44
 -15  20   7    7.70    5.99
 -15  20   8   16.68    6.20
 -15  20   8   18.41    7.78
 -15  20   9   12.68    7.92
 -15  20   9    5.50    9.26
 -15  20  10   11.91    7.95
 -15  20  10    5.67    9.02
 -15  20  10   -0.64    9.33
 -15  20  11    4.10    6.40
 -15  20  11   -3.27    5.49
 -15  20  11    7.44    9.56
 -15  21   0    3.01    7.69
 -15  21   0   -0.06    7.92
 -15  21   1   16.13    7.68
 -15  21   1   15.72    7.73
 -15  21   2   17.87    8.00
 -15  21   2   -1.99    7.99
 -15  21   3   13.69    7.83
 -15  21   3   10.88    5.85
 -15  21   4    8.16    7.97
 -15  21   4    9.49    6.00
 -15  21   5    6.85    5.93
 -15  21   5    4.43    5.78
 -15  21   6   15.69    8.01
 -15  21   6    6.33    6.14
 -15  21   7   13.99    8.83
 -15  21   7    1.97    5.59
 -15  21   8   14.12    9.09
 -15  21   8   11.22    5.94
 -15  21   9   27.07    8.19
 -15  21   9   12.94    9.47
 -15  22   0   77.41    8.65
 -15  22   0   59.35    6.03
 -15  22   1   12.30    8.42
 -15  22   1   -3.05    6.06
 -15  22   2   23.57    8.43
 -15  22   2   30.38    8.55
 -15  22   3    9.26    8.32
 -15  22   3   -2.08    8.59
 -15  22   4   28.91    8.42
 -15  22   4   24.60    8.73
 -15  22   5    6.45    8.99
 -15  22   5    5.31    5.89
 -15  22   6   16.68    8.19
 -15  23   0   10.58    8.71
 -15  23   0   -0.85    6.04
 -15  23   1    4.66    6.06
 -15  23   1   -1.00    6.09
 -15  23   2    5.15    8.69
 -15  23   2   -3.05    8.77
 -14 -14   1   10.15    9.05
 -14 -14   1    7.03    8.87
  14  14  -1   -3.07    8.64
  14  14  -2   12.55    8.75
 -14 -14   2   -5.38    8.72
 -14 -14   2   -1.31    9.03
 -14 -14   3   44.37    6.71
 -14 -14   3   51.60    9.31
  14  14  -3   53.43    6.37
 -14 -14   4   15.07    9.05
 -14 -14   4   -7.58    9.05
  14  14  -4   -0.27    8.66
 -14 -14   5   14.27    9.19
 -14 -14   5   -1.36    8.53
  14  14  -5   26.14    8.71
 -14 -14   6    5.76    9.03
  14  14  -6   -2.21    6.08
 -14 -14   6   10.12    8.45
  14  14  -7    7.88    6.16
 -14 -14   7   -3.99    8.59
 -14 -14   7   -1.81    6.22
 -14 -14   8    7.06    9.24
  14  14  -8   14.87    6.28
 -14 -14   8   -0.78    8.73
  14  14  -9   -0.57    8.78
 -14 -14   9   10.60    9.25
 -14 -14   9    3.83    8.43
 -14 -14  10    7.79    8.73
  14  14 -10   11.97    6.10
 -14 -14  10    7.22    6.47
  14  14 -11   20.14    6.12
 -14 -14  11    2.94    8.73
 -14 -13   1    7.51    8.65
  14  13  -1    6.52    8.32
 -14 -13   1   -1.45    6.36
 -14 -13   2   21.59    8.45
 -14 -13   2    9.86    6.35
  14  13  -2   13.75    5.99
  14  13  -3   10.88    8.16
 -14 -13   3   11.12    8.56
 -14 -13   3    4.68    6.17
  14  13  -4    5.13    8.39
 -14 -13   4    8.61    6.14
 -14 -13   4    9.29    6.04
 -14 -13   5    3.55    6.14
 -14 -13   5   -2.14    8.10
  14  13  -5    6.42    8.29
  14  13  -6   38.68    6.11
 -14 -13   6    0.84    8.23
 -14 -13   6   36.76    6.29
 -14 -13   7   50.88    9.11
  14  13  -7   45.24    6.37
 -14 -13   7    3.01    8.29
 -14 -13   8   26.62    8.86
  14  13  -8   33.17    8.40
 -14 -13   8   -1.47    8.21
 -14 -13   9   10.65    6.30
 -14 -13   9    2.64    5.91
  14  13  -9    8.44    5.87
  14  13 -10   15.40    5.95
 -14 -13  10    1.17    5.66
 -14 -13  10   18.12    8.82
 -14 -13  11    3.11    6.01
 -14 -13  11   62.09    6.64
  14  13 -11   81.17    8.54
 -14 -13  12   -2.81    8.51
  14  13 -12    3.93    8.20
 -14 -13  12   20.09    9.10
 -14 -13  13    0.60    8.47
 -14 -13  13   -0.59    9.00
  14  13 -13   -1.89    8.40
  14  13 -13    6.31    8.77
 -14 -13  14   -1.73    5.91
 -14 -13  14    0.97    9.04
  14  13 -14    4.13    8.82
  14  13 -14    5.23    8.32
  14  13 -15   34.14    6.69
  14  13 -15   47.90    8.43
 -14 -12   1   20.07    8.21
  14  12  -1   25.55    8.11
 -14 -12   1   13.00    8.64
 -14 -12   2   -0.56    8.32
 -14 -12   2    7.15    8.32
  14  12  -2    4.36    5.58
 -14 -12   3   24.69    8.36
 -14 -12   3   26.83    8.37
  14  12  -3   38.43    7.90
 -14 -12   4   36.54    5.86
 -14 -12   4   55.52    8.70
  14  12  -4   55.96    8.23
 -14 -12   5    0.68    5.59
  14  12  -5   -0.68    5.50
 -14 -12   5   -0.30    8.40
 -14 -12   6   -2.94    5.47
  14  12  -6    6.69    5.41
 -14 -12   6   11.55    8.23
 -14 -12   7    0.15    8.48
  14  12  -7    5.66    5.63
 -14 -12   7    0.05    5.65
  14  12  -8   21.63    5.60
 -14 -12   8   33.00    8.61
 -14 -12   8   -3.67    7.96
 -14 -12   9    1.89    7.94
  14  12  -9    5.50    5.41
 -14 -12   9    1.32    8.33
 -14 -12  10    1.79    7.92
  14  12 -10    1.27    7.85
 -14 -12  10    2.87    8.74
  14  12 -11    6.78    7.85
 -14 -12  11    2.98    5.98
 -14 -12  11    3.77    8.07
 -14 -12  12   -0.02    5.63
  14  12 -12    5.08    5.35
 -14 -12  12    2.55    8.51
 -14 -12  13   -2.35    8.12
  14  12 -13    4.61    7.99
 -14 -12  13    4.04    8.82
 -14 -12  14   -7.25    8.20
 -14 -12  14   42.39    8.94
  14  12 -14   52.57    8.13
 -14 -12  15   -2.62    5.87
  14  12 -15    4.30    8.10
 -14 -12  15   -3.78    8.95
  14  12 -15    2.65    8.58
  14  12 -16   30.41    8.77
 -14 -12  16    2.59    8.45
  14  12 -16   43.03    9.04
 -14 -12  16   35.26    9.48
  14  12 -17   14.32    8.50
  14  12 -17    0.82    6.34
 -14 -12  17   11.87    9.20
 -14 -12  17    4.05    5.90
 -14 -11   1    9.44    7.96
  14  11  -1    3.46    7.63
 -14 -11   1   -3.05    8.02
 -14 -11   2   11.61    7.98
  14  11  -2   15.38    5.41
 -14 -11   2   18.93    7.99
 -14 -11   3   -5.91    8.03
 -14 -11   3   -2.71    8.05
  14  11  -3    6.68    7.56
 -14 -11   4    9.76    7.95
 -14 -11   4   12.86    8.12
  14  11  -4   15.65    7.57
  14  11  -5    5.35    7.51
 -14 -11   5    2.30    7.49
 -14 -11   5    6.96    8.06
  14  11  -6    2.64    7.34
 -14 -11   6    3.27    8.07
 -14 -11   6    3.05    7.66
 -14 -11   7    3.30    7.61
 -14 -11   7   -3.53    8.15
  14  11  -7    4.31    7.52
 -14 -11   8   -2.04    5.81
 -14 -11   8   -7.27    7.67
  14  11  -8    4.03    7.47
 -14 -11   9    1.03    7.59
  14  11  -9    4.26    7.29
 -14 -11   9   20.33    8.32
  14  11 -10    7.63    7.38
 -14 -11  10   -2.76    5.38
 -14 -11  10   -1.74    8.04
 -14 -11  11   30.03    5.91
  14  11 -11   32.65    5.40
 -14 -11  11    0.32    7.64
 -14 -11  12   11.74    8.30
 -14 -11  12   -1.30    7.77
  14  11 -12   12.40    7.45
  14  11 -13    2.49    5.36
 -14 -11  13    2.01    8.36
 -14 -11  13    4.24    5.63
  14  11 -14   16.27    7.74
 -14 -11  14   21.77    8.54
 -14 -11  14    4.99    8.23
  14  11 -15    4.38    7.92
 -14 -11  15    0.96    8.73
 -14 -11  15    0.43    7.97
  14  11 -16   33.53    8.08
 -14 -11  16    4.67    8.06
 -14 -11  16   14.78    8.93
 -14 -11  17    1.76    8.72
  14  11 -17   -1.84    8.51
 -14 -11  17    6.92    8.06
  14  11 -17    1.14    8.09
 -14 -11  18   18.42    9.13
  14  11 -18   15.22    8.86
  14  11 -18   23.24    8.51
 -14 -11  18    9.42    8.55
  14  11 -19   11.80    8.87
 -14 -11  19   12.58    9.21
  14  11 -19   11.44    8.67
 -14 -11  19    1.65    6.00
 -14 -10   1    4.23    5.44
  14  10  -1   -4.13    7.32
 -14 -10   1    2.68    7.77
  14  10  -2   -1.68    4.95
 -14 -10   2   -0.06    7.71
 -14 -10   2    5.14    5.82
  14  10  -3    3.48    5.05
 -14 -10   3   -8.62    7.72
 -14 -10   3    2.79    5.74
 -14 -10   4   48.44    7.94
 -14 -10   4   31.58    5.74
  14  10  -4   42.30    7.38
 -14 -10   5   11.35    5.50
  14  10  -5   18.78    7.12
 -14 -10   5   -1.41    7.27
  14  10  -6    0.66    7.25
 -14 -10   6    4.40    7.34
 -14 -10   6   -0.94    5.52
 -14 -10   7    3.66    5.07
  14  10  -7   39.19    7.32
 -14 -10   7   37.35    5.71
  14  10  -8    9.90    7.06
 -14 -10   8    9.29    7.84
 -14 -10   8    1.20    5.28
 -14 -10   9   48.09    8.00
 -14 -10   9    2.55    7.29
  14  10  -9   41.20    5.12
 -14 -10  10    1.22    7.38
 -14 -10  10   10.14    8.08
  14  10 -10    7.30    7.31
 -14 -10  11   -2.64    5.40
 -14 -10  11   30.70    8.10
  14  10 -11   35.57    7.29
  14  10 -12    3.37    5.20
 -14 -10  12    7.96    8.19
 -14 -10  12    6.27    7.27
  14  10 -13   36.67    7.65
 -14 -10  13    5.25    7.20
 -14 -10  13   25.45    8.34
  14  10 -14   -0.54    7.27
 -14 -10  14    1.74    7.97
 -14 -10  14    0.63    7.58
 -14 -10  15   22.13    8.52
  14  10 -15   27.10    7.79
 -14 -10  15    1.30    7.57
 -14 -10  16   14.44    8.48
 -14 -10  16    0.52    5.50
  14  10 -16   23.87    7.90
 -14 -10  17   49.54    8.68
  14  10 -17   65.36    8.36
 -14 -10  17   -1.38    8.00
 -14 -10  18    8.46    8.25
 -14 -10  18   -0.96    8.75
  14  10 -18    5.04    8.37
 -14 -10  19    2.44    8.14
  14  10 -19   -0.06    8.45
 -14 -10  19   -0.83   10.97
 -14 -10  20    3.28    8.31
  14  10 -20    1.10    8.70
 -14 -10  20   -1.58    9.02
  14  10 -21   85.49    9.80
 -14  -9   1   34.97    7.85
 -14  -9   1   30.05    7.72
  14   9  -1   31.66    5.02
 -14  -9   2   17.95    7.62
 -14  -9   2   18.94    7.52
  14   9  -2   14.30    7.27
  14   9  -3   55.75    7.13
 -14  -9   3   50.61    7.86
 -14  -9   3   51.97    5.53
 -14  -9   4   96.78    7.80
  14   9  -4   97.60    5.42
 -14  -9   4   95.83    5.79
 -14  -9   5    2.23    5.32
  14   9  -5   12.41    4.99
 -14  -9   5    1.94    7.09
 -14  -9   6    3.68    4.93
 -14  -9   6   11.54    5.51
  14   9  -6   13.31    4.86
  14   9  -7   -3.40    4.85
 -14  -9   7    0.23    7.60
 -14  -9   7   -0.50    4.98
 -14  -9   8   -3.70    6.97
 -14  -9   8  109.10    8.17
  14   9  -8  123.08    7.43
 -14  -9   9    8.67    7.59
  14   9  -9    2.55    6.96
 -14  -9   9    1.26    7.02
 -14  -9  10    1.68    5.00
 -14  -9  10   38.38    7.89
  14   9 -10   44.86    7.11
 -14  -9  11    4.66    7.01
  14   9 -11   21.86    7.15
 -14  -9  11   19.57    7.75
 -14  -9  12   -2.20    5.22
 -14  -9  12  115.71    8.50
  14   9 -12  126.49    7.73
 -14  -9  13   -4.19    7.53
  14   9 -13   17.46    7.40
 -14  -9  13   23.15    5.79
  14   9 -14   -0.52    7.14
 -14  -9  14   -0.48    5.08
 -14  -9  14   -0.41    7.87
 -14  -9  15   -3.06    7.08
  14   9 -15   26.35    7.63
 -14  -9  15   30.01    8.22
 -14  -9  16   -2.57    5.22
 -14  -9  16    9.29    8.31
  14   9 -16    5.29    7.42
 -14  -9  17   23.30    8.44
  14   9 -17   13.06    7.81
 -14  -9  17   -1.44    7.55
 -14  -9  18   -8.24    7.78
 -14  -9  18   -2.03    8.84
  14   9 -18   -3.81    7.97
 -14  -9  19    0.94    5.45
  14   9 -19    0.21    8.12
 -14  -9  19   -0.53    8.60
  14   9 -20   17.81    8.53
 -14  -9  20   -0.30    8.08
 -14  -9  20   13.76   10.71
  14   9 -21    8.92    8.76
 -14  -9  21    4.05    8.19
 -14  -9  21    4.20    9.08
  14   9 -22   43.33    9.39
 -14  -9  22   32.36    9.36
 -14  -9  22    0.84    5.88
  14   8  -1    2.62    4.65
 -14  -8   1    2.08    7.45
 -14  -8   1    4.28    7.43
 -14  -8   2   -3.55    7.34
  14   8  -2    4.82    4.63
 -14  -8   2   -2.17    7.49
 -14  -8   3   12.75    7.30
 -14  -8   3   18.55    7.28
  14   8  -3   13.42    6.79
  14   8  -4    3.37    6.67
 -14  -8   4    6.61    7.27
 -14  -8   4   -3.74    5.03
  14   8  -5    4.90    6.61
 -14  -8   5    3.41    4.92
 -14  -8   5    7.32    5.14
 -14  -8   6    2.00    4.89
  14   8  -6   84.87    6.82
 -14  -8   6   81.63    5.63
  14   8  -7   31.28    6.82
 -14  -8   7   30.73    7.47
 -14  -8   7    0.00    6.69
 -14  -8   8   12.98    7.63
  14   8  -8   11.41    4.85
 -14  -8   8    1.57    4.79
 -14  -8   9   -2.21    6.89
 -14  -8   9   12.08    7.53
  14   8  -9   16.67    5.02
 -14  -8  10   -2.45    7.30
  14   8 -10   23.35    6.81
 -14  -8  10   16.11    7.43
 -14  -8  11    9.07    5.41
 -14  -8  11   -1.71    5.00
  14   8 -11   10.71    4.91
 -14  -8  12    0.24    6.94
  14   8 -12    5.87    7.03
 -14  -8  12    3.96    7.69
 -14  -8  13  108.90    8.25
 -14  -8  13   -2.22    5.00
  14   8 -13  122.83    7.62
 -14  -8  14    3.02    7.77
 -14  -8  14    7.98    7.16
  14   8 -14    1.97    7.08
 -14  -8  15   26.30    8.02
  14   8 -15   31.23    7.28
 -14  -8  15    2.47    7.16
 -14  -8  16   -1.88    5.22
  14   8 -16   34.92    7.51
 -14  -8  16   27.58    8.06
 -14  -8  17   58.27    8.39
  14   8 -17   60.76    7.88
 -14  -8  17    7.35    7.69
  14   8 -18   12.62    7.75
 -14  -8  18   14.30    8.19
 -14  -8  18    1.49    5.57
 -14  -8  19   -2.33    5.44
  14   8 -19   17.28    8.09
 -14  -8  19   13.34   10.34
 -14  -8  20    1.66    7.92
 -14  -8  20    2.29    8.52
  14   8 -20    3.26    8.46
 -14  -8  21   32.69    8.32
 -14  -8  21   35.90    8.79
  14   8 -21   40.42    8.71
  14   8 -22   58.86   11.05
 -14  -8  22   44.13    9.15
 -14  -8  22   34.93    6.32
 -14  -8  23    6.76    6.16
 -14  -8  23    8.86   11.23
  14   8 -23    4.90    9.13
 -14  -7   1   31.07    7.29
 -14  -7   1   29.78    5.16
  14   7  -1   28.50    6.65
 -14  -7   2   36.11    7.09
  14   7  -2   23.98    6.64
 -14  -7   2   25.13    7.34
 -14  -7   3   53.69    7.39
 -14  -7   3   65.49    7.24
  14   7  -3   54.33    6.81
 -14  -7   4    7.39    5.04
 -14  -7   4    6.48    6.89
  14   7  -4   15.75    6.47
  14   7  -5   -1.52    6.60
 -14  -7   5   -2.62    4.98
 -14  -7   5    7.76    4.99
  14   7  -6    7.02    6.45
 -14  -7   6    2.79    5.12
 -14  -7   6    6.72    7.14
  14   7  -7   83.58    6.79
 -14  -7   7   91.10    5.35
 -14  -7   7   -3.04    4.60
  14   7  -8    9.91    6.65
 -14  -7   8   10.96    7.35
 -14  -7   8    1.03    6.73
 -14  -7   9   24.09    7.36
  14   7  -9   21.97    4.86
 -14  -7   9    2.97    6.61
 -14  -7  10    1.54    6.81
  14   7 -10   10.57    6.63
 -14  -7  10    9.66    7.27
 -14  -7  11   52.41    7.64
 -14  -7  11    1.98    6.65
  14   7 -11   50.97    5.06
 -14  -7  12    1.54    6.65
 -14  -7  12   16.34    7.45
  14   7 -12   17.27    6.90
  14   7 -13   83.80    7.16
 -14  -7  13   77.96    7.81
 -14  -7  13   -1.05    4.76
  14   7 -14    8.71    6.99
 -14  -7  14   -1.69    6.86
 -14  -7  14   12.06    7.53
 -14  -7  15    0.63    5.08
  14   7 -15   38.65    7.16
 -14  -7  15   44.32    7.93
 -14  -7  16   -0.25    5.06
 -14  -7  16    5.78    8.06
  14   7 -16    1.35    7.33
  14   7 -17    5.17    7.30
 -14  -7  17    0.10    7.17
 -14  -7  17    5.59    8.04
 -14  -7  18   -8.64    7.71
 -14  -7  18   17.93    8.07
  14   7 -18    6.58    7.41
 -14  -7  19   34.07    8.34
  14   7 -19   34.29    8.03
 -14  -7  19   34.28    5.80
 -14  -7  20   29.70    8.20
 -14  -7  20   22.90    8.39
  14   7 -20   14.15    9.77
 -14  -7  21   22.88    8.26
 -14  -7  21   11.40    8.52
  14   7 -21    8.21    8.25
 -14  -7  22    9.08   10.80
  14   7 -22   17.97    8.53
 -14  -7  22   19.53    8.61
  14   7 -23    4.41    8.99
 -14  -7  23   -3.79    8.62
 -14  -7  23    3.38    8.90
 -14  -7  24   22.32    6.16
 -14  -7  24   23.22   11.31
  14   7 -24   27.57    9.47
  14   6  -1   19.88    6.51
 -14  -6   1   23.16    5.07
 -14  -6   1   10.55    7.09
  14   6  -2    4.77    4.36
 -14  -6   2   12.40    6.68
 -14  -6   2    8.40    7.11
 -14  -6   3   -4.78    6.81
 -14  -6   3   -6.14    6.81
  14   6  -3    2.14    4.48
 -14  -6   4   55.55    5.30
  14   6  -4   64.60    4.71
 -14  -6   4   60.74    7.06
 -14  -6   5   20.49    7.08
  14   6  -5   18.09    4.59
 -14  -6   5   13.55    4.99
 -14  -6   6   35.72    5.06
 -14  -6   6   38.43    6.95
  14   6  -6   31.81    4.63
 -14  -6   7   15.80    6.86
 -14  -6   7    9.61    4.79
  14   6  -7    9.78    6.32
  14   6  -8   98.28    6.84
 -14  -6   8   72.92    5.31
 -14  -6   8   24.18    6.96
 -14  -6   9    2.18    4.99
  14   6  -9    1.46    4.57
 -14  -6   9    3.14    6.50
 -14  -6  10   -3.84    6.59
 -14  -6  10   45.64    7.20
  14   6 -10   67.39    6.68
 -14  -6  11    5.65    7.22
  14   6 -11    4.91    4.61
 -14  -6  11   -5.71    6.54
 -14  -6  12    1.41    4.58
  14   6 -12  182.06    7.39
 -14  -6  12  170.38    7.82
  14   6 -13    0.98    6.68
 -14  -6  13   -2.21    6.71
 -14  -6  13    0.78    7.22
 -14  -6  14    0.66    6.67
  14   6 -14  167.96    7.84
 -14  -6  14  159.99    8.18
  14   6 -15   -1.94    6.95
 -14  -6  15   -2.31    5.07
 -14  -6  15   -2.80    7.32
 -14  -6  16  141.09    6.27
 -14  -6  16  103.14    7.75
  14   6 -16  162.37    8.14
 -14  -6  17   11.27    7.50
  14   6 -17    6.95    7.34
 -14  -6  17   14.49    7.82
  14   6 -18   44.74    7.44
 -14  -6  18   41.62    7.86
 -14  -6  18   20.79    7.89
  14   6 -19    8.30    7.63
 -14  -6  19   11.76    8.03
 -14  -6  19    4.34    5.63
 -14  -6  20    8.92    5.81
  14   6 -20   18.40    7.75
 -14  -6  20   14.57    8.13
  14   6 -21    3.18    8.07
 -14  -6  21    6.26    8.05
 -14  -6  21    1.81    8.42
 -14  -6  22   74.34    8.61
  14   6 -22   74.30   10.75
 -14  -6  22   74.28   10.87
  14   6 -23    8.67    8.59
 -14  -6  23    4.79    8.35
 -14  -6  23    3.76   10.73
 -14  -6  24   22.17   11.14
  14   6 -24   26.51   11.46
 -14  -6  24   31.87    8.63
 -14  -6  25   -3.09    8.85
 -14  -5   1    5.05    4.60
  14   5  -1    4.16    4.34
 -14  -5   1   -2.28    4.78
 -14  -5   2   43.89    7.07
 -14  -5   2   53.82    6.92
  14   5  -2   40.04    4.74
 -14  -5   3  108.98    7.43
  14   5  -3  101.22    4.77
 -14  -5   3  110.62    7.16
 -14  -5   4    8.81    6.84
  14   5  -4   11.55    6.34
 -14  -5   4   12.61    6.90
 -14  -5   5   68.83    5.25
  14   5  -5   79.49    4.92
 -14  -5   5   72.05    7.04
  14   5  -6   42.95    4.75
 -14  -5   6   41.71    5.02
 -14  -5   6   47.30    4.94
 -14  -5   7  104.50    7.38
 -14  -5   7  109.41    5.29
  14   5  -7  119.25    6.85
 -14  -5   8   -7.10    4.79
  14   5  -8   -0.06    6.34
 -14  -5   8   -0.76    4.89
 -14  -5   9   15.15    6.90
  14   5  -9    7.47    4.70
 -14  -5   9    9.39    4.88
 -14  -5  10    5.68    6.78
  14   5 -10    5.47    6.51
 -14  -5  10    5.60    4.91
 -14  -5  11    8.87    4.95
  14   5 -11   -1.67    6.48
 -14  -5  11    0.16    6.76
 -14  -5  12   47.73    7.30
  14   5 -12   50.88    5.04
 -14  -5  12   44.26    7.22
 -14  -5  13    2.69    7.04
  14   5 -13    9.04    4.87
 -14  -5  13   13.45    7.22
 -14  -5  14   17.47    7.27
 -14  -5  14    3.36    5.25
  14   5 -14   18.56    6.96
 -14  -5  15    6.02    5.15
  14   5 -15    6.11    4.80
 -14  -5  15    0.10    7.21
 -14  -5  16    7.08    7.31
  14   5 -16    4.84    6.94
 -14  -5  16    3.62    7.21
  14   5 -17    5.43    7.12
 -14  -5  17    6.15    7.55
 -14  -5  17    7.46    7.81
 -14  -5  18    2.70    7.59
  14   5 -18    7.25    7.15
 -14  -5  18   -1.41    5.63
 -14  -5  19   65.64    5.64
 -14  -5  19   54.54    7.98
  14   5 -19   62.48    7.76
 -14  -5  20    2.14    5.63
 -14  -5  20   -1.99    7.76
  14   5 -20    3.67    7.69
 -14  -5  21   12.46    8.08
 -14  -5  21   14.18    5.78
  14   5 -21   12.72    9.65
  14   5 -22    0.94    8.10
 -14  -5  22   -0.18    5.88
 -14  -5  22    0.06    8.24
  14   5 -23    3.85   10.14
 -14  -5  23   -0.17    8.53
 -14  -5  23    2.07    8.27
  14   5 -24   98.10    9.80
 -14  -5  24   88.82    8.90
 -14  -5  24   92.17    9.74
 -14  -5  25    0.88   10.96
 -14  -5  25   -0.04    8.54
  14   5 -25   -1.81    9.18
 -14  -4   1    6.28    4.51
  14   4  -1    9.90    4.50
 -14  -4   1   16.40    7.06
 -14  -4   2   22.48    6.50
 -14  -4   2   22.97    6.98
  14   4  -2   24.52    4.27
 -14  -4   3   92.68    5.32
  14   4  -3   92.06    6.70
 -14  -4   3   89.17    7.05
  14   4  -4    4.37    6.10
 -14  -4   4    6.25    6.90
 -14  -4   4    9.78    6.34
 -14  -4   5   17.68    4.69
  14   4  -5    5.44    4.67
 -14  -4   5   12.24    4.88
  14   4  -6   98.84    4.89
 -14  -4   6  111.55    7.23
 -14  -4   6  105.54    7.28
  14   4  -7  168.43    6.86
 -14  -4   7  156.53    5.50
 -14  -4   7  163.81    7.29
  14   4  -8    0.37    6.40
 -14  -4   8    0.20    6.75
 -14  -4   8   -8.90    6.82
  14   4  -9    3.97    6.33
 -14  -4   9   -1.51    6.76
 -14  -4   9    7.59    6.73
  14   4 -10  110.14    6.85
 -14  -4  10  113.08    7.09
 -14  -4  10  102.84    5.31
 -14  -4  11  111.80    7.19
  14   4 -11  122.52    6.95
 -14  -4  11  113.45    7.34
 -14  -4  12   -0.63    4.85
  14   4 -12   10.74    6.62
 -14  -4  12    9.79    6.93
 -14  -4  13   57.12    7.03
 -14  -4  13   47.39    5.26
  14   4 -13   59.58    6.83
 -14  -4  14  188.47    6.07
  14   4 -14  204.77    7.56
 -14  -4  14  191.71    7.97
  14   4 -15   13.04    6.89
 -14  -4  15   10.99    7.58
 -14  -4  15   18.79    7.04
  14   4 -16   16.12    6.97
 -14  -4  16   11.35    7.50
 -14  -4  16    9.94    7.21
  14   4 -17   84.58    7.44
 -14  -4  17   77.82    7.64
 -14  -4  17   83.00    7.95
 -14  -4  18    8.66    7.67
 -14  -4  18    6.34    7.36
  14   4 -18    3.59    7.18
 -14  -4  19   -5.80    7.76
 -14  -4  19    1.95    7.42
  14   4 -19    7.44    6.91
 -14  -4  20    7.79    5.43
  14   4 -20    0.33    7.46
 -14  -4  20    3.50    5.39
 -14  -4  21   37.52    8.11
 -14  -4  21   39.87    5.67
  14   4 -21   47.19    7.98
  14   4 -22    3.46    9.78
 -14  -4  22    1.03    8.09
 -14  -4  22    6.05    5.46
 -14  -4  23   13.78    5.82
 -14  -4  23   13.77    8.24
  14   4 -23   11.23    8.43
 -14  -4  24   40.43   10.89
 -14  -4  24   32.47    5.91
  14   4 -24   38.01    9.32
 -14  -4  25   27.14    6.17
  14   4 -25   29.67   11.44
 -14  -4  25   28.29    9.16
  14   3  -1   63.07    4.63
 -14  -3   1   71.29    4.80
 -14  -3   1   66.64    6.96
 -14  -3   2  116.29    6.76
  14   3  -2  122.82    6.49
 -14  -3   2  124.35    7.18
  14   3  -3   34.01    4.53
 -14  -3   3   41.22    5.02
 -14  -3   3   25.68    6.48
  14   3  -4   86.50    4.79
 -14  -3   4   90.35    7.09
 -14  -3   4   83.54    4.85
  14   3  -5    9.28    4.41
 -14  -3   5   13.86    6.55
 -14  -3   5   18.94    4.93
 -14  -3   6   -1.52    6.60
 -14  -3   6    5.54    5.00
  14   3  -6   10.03    6.26
  14   3  -7   99.23    6.60
 -14  -3   7   97.79    7.24
 -14  -3   7   93.11    6.76
 -14  -3   8   29.81    6.74
  14   3  -8   31.76    4.62
 -14  -3   8   36.80    5.03
 -14  -3   9   13.93    6.70
 -14  -3   9   20.03    4.89
  14   3  -9   21.60    6.38
 -14  -3  10    6.15    6.69
  14   3 -10    9.23    6.56
 -14  -3  10    2.24    6.94
  14   3 -11   11.25    4.55
 -14  -3  11   16.95    6.87
 -14  -3  11   12.70    6.67
 -14  -3  12   40.43    6.81
 -14  -3  12   25.95    5.21
  14   3 -12   45.42    6.56
 -14  -3  13   18.03    5.24
 -14  -3  13   12.04    6.82
  14   3 -13   15.48    6.59
  14   3 -14   47.51    6.66
 -14  -3  14   42.18    5.36
 -14  -3  14   45.40    4.94
  14   3 -15   67.02    4.98
 -14  -3  15   52.14    7.63
 -14  -3  15   59.45    7.17
 -14  -3  16   18.34    7.05
  14   3 -16    7.07    6.95
 -14  -3  16   21.66    7.41
  14   3 -17    9.33    6.83
 -14  -3  17    5.82    6.97
 -14  -3  17    9.92    7.48
 -14  -3  18   45.84    7.37
  14   3 -18   38.57    7.20
 -14  -3  18   45.81    8.01
 -14  -3  19    3.31    7.26
  14   3 -19    0.48    7.16
 -14  -3  19    2.32    7.59
  14   3 -20    8.69    7.20
 -14  -3  20    3.40    7.94
 -14  -3  20    7.40    8.93
 -14  -3  21   30.72    7.99
 -14  -3  21   27.56    7.75
  14   3 -21   29.47    7.62
 -14  -3  22    6.00    8.12
 -14  -3  22    0.15    7.87
  14   3 -22    2.20    7.83
 -14  -3  23   35.23    8.40
  14   3 -23   42.18   10.40
 -14  -3  23   39.70    8.37
 -14  -3  24    8.13    8.35
 -14  -3  24   10.43    8.46
  14   3 -24   12.48   10.72
 -14  -3  25    4.27    8.46
 -14  -3  25    8.05    8.65
  14   3 -25   10.24    9.46
 -14  -3  26   19.45    8.61
 -14  -3  26    8.86   10.97
 -14  -2   1    8.16    6.61
 -14  -2   1    3.96    4.21
  14   2  -1   -0.90    3.99
 -14  -2   2  149.61    7.30
 -14  -2   2  149.15    6.79
  14   2  -2  144.90    4.86
  14   2  -3   10.22    4.13
 -14  -2   3   13.85    6.34
 -14  -2   3    8.77    6.69
 -14  -2   4   26.91    4.84
  14   2  -4   23.96    6.12
 -14  -2   4   30.52    4.55
  14   2  -5  275.04    7.30
 -14  -2   5  260.70    7.68
 -14  -2   5  282.47    7.33
 -14  -2   6   92.24    7.19
  14   2  -6  104.30    6.63
 -14  -2   6   98.81    7.04
 -14  -2   7   47.06    5.11
 -14  -2   7   44.69    6.38
  14   2  -7   47.11    4.65
  14   2  -8   86.93    6.92
 -14  -2   8   78.46    5.18
 -14  -2   8   76.20    7.08
  14   2  -9  406.54    6.74
 -14  -2   9  381.57    6.50
 -14  -2   9  398.86    8.28
 -14  -2  10   19.81    7.05
 -14  -2  10   32.40    6.69
  14   2 -10   28.58    6.47
 -14  -2  11    4.57    4.52
 -14  -2  11   -1.53    4.85
  14   2 -11    6.33    6.25
 -14  -2  12   -1.66    5.08
  14   2 -12    0.28    6.32
 -14  -2  12    0.27    4.68
 -14  -2  13  201.47    6.04
 -14  -2  13  209.81    7.52
  14   2 -13  220.08    7.43
  14   2 -14   45.23    6.58
 -14  -2  14   38.04    7.49
 -14  -2  14   50.05    6.75
  14   2 -15    3.20    6.60
 -14  -2  15    1.36    6.53
 -14  -2  15   -0.32    7.51
 -14  -2  16    9.30    7.44
  14   2 -16    8.23    6.54
 -14  -2  16    1.52    6.76
 -14  -2  17  105.23    7.83
 -14  -2  17  121.37    7.33
  14   2 -17  111.51    7.41
 -14  -2  18   16.04    7.72
  14   2 -18   17.61    7.14
 -14  -2  18   20.05    6.93
  14   2 -19    6.18    7.01
 -14  -2  19    6.21    7.54
 -14  -2  19    0.88    4.98
 -14  -2  20   -3.39    7.23
  14   2 -20    1.28    7.30
 -14  -2  20    9.28    7.66
  14   2 -21   61.58    7.95
 -14  -2  21   50.92    8.06
 -14  -2  21   64.97    9.48
 -14  -2  22   34.92    8.09
  14   2 -22   31.92    9.85
 -14  -2  22   29.35    7.87
  14   2 -23    7.84    8.29
 -14  -2  23   10.53    7.90
 -14  -2  23    1.93    7.98
  14   2 -24   11.65    8.66
 -14  -2  24    6.97    5.63
 -14  -2  24    9.29    9.91
  14   2 -25    2.32    9.33
 -14  -2  25    5.51    5.81
 -14  -2  25    6.07   10.19
 -14  -2  26    2.69   10.59
 -14  -2  26    3.65   11.78
 -14  -2  26    8.67    5.81
 -14  -1   1    9.75    6.35
 -14  -1   1    0.43    4.15
  14   1  -1    6.49    5.65
 -14  -1   2    5.03    6.07
 -14  -1   2   12.71    4.57
  14   1  -2   11.10    5.95
 -14  -1   3   19.21    6.77
 -14  -1   3   10.89    4.42
  14   1  -3   -0.23    6.33
 -14  -1   4   15.80    6.27
  14   1  -4   16.68    6.01
 -14  -1   4   18.15    4.79
 -14  -1   5   35.15    4.96
 -14  -1   5   39.23    6.45
  14   1  -5   33.10    6.32
  14   1  -6   63.31    4.79
 -14  -1   6   53.51    6.90
 -14  -1   6   62.23    4.61
  14   1  -7   20.75    6.31
 -14  -1   7   22.62    6.28
 -14  -1   7   22.19    6.91
 -14  -1   8   25.70    4.90
 -14  -1   8   27.94    6.33
  14   1  -8   26.77    4.49
 -14  -1   9   78.80    6.67
 -14  -1   9   80.00    5.50
  14   1  -9   83.13    6.65
 -14  -1  10    6.37    4.96
 -14  -1  10   -5.56    6.51
  14   1 -10    4.81    6.17
  14   1 -11   38.16    4.69
 -14  -1  11   34.33    5.21
 -14  -1  11   38.70    6.66
 -14  -1  12  100.14    6.84
  14   1 -12  107.56    6.70
 -14  -1  12   96.31    7.53
  14   1 -13   33.99    6.47
 -14  -1  13    9.00    7.40
 -14  -1  13   32.80    6.58
 -14  -1  14   78.29    7.62
  14   1 -14   73.19    5.05
 -14  -1  14   71.98    6.97
  14   1 -15   -1.10    4.55
 -14  -1  15    8.02    7.38
 -14  -1  15    4.43    4.54
 -14  -1  16   32.94    6.64
 -14  -1  16   35.91    7.73
  14   1 -16   25.90    6.64
  14   1 -17    7.45    6.74
 -14  -1  17    6.74    6.66
 -14  -1  17   19.24    7.68
 -14  -1  18   18.01    6.86
  14   1 -18    7.40    6.88
 -14  -1  18   11.74    7.54
 -14  -1  19   15.01    7.06
 -14  -1  19   22.37    8.06
  14   1 -19   17.51    7.14
 -14  -1  20   68.86    7.82
  14   1 -20   65.70    7.65
 -14  -1  20   65.23    7.20
 -14  -1  21   34.93    7.37
 -14  -1  21   21.90    5.66
  14   1 -21   22.42    7.64
 -14  -1  22    8.86    7.29
  14   1 -22    3.58    7.68
 -14  -1  22    3.92    5.75
 -14  -1  23    6.69    9.31
 -14  -1  23    3.38    5.59
  14   1 -23    3.95    9.97
 -14  -1  24   -2.27    8.51
  14   1 -24    7.45    8.71
 -14  -1  24    3.53    7.81
 -14  -1  25   19.59    8.32
 -14  -1  25   15.53    8.33
 -14  -1  26    2.64   11.75
 -14  -1  26   14.85    8.46
 -14  -1  26    1.97    8.36
  14   0  -1   37.10    5.91
 -14   0   1   28.09    6.61
 -14   0   1   34.27    4.31
 -14   0   2   53.35    6.77
  14   0  -2   58.61    6.16
 -14   0   2   72.61    6.45
  14   0  -3   10.31    6.04
 -14   0   3    7.28    4.49
 -14   0   3    2.27    4.25
  14   0  -4  299.06    5.72
 -14   0   4  276.99    7.41
 -14   0   4  293.26    7.11
  14   0  -5   75.44    4.75
 -14   0   5   74.99    7.02
 -14   0   5   67.35    6.53
 -14   0   6  101.43    5.05
 -14   0   6  113.46    6.49
  14   0  -6  108.23    6.75
 -14   0   7   15.30    4.58
  14   0  -7   14.88    4.40
 -14   0   7   11.33    6.37
 -14   0   8  129.69    6.80
 -14   0   8  114.77    5.12
  14   0  -8  121.63    6.70
 -14   0   9   73.37    4.97
  14   0  -9   73.62    4.78
 -14   0   9   85.25    7.23
  14   0 -10    8.76    6.31
 -14   0  10    1.98    7.11
 -14   0  10    5.42    4.38
  14   0 -11   -2.36    6.29
 -14   0  11    4.04    4.69
 -14   0  11    6.82    7.28
 -14   0  12  136.11    7.77
 -14   0  12  134.90    5.25
  14   0 -12  125.84    6.83
 -14   0  13   52.21    4.78
  14   0 -13   48.14    6.36
 -14   0  13   36.57    7.47
 -14   0  14   -7.47    7.35
  14   0 -14   13.19    6.30
 -14   0  14   -1.03    6.49
  14   0 -15    8.27    6.31
 -14   0  15    3.29    7.38
 -14   0  15    9.12    6.37
 -14   0  16   15.42    6.57
  14   0 -16    8.44    6.72
 -14   0  16    5.71    7.50
 -14   0  17   26.75    6.84
  14   0 -17   26.28    6.76
 -14   0  17   32.38    7.64
 -14   0  18   62.92    7.15
 -14   0  18   70.17    7.68
  14   0 -18   74.79    7.11
 -14   0  19   45.55    5.26
  14   0 -19   50.05    7.46
 -14   0  19   53.88    7.30
 -14   0  20   41.15    5.71
 -14   0  20   39.43    7.14
  14   0 -20   38.18    7.57
 -14   0  21  119.41    6.09
 -14   0  21  121.54    7.66
  14   0 -21  117.25    8.14
 -14   0  22    3.92    7.78
  14   0 -22   -0.24    7.69
 -14   0  22   -0.50    7.16
 -14   0  23   39.55    8.22
 -14   0  23   51.77    7.61
  14   0 -23   39.96    8.46
 -14   0  24   19.97    8.18
 -14   0  24   25.56    9.62
 -14   0  25   13.74    9.28
 -14   0  25   16.31    5.92
 -14   0  25   20.98    8.08
 -14   0  26    4.93    5.89
 -14   0  26    9.74    8.62
 -14   0  26    5.43   10.12
 -14   0  27   23.01    8.78
 -14   0  27   23.10    8.71
 -14   0  27   16.58   12.95
 -14   1   0    0.84    4.43
 -14   1   0   -7.29    5.98
  14  -1   0    1.86    4.11
  14  -1  -1  175.08    4.89
 -14   1   1  160.85    4.94
 -14   1   1  177.55    7.19
 -14   1   2   34.27    6.05
  14  -1  -2   20.09    4.40
 -14   1   2   17.89    6.44
  14  -1  -3   82.50    6.18
 -14   1   3   66.71    4.59
 -14   1   3   62.37    6.65
  14  -1  -4  127.13    6.48
 -14   1   4  109.06    5.16
 -14   1   4  132.16    6.51
 -14   1   5    4.88    4.37
  14  -1  -5    0.66    6.34
 -14   1   5    5.28    4.73
  14  -1  -6   44.79    4.55
 -14   1   6   42.64    6.19
 -14   1   6   44.99    6.67
 -14   1   7    4.48    6.08
  14  -1  -7   -7.45    6.11
 -14   1   7   -0.96    6.92
 -14   1   8   35.15    4.46
 -14   1   8   25.28    7.08
  14  -1  -8   23.57    4.50
  14  -1  -9  168.53    6.92
 -14   1   9  151.50    7.67
 -14   1   9  170.30    7.01
 -14   1  10    2.91    7.21
 -14   1  10    6.33    6.54
  14  -1 -10    8.68    6.26
 -14   1  11  104.04    7.62
 -14   1  11  102.45    6.73
  14  -1 -11   88.29    6.72
 -14   1  12   11.70    6.32
 -14   1  12    3.88    7.31
  14  -1 -12   15.10    6.38
  14  -1 -13   -6.22    5.98
 -14   1  13    9.67    7.28
 -14   1  13    2.74    6.16
 -14   1  14   23.30    6.46
  14  -1 -14   18.69    6.34
 -14   1  14   10.98    7.18
  14  -1 -15   13.48    6.57
 -14   1  15   10.14    6.50
 -14   1  15   18.51    7.35
 -14   1  16   -2.40    4.44
 -14   1  16   -8.25    7.44
  14  -1 -16    4.19    6.38
 -14   1  17   34.50    7.42
  14  -1 -17   23.59    6.60
 -14   1  17   21.50    6.68
  14  -1 -18    5.10    6.80
 -14   1  18   -0.25    5.21
 -14   1  18    4.68    6.63
 -14   1  19  129.85    7.54
  14  -1 -19  114.97    7.82
 -14   1  19  117.08    5.97
 -14   1  20   43.26    8.02
  14  -1 -20   52.92    7.68
 -14   1  20   50.35    7.09
 -14   1  21   -3.72    7.93
  14  -1 -21   -0.55    7.72
 -14   1  21    4.66    6.89
 -14   1  22    4.68    7.18
 -14   1  22   -0.68    7.75
  14  -1 -22    4.05    7.90
  14  -1 -23    5.84    8.16
 -14   1  23    4.93    7.37
 -14   1  23    4.99    5.73
 -14   1  24   11.26    7.66
 -14   1  24    7.40    5.66
 -14   1  25    6.67    8.14
 -14   1  25    3.46    9.14
 -14   1  25   10.38    9.57
 -14   1  26   -1.98    5.94
 -14   1  26    5.05    9.94
 -14   1  26    6.58    8.52
 -14   1  27   28.73    8.90
 -14   1  27   24.00   13.01
 -14   1  27   38.11    6.12
 -14   2   0   83.01    6.05
 -14   2   0   87.43    6.76
  14  -2   0   91.92    6.15
 -14   2   1  174.85    5.02
 -14   2   1  178.32    5.36
  14  -2  -1  174.21    6.56
  14  -2  -2   37.12    6.17
 -14   2   2   23.16    4.54
 -14   2   2   37.14    6.07
  14  -2  -3   62.04    4.58
 -14   2   3   59.47    6.63
 -14   2   3   61.01    6.35
 -14   2   4  134.44    6.48
  14  -2  -4  132.66    5.06
 -14   2   4  121.53    6.97
 -14   2   5  225.26    7.63
 -14   2   5  226.43    5.34
  14  -2  -5  234.76    7.07
  14  -2  -6   54.33    6.26
 -14   2   6   56.86    6.65
 -14   2   6   51.28    6.28
  14  -2  -7   21.89    6.13
 -14   2   7   24.76    4.40
 -14   2   7   13.62    6.96
  14  -2  -8   80.01    6.50
 -14   2   8   82.52    6.60
 -14   2   8   74.96    5.46
 -14   2   9   26.34    7.38
  14  -2  -9   33.68    6.26
 -14   2   9   24.49    6.31
 -14   2  10  173.21    6.97
 -14   2  10  166.05    5.91
  14  -2 -10  178.55    6.91
  14  -2 -11   11.20    4.39
 -14   2  11    5.71    4.55
 -14   2  11    3.92    7.48
  14  -2 -12  199.22    7.38
 -14   2  12  196.92    5.77
 -14   2  12  208.35    8.12
 -14   2  13   25.94    4.48
 -14   2  13   27.85    7.55
  14  -2 -13   29.92    6.58
  14  -2 -14    1.66    4.43
 -14   2  14   -0.51    4.41
 -14   2  14    8.73    7.27
 -14   2  15    9.94    7.49
 -14   2  15    3.96    6.44
  14  -2 -15    0.48    6.44
 -14   2  16   17.79    6.51
 -14   2  16   13.24    7.58
  14  -2 -16   14.18    6.39
  14  -2 -17    7.33    6.62
 -14   2  17    8.22    6.66
 -14   2  17    5.14    5.29
 -14   2  18    2.03    4.73
  14  -2 -18    6.62    6.78
 -14   2  18    6.34    5.49
 -14   2  19    5.72    6.69
  14  -2 -19    2.06    5.00
 -14   2  19   11.85    7.44
 -14   2  20  127.46    7.60
 -14   2  20  142.65    8.26
  14  -2 -20  117.42    8.04
  14  -2 -21   45.22    7.85
 -14   2  21   46.00    5.77
 -14   2  21   48.85    7.30
 -14   2  22    7.69    7.09
  14  -2 -22    7.64    8.06
 -14   2  22    2.47    5.61
 -14   2  23    8.09    7.95
 -14   2  23    2.55    7.22
 -14   2  24   32.82    8.03
 -14   2  24   14.36   11.01
 -14   2  24   14.74    7.66
 -14   2  25   48.79    8.06
 -14   2  25   30.43    9.77
 -14   2  25   48.23    6.07
 -14   2  26   19.06   10.01
 -14   2  26   20.84    8.31
 -14   2  26   16.91    9.85
 -14   2  27   52.36   11.03
 -14   2  27   67.18    6.32
 -14   2  27   88.22    9.08
 -14   3   0   32.99    6.51
 -14   3   0   24.01    6.02
  14  -3   0   29.37    4.24
  14  -3  -1   63.22    4.37
 -14   3   1   70.16    6.53
 -14   3   1   60.74    6.20
 -14   3   2   64.57    6.07
 -14   3   2   64.93    6.57
  14  -3  -2   61.86    6.16
 -14   3   3   21.24    6.42
  14  -3  -3   19.62    6.06
 -14   3   3   24.32    6.13
  14  -3  -4   98.38    6.46
 -14   3   4   93.87    5.16
 -14   3   4  100.68    4.82
 -14   3   5   42.06    4.97
  14  -3  -5   44.77    4.47
 -14   3   5   42.58    6.28
 -14   3   6   69.75    4.97
 -14   3   6   71.03    6.39
  14  -3  -6   77.81    6.39
  14  -3  -7   -1.16    4.33
 -14   3   7    1.32    4.84
 -14   3   7    3.35    6.09
  14  -3  -8  339.27    7.52
 -14   3   8  355.69    7.63
 -14   3   8  327.44    6.62
 -14   3   9   10.95    5.01
 -14   3   9   16.84    6.25
  14  -3  -9   12.38    6.21
 -14   3  10  121.23    5.73
 -14   3  10  131.10    5.19
  14  -3 -10  124.13    5.07
 -14   3  11   26.43    6.63
 -14   3  11   22.38    7.48
  14  -3 -11   27.42    6.32
 -14   3  12   57.05    7.70
  14  -3 -12   60.20    6.44
 -14   3  12   58.52    6.60
 -14   3  13   43.85    7.48
 -14   3  13   49.07    6.50
  14  -3 -13   51.55    6.41
 -14   3  14   22.59    7.38
 -14   3  14    5.50    6.43
  14  -3 -14   11.83    6.26
 -14   3  15   -3.25    6.43
  14  -3 -15    6.42    6.43
 -14   3  15   -5.19    7.25
  14  -3 -16   16.79    6.52
 -14   3  16   25.63    6.46
 -14   3  16   27.81    5.35
  14  -3 -17   52.44    7.06
 -14   3  17   45.53    7.53
 -14   3  17   42.76    6.72
 -14   3  18   11.67    6.78
  14  -3 -18   10.89    5.08
 -14   3  18   15.91    7.50
 -14   3  19   30.14    6.73
 -14   3  19   21.54    7.76
  14  -3 -19   22.46    7.22
  14  -3 -20   23.98    7.64
 -14   3  20   28.08    7.06
 -14   3  20   22.80    5.55
  14  -3 -21   17.65    8.03
 -14   3  21   19.26    7.01
 -14   3  21   10.99    7.99
 -14   3  22   -4.70    7.97
 -14   3  22   -0.26    7.10
 -14   3  23    3.83    5.67
 -14   3  23   -0.10    7.34
 -14   3  24    6.06   10.93
 -14   3  24   12.28    8.19
 -14   3  24   10.65    7.46
 -14   3  25   14.48    7.68
 -14   3  25    6.38    9.51
 -14   3  25   21.95    8.37
 -14   3  26    6.64   12.38
 -14   3  26    4.92    5.96
 -14   3  26    5.51    7.84
 -14   3  27    4.55   10.57
 -14   3  27    5.28    8.48
 -14   3  27   19.52    8.50
 -14   4   0  155.67    6.28
 -14   4   0  161.94    5.25
  14  -4   0  165.26    6.58
 -14   4   1   71.02    4.68
  14  -4  -1   77.91    4.40
 -14   4   1   73.60    4.51
 -14   4   2    5.04    4.45
  14  -4  -2    9.07    4.18
 -14   4   2    9.72    5.86
 -14   4   3  102.73    6.38
 -14   4   3  110.04    6.88
  14  -4  -3   91.47    4.63
 -14   4   4  233.28    5.40
  14  -4  -4  240.39    6.98
 -14   4   4  243.62    7.47
  14  -4  -5   82.37    6.33
 -14   4   5   96.96    6.32
 -14   4   5   94.77    6.94
 -14   4   6    4.83    6.77
 -14   4   6    6.19    4.29
  14  -4  -6   -6.50    6.25
  14  -4  -7    9.04    6.15
 -14   4   7    7.75    6.08
 -14   4   7    6.68    6.80
  14  -4  -8   21.46    6.24
 -14   4   8   21.71    6.28
 -14   4   8   20.26    5.06
 -14   4   9   27.21    4.57
 -14   4   9   20.86    5.09
  14  -4  -9   28.79    4.60
 -14   4  10   11.43    6.33
 -14   4  10    3.35    5.12
  14  -4 -10    2.05    6.17
 -14   4  11    2.22    5.12
 -14   4  11    4.24    6.47
  14  -4 -11   -2.01    6.32
  14  -4 -12  240.66    7.35
 -14   4  12  250.67    7.58
 -14   4  12  251.25    8.40
  14  -4 -13   10.79    6.48
 -14   4  13   11.44    7.35
 -14   4  13    8.32    6.46
  14  -4 -14   13.77    6.36
 -14   4  14    5.17    6.37
 -14   4  14   25.07    7.48
 -14   4  15   22.83    5.22
 -14   4  15   29.00    6.47
  14  -4 -15   26.11    6.67
 -14   4  16   72.46    5.67
  14  -4 -16   64.68    6.96
 -14   4  16   77.17    6.86
  14  -4 -17    9.85    4.69
 -14   4  17   17.22    7.42
 -14   4  17    9.09    6.51
 -14   4  18   10.29    6.63
 -14   4  18    8.40    7.63
  14  -4 -18    4.53    7.09
  14  -4 -19   29.70    5.46
 -14   4  19   26.84    6.80
 -14   4  19   32.62    5.45
 -14   4  20  241.66    8.60
 -14   4  20  240.69    8.02
  14  -4 -20  233.37    8.80
 -14   4  21    8.52    7.08
 -14   4  21    6.58    7.73
  14  -4 -21    0.75    8.17
 -14   4  22   -3.39    7.11
 -14   4  22    4.89    5.56
 -14   4  23    3.27   10.63
 -14   4  23   -0.75    7.23
 -14   4  23   12.16    7.97
 -14   4  24   99.51    9.87
 -14   4  24  137.47    8.24
 -14   4  24  121.29    6.39
 -14   4  25   -4.06    9.62
 -14   4  25    2.89    7.80
 -14   4  25   10.86    8.23
 -14   4  26   12.02    8.18
 -14   4  26    9.48   10.09
 -14   4  26   12.77    7.93
 -14   4  27   61.60   10.28
 -14   4  27   53.51    8.82
 -14   5   0  158.75    6.91
  14  -5   0  164.87    6.54
 -14   5   0  159.74    6.47
 -14   5   1   36.65    4.28
  14  -5  -1   32.61    5.96
 -14   5   1   40.92    6.45
 -14   5   2  186.95    6.48
 -14   5   2  173.82    7.22
  14  -5  -2  178.60    6.54
 -14   5   3   24.09    6.55
 -14   5   3   16.76    5.97
  14  -5  -3   24.59    4.31
 -14   5   4    4.40    6.69
  14  -5  -4   10.03    4.28
 -14   5   4    9.21    4.31
 -14   5   5   75.05    6.96
 -14   5   5   86.75    6.50
  14  -5  -5   90.19    6.25
 -14   5   6   38.45    6.85
  14  -5  -6   38.75    4.49
 -14   5   6   44.20    4.61
 -14   5   7  150.62    6.73
  14  -5  -7  148.06    6.62
 -14   5   7  144.95    7.38
 -14   5   8    9.57    7.08
  14  -5  -8    3.16    4.22
 -14   5   8    2.52    6.10
 -14   5   9   87.74    4.95
  14  -5  -9   84.47    6.46
 -14   5   9   84.23    5.49
  14  -5 -10  191.90    7.01
 -14   5  10  186.78    6.02
 -14   5  10  193.51    7.15
 -14   5  11   24.30    6.55
  14  -5 -11   27.00    6.39
 -14   5  11   18.89    5.42
  14  -5 -12   46.47    4.66
 -14   5  12   49.46    7.62
 -14   5  12   47.05    6.53
 -14   5  13   33.28    7.40
  14  -5 -13   23.04    4.64
 -14   5  13   26.57    4.75
  14  -5 -14   73.41    4.99
 -14   5  14   69.02    5.47
 -14   5  14   72.73    5.07
 -14   5  15   -1.29    4.60
 -14   5  15   -0.64    5.05
  14  -5 -15   -3.55    4.56
 -14   5  16   20.16    4.72
  14  -5 -16   27.77    6.82
 -14   5  16   20.57    7.46
 -14   5  17   -6.57    6.58
 -14   5  17    4.36    7.49
  14  -5 -17   -4.38    6.99
  14  -5 -18   23.60    5.20
 -14   5  18   23.21    6.91
 -14   5  18   16.63    5.60
 -14   5  19   16.29    7.47
  14  -5 -19    7.30    7.67
 -14   5  19   15.34    6.99
 -14   5  20   17.78    5.30
 -14   5  20    9.84    7.02
  14  -5 -20   16.54    7.68
 -14   5  21   69.94    7.36
 -14   5  21   66.42    8.12
 -14   5  22   23.96    7.14
 -14   5  22   24.07    8.45
 -14   5  22   15.56    8.03
 -14   5  23    1.02    8.88
 -14   5  23    6.88    5.46
 -14   5  23   -0.24    7.21
 -14   5  24    4.72    8.00
 -14   5  24   -1.94    7.51
 -14   5  24    6.35   11.54
 -14   5  25    4.46    9.83
 -14   5  25    4.54    5.62
 -14   5  25    6.05    7.55
 -14   5  26   12.04    8.07
 -14   5  26   25.97   10.49
 -14   5  26   24.36    8.21
 -14   6   0   15.30    6.39
 -14   6   0   19.55    4.21
  14  -6   0   17.08    4.37
  14  -6  -1   -1.97    5.94
 -14   6   1    6.27    4.06
 -14   6   1   -5.42    6.37
 -14   6   2  186.58    5.59
 -14   6   2  222.28    6.62
  14  -6  -2  199.58    6.49
 -14   6   3   22.70    6.02
 -14   6   3   35.76    6.68
  14  -6  -3   23.59    5.96
 -14   6   4   50.87    6.69
  14  -6  -4   40.78    4.48
 -14   6   4   43.15    4.38
 -14   6   5   21.21    6.69
 -14   6   5   24.85    6.01
  14  -6  -5   20.96    5.98
 -14   6   6   -0.63    4.30
 -14   6   6   -5.45    6.69
  14  -6  -6    7.17    5.94
  14  -6  -7   24.34    6.12
 -14   6   7   21.07    6.32
 -14   6   7   18.52    6.92
 -14   6   8   32.19    6.24
  14  -6  -8   14.91    6.20
 -14   6   8   34.55    7.10
  14  -6  -9    4.09    6.17
 -14   6   9    6.88    5.12
 -14   6   9   -1.09    4.39
  14  -6 -10   10.40    4.37
 -14   6  10    8.92    6.54
 -14   6  10   12.82    5.16
 -14   6  11  134.50    7.76
 -14   6  11  135.06    7.07
  14  -6 -11  125.18    5.05
 -14   6  12   94.22    5.04
  14  -6 -12   82.05    6.75
 -14   6  12   97.57    7.71
 -14   6  13   85.91    7.52
  14  -6 -13   67.75    6.87
 -14   6  13   74.00    5.02
 -14   6  14   94.65    5.15
  14  -6 -14   91.86    6.97
 -14   6  14  100.14    5.58
 -14   6  15   61.26    5.06
  14  -6 -15   56.34    7.03
 -14   6  15   50.27    7.57
 -14   6  16   48.17    5.56
  14  -6 -16   43.00    4.99
 -14   6  16   53.71    5.01
 -14   6  17    4.56    5.23
  14  -6 -17   -0.57    5.03
 -14   6  17    1.38    4.67
 -14   6  18   42.27    7.06
  14  -6 -18   44.15    7.58
 -14   6  18   50.78    7.67
 -14   6  19  261.55    8.14
  14  -6 -19  228.98    8.95
 -14   6  19  227.28    6.67
 -14   6  20    7.32    7.04
 -14   6  20    2.54    7.60
 -14   6  21   -0.75    5.33
 -14   6  21    5.08    7.07
 -14   6  21    2.98    8.16
 -14   6  22    2.15    8.92
 -14   6  22    8.49    7.84
 -14   6  22    8.92    7.15
 -14   6  23   73.33    7.76
 -14   6  23   74.64    8.17
 -14   6  23   53.97    9.32
 -14   6  24    2.60    7.51
 -14   6  24    2.43    9.63
 -14   6  24    2.73    7.91
 -14   6  25    9.48    8.24
 -14   6  25    6.63    9.88
 -14   6  25   14.47    7.61
 -14   6  26   44.42   10.56
 -14   6  26   72.33   10.02
 -14   6  26   64.06    8.57
 -14   7   0   10.64    4.72
  14  -7   0    6.10    4.16
 -14   7   0   11.14    4.37
  14  -7  -1  307.24    5.57
 -14   7   1  325.27    6.16
 -14   7   1  311.60    6.92
 -14   7   2   73.47    5.03
  14  -7  -2   69.92    4.43
 -14   7   2   74.74    6.26
 -14   7   3    4.35    4.55
  14  -7  -3   -1.26    5.91
 -14   7   3    4.16    4.14
 -14   7   4    2.74    4.59
 -14   7   4   10.00    5.99
  14  -7  -4   -2.62    5.85
 -14   7   5  225.67    5.51
  14  -7  -5  222.00    5.34
 -14   7   5  242.69    7.71
 -14   7   6    7.24    6.96
  14  -7  -6   12.23    5.87
 -14   7   6   15.53    6.05
  14  -7  -7   10.93    4.21
 -14   7   7   12.13    5.98
 -14   7   7   10.10    6.81
 -14   7   8   15.37    7.02
  14  -7  -8    0.54    6.21
 -14   7   8   -4.45    6.30
 -14   7   9  198.89    6.14
 -14   7   9  197.92    5.48
  14  -7  -9  179.50    5.21
 -14   7  10   11.34    5.11
 -14   7  10    7.09    6.16
  14  -7 -10    2.94    4.56
  14  -7 -11    6.97    6.40
 -14   7  11   -3.62    6.44
 -14   7  11    5.42    7.26
  14  -7 -12    3.90    6.69
 -14   7  12   13.58    5.20
 -14   7  12    7.53    6.49
 -14   7  13    8.03    4.69
  14  -7 -13   10.59    6.46
 -14   7  13    4.39    5.29
  14  -7 -14   14.09    6.75
 -14   7  14   10.15    7.30
 -14   7  14    7.11    4.65
  14  -7 -15   15.97    6.93
 -14   7  15   16.84    4.78
 -14   7  15    4.82    7.28
  14  -7 -16    5.09    6.94
 -14   7  16    4.25    4.70
 -14   7  16   -1.13    7.36
  14  -7 -17    4.36    7.04
 -14   7  17    7.04    4.87
 -14   7  17   18.28    7.46
  14  -7 -18   20.42    7.68
 -14   7  18   17.47    6.71
 -14   7  18   10.47    5.52
 -14   7  19    2.07    7.01
 -14   7  19    8.53    7.65
 -14   7  20    5.61    5.44
 -14   7  20   10.33    7.04
 -14   7  20    2.89    8.05
 -14   7  21   -1.17    8.32
 -14   7  21   13.19    7.55
 -14   7  21    6.45    7.12
 -14   7  22   55.64    9.01
 -14   7  22   63.62    7.58
 -14   7  22   58.74    5.90
 -14   7  23    8.60    7.42
 -14   7  23   14.39    9.26
 -14   7  23    3.09    7.92
 -14   7  24    5.00    7.48
 -14   7  24    3.95    5.87
 -14   7  24   10.59    9.68
 -14   7  25    5.06    8.30
 -14   7  25   14.85   10.18
 -14   7  25   17.49    7.87
 -14   7  26  103.42   10.97
 -14   7  26  128.96    8.74
 -14   7  26  125.14    8.83
 -14   8   0   15.69    5.90
 -14   8   0    7.68    4.65
  14  -8   0   10.99    5.81
 -14   8   1   56.42    6.04
 -14   8   1   54.32    4.97
  14  -8  -1   56.12    4.32
  14  -8  -2   -0.80    4.19
 -14   8   2   -3.30    4.22
 -14   8   2    4.56    4.52
 -14   8   3   92.71    5.13
  14  -8  -3   99.15    6.15
 -14   8   3   97.08    6.24
  14  -8  -4    9.71    5.80
 -14   8   4   -7.97    4.61
 -14   8   4    2.94    5.94
 -14   8   5   19.19    4.49
 -14   8   5   15.60    6.88
  14  -8  -5   13.44    4.23
 -14   8   6  155.36    7.30
 -14   8   6  161.32    6.60
  14  -8  -6  151.40    6.71
 -14   8   7   97.49    7.24
 -14   8   7   95.41    4.85
  14  -8  -7   99.13    6.27
 -14   8   8    1.90    4.93
  14  -8  -8   -1.69    6.21
 -14   8   8    4.86    6.19
 -14   8   9   14.02    5.00
  14  -8  -9   15.60    4.59
 -14   8   9   24.81    6.47
  14  -8 -10   25.14    6.57
 -14   8  10   17.81    4.65
 -14   8  10   15.41    7.34
 -14   8  11   95.41    6.66
  14  -8 -11  103.40    6.80
 -14   8  11   98.95    7.65
 -14   8  12    9.55    6.47
  14  -8 -12   10.12    4.78
 -14   8  12    5.59    5.07
 -14   8  13   10.86    7.16
  14  -8 -13   22.16    4.90
 -14   8  13   32.09    6.66
 -14   8  14   -0.22    4.95
  14  -8 -14    8.01    6.86
 -14   8  14   11.56    6.60
 -14   8  15   84.36    7.67
  14  -8 -15   79.90    7.41
 -14   8  15   90.91    6.99
 -14   8  16   28.18    7.56
  14  -8 -16   31.71    7.39
 -14   8  16   30.29    6.97
 -14   8  17  175.84    7.67
 -14   8  17  172.60    5.96
  14  -8 -17  163.02    8.36
 -14   8  18   33.45    7.65
 -14   8  18   22.61    6.92
 -14   8  19   26.91    7.03
 -14   8  19   16.14    8.04
 -14   8  19   14.89    5.48
 -14   8  20    7.79    8.26
 -14   8  20    4.68    7.08
 -14   8  20   -6.77    7.46
 -14   8  21   17.09    6.39
 -14   8  21   32.13    5.64
 -14   8  21   26.07    7.34
 -14   8  22   11.22    7.40
 -14   8  22   10.05    8.95
 -14   8  22   14.58    7.82
 -14   8  23   12.17    7.97
 -14   8  23   12.62    7.66
 -14   8  23   11.03    9.59
 -14   8  24   -3.72    7.69
 -14   8  24    4.29    9.85
 -14   8  24   -3.46    5.89
 -14   8  25   45.80    8.33
 -14   8  25   65.77    8.08
 -14   8  25   48.91   10.46
 -14   9   0  300.32    5.52
  14  -9   0  296.07    6.95
 -14   9   1  146.39    4.75
 -14   9   1  157.67    5.43
  14  -9  -1  159.85    6.49
  14  -9  -2    3.07    5.86
 -14   9   2    7.11    5.88
 -14   9   2    6.11    4.65
 -14   9   3    9.06    5.84
  14  -9  -3    9.42    4.05
 -14   9   3    8.24    4.77
  14  -9  -4  201.18    6.66
 -14   9   4  202.19    7.60
 -14   9   4  189.24    5.08
 -14   9   5    9.88    5.91
  14  -9  -5   10.28    5.87
 -14   9   5   -3.76    6.79
 -14   9   6   26.60    7.09
  14  -9  -6   25.25    4.27
 -14   9   6   23.31    4.48
 -14   9   7    6.75    6.35
  14  -9  -7    7.54    6.29
 -14   9   7   11.16    5.05
 -14   9   8   79.66    5.35
  14  -9  -8   55.21    4.62
 -14   9   8   68.58    4.74
  14  -9  -9   -1.30    6.21
 -14   9   9   -9.07    7.06
 -14   9   9    4.78    6.23
 -14   9  10   29.89    6.62
  14  -9 -10   24.01    4.67
 -14   9  10   33.18    7.12
 -14   9  11   -0.02    4.51
  14  -9 -11    8.31    6.42
 -14   9  11   -2.16    4.93
 -14   9  12    5.71    6.97
 -14   9  12   14.37    6.60
  14  -9 -12    9.06    6.72
 -14   9  13   15.27    4.89
 -14   9  13   25.67    6.61
  14  -9 -13    8.22    6.93
  14  -9 -14   20.13    7.18
 -14   9  14   23.46    7.37
 -14   9  14   39.05    6.66
 -14   9  15   69.54    7.41
  14  -9 -15   69.08    5.64
 -14   9  15   79.85    7.08
 -14   9  16    7.63    5.30
 -14   9  16    3.50    6.74
  14  -9 -16   -1.42    5.14
 -14   9  17   82.88    7.36
 -14   9  17   71.71    7.75
 -14   9  18   40.55    8.16
 -14   9  18   53.39    7.20
 -14   9  18   41.83    7.59
 -14   9  19   -2.38    7.53
 -14   9  19   -4.01    7.93
 -14   9  19    6.21    7.05
 -14   9  20   -7.84    7.77
 -14   9  20   -1.62    4.98
 -14   9  20    4.93    8.46
 -14   9  21   37.06    5.57
 -14   9  21   28.91    6.51
 -14   9  21   29.36    7.43
 -14   9  22   30.95    7.48
 -14   9  22   23.99    8.05
 -14   9  22   15.57    9.29
 -14   9  23    4.71    8.04
 -14   9  23    7.12    7.58
 -14   9  23    9.23    9.96
 -14   9  24   21.30    5.85
 -14   9  24   24.44    9.66
 -14   9  24   13.61   10.00
 -14   9  25   43.14    8.44
 -14   9  25   48.86    8.22
 -14   9  25   40.56   10.48
  14 -10   0    7.48    5.91
 -14  10   0    3.92    5.91
  14 -10  -1   10.42    5.87
 -14  10   1    7.97    6.04
  14 -10  -2   26.15    6.10
 -14  10   2   34.01    4.43
  14 -10  -3    3.40    5.87
 -14  10   3   -2.39    7.00
 -14  10   3    0.15    5.77
  14 -10  -4    2.16    4.09
 -14  10   4   -6.72    5.85
 -14  10   4    9.25    6.79
 -14  10   5    5.53    4.20
  14 -10  -5    8.76    5.78
 -14  10   5   -0.79    6.88
  14 -10  -6   -0.97    6.08
 -14  10   6   -2.44    4.83
 -14  10   6    9.92    6.09
 -14  10   7  134.09    5.22
 -14  10   7  141.11    5.71
  14 -10  -7  130.20    5.06
 -14  10   8   55.47    6.46
  14 -10  -8   51.59    6.47
 -14  10   8   47.87    7.26
 -14  10   9   11.33    4.56
  14 -10  -9   12.74    4.37
 -14  10   9   27.42    7.00
 -14  10  10   32.13    4.85
 -14  10  10   37.01    6.56
  14 -10 -10   27.98    6.66
 -14  10  11   64.16    6.52
  14 -10 -11   51.91    7.03
 -14  10  11   60.43    7.06
 -14  10  12   41.91    6.52
  14 -10 -12   39.17    5.03
 -14  10  12   42.84    5.44
 -14  10  13   31.23    6.64
 -14  10  13   27.57    7.18
  14 -10 -13   30.22    7.19
 -14  10  14   40.24    7.16
 -14  10  14   34.31    4.85
  14 -10 -14   35.42    7.27
 -14  10  15   45.98    7.57
  14 -10 -15   51.79    7.62
 -14  10  15   53.60    5.15
 -14  10  16  198.91    5.97
 -14  10  16  194.89    8.09
 -14  10  17   13.27    7.91
 -14  10  17    7.02    5.00
 -14  10  17    7.98    7.77
 -14  10  18    3.25    7.08
 -14  10  18    2.11    5.27
 -14  10  18   -3.23    8.29
 -14  10  19    2.70    8.26
 -14  10  19    3.32    7.52
 -14  10  19    0.55    7.01
 -14  10  20   61.61    5.70
 -14  10  20   53.04    8.96
 -14  10  20   59.08    7.56
 -14  10  21    3.58    7.29
 -14  10  21   -2.08    6.47
 -14  10  21    5.18    7.77
 -14  10  22   12.52    9.40
 -14  10  22   16.24    7.92
 -14  10  22   20.70    7.57
 -14  10  23   18.06    5.70
 -14  10  23   15.22    7.75
 -14  10  23   16.18    9.69
 -14  10  24    9.73    7.85
 -14  10  24    5.38    8.18
 -14  10  24   11.57    7.36
 -14  11   0  172.37    5.15
  14 -11   0  171.22    4.94
  14 -11  -1   65.82    4.58
 -14  11   1   73.80    6.23
 -14  11   2   30.98    5.83
  14 -11  -2   21.08    5.92
  14 -11  -3    8.62    6.24
 -14  11   3   11.86    4.06
  14 -11  -4   14.99    5.81
 -14  11   4    8.61    5.89
 -14  11   4   12.45    4.94
 -14  11   5   33.22    4.99
  14 -11  -5   32.01    4.55
 -14  11   5   24.77    6.14
  14 -11  -6   62.82    6.24
 -14  11   6   62.95    4.44
 -14  11   6   75.43    7.16
 -14  11   7    8.72    6.13
 -14  11   7    9.98    6.84
  14 -11  -7    4.80    6.19
  14 -11  -8    0.83    6.50
 -14  11   8   -2.14    6.18
 -14  11   8    4.75    4.98
  14 -11  -9   91.41    6.93
 -14  11   9   97.29    7.16
 -14  11   9  100.80    5.12
  14 -11 -10    4.17    6.77
 -14  11  10   14.39    6.47
 -14  11  10   13.23    6.88
 -14  11  11   26.69    6.44
 -14  11  11   19.50    4.81
  14 -11 -11   19.54    4.77
 -14  11  12   12.94    6.93
  14 -11 -12    6.41    7.08
 -14  11  12    4.08    4.53
 -14  11  13    7.54    5.03
 -14  11  13    4.76    6.58
  14 -11 -13   12.52    7.32
  14 -11 -14    7.71    5.09
 -14  11  14   11.87    7.17
 -14  11  14   11.84    6.60
 -14  11  15   25.90    6.83
 -14  11  15   32.14    5.23
 -14  11  16   23.64    7.42
 -14  11  16   16.07    7.96
 -14  11  16   10.92    6.84
 -14  11  17  113.95    8.23
 -14  11  17  136.88    7.38
 -14  11  17  121.77    6.04
 -14  11  18   11.40    7.51
 -14  11  18    7.18    8.41
 -14  11  18   12.25    6.88
 -14  11  19   12.73    5.04
 -14  11  19   14.78    8.73
 -14  11  19   27.65    7.80
 -14  11  20   11.70    8.96
 -14  11  20   -2.40    5.47
 -14  11  20    9.88    7.25
 -14  11  21   73.35    7.04
 -14  11  21   96.07    7.91
 -14  11  21   89.71    8.13
 -14  11  22    7.20    7.84
 -14  11  22   -1.72    6.88
 -14  11  22    5.15    5.54
 -14  11  23   80.25    8.11
 -14  11  23   69.92    6.14
 -14  11  23   62.77   10.18
 -14  11  24    1.78    7.85
 -14  11  24    4.08   10.09
 -14  11  24    6.55    8.15
 -14  12   0  109.35    4.69
  14 -12   0  105.79    4.61
 -14  12   1   11.19    4.10
  14 -12  -1   12.79    4.31
  14 -12  -2   38.27    4.60
 -14  12   2   48.92    6.05
 -14  12   3   22.56    5.87
  14 -12  -3   27.58    4.51
 -14  12   4   -0.77    4.10
  14 -12  -4    6.74    5.99
  14 -12  -5    4.74    6.25
 -14  12   5    5.49    6.21
 -14  12   6   32.79    4.45
 -14  12   6   34.79    4.83
  14 -12  -6   32.43    4.48
 -14  12   7    5.05    4.98
 -14  12   7    9.81    5.95
  14 -12  -7   10.79    6.59
  14 -12  -8  102.40    7.05
 -14  12   8  121.66    7.16
 -14  12   8  119.47    4.89
  14 -12  -9    4.87    6.78
 -14  12   9   13.04    4.82
 -14  12   9    5.25    6.22
  14 -12 -10    4.50    6.87
 -14  12  10    6.65    7.02
 -14  12  10    4.89    6.41
 -14  12  11    9.58    6.97
  14 -12 -11   -0.35    6.98
 -14  12  11    2.67    4.37
 -14  12  12   -2.10    4.52
  14 -12 -12    5.41    5.15
 -14  12  12   -2.81    4.94
 -14  12  13   29.27    6.79
 -14  12  13   24.58    7.21
 -14  12  14   10.83    6.52
 -14  12  14   10.67    5.32
 -14  12  15   48.61    7.52
 -14  12  15   45.59    5.80
 -14  12  15   55.14    6.81
 -14  12  16   35.36    5.98
 -14  12  16   34.76    7.64
 -14  12  16   40.92    6.93
 -14  12  17    9.78    5.34
 -14  12  17   19.35    6.93
 -14  12  17   18.84    8.42
 -14  12  18   20.27    8.90
 -14  12  18   27.92    7.12
 -14  12  18   23.34    7.54
 -14  12  19    5.03    8.98
 -14  12  19    4.06    5.46
 -14  12  19   -0.24    5.03
 -14  12  20   14.47    5.51
 -14  12  20   15.28    5.25
 -14  12  20   13.13    9.14
 -14  12  21   24.41    7.97
 -14  12  21   -0.29    9.45
 -14  12  21   15.99    7.59
 -14  12  22    7.90    9.79
 -14  12  22    4.08    7.73
 -14  12  22   -2.36    8.12
 -14  12  23    3.82    7.27
 -14  12  23    3.31    7.98
 -14  12  23    3.44    5.93
  14 -13   0  137.12    6.67
 -14  13   0  139.80    4.94
  14 -13  -1   65.06    6.40
 -14  13   1   66.89    4.58
  14 -13  -2    1.26    6.12
 -14  13   2    7.75    6.04
  14 -13  -3    8.27    4.24
 -14  13   3    7.66    5.90
 -14  13   4    5.85    4.39
  14 -13  -4   12.35    4.50
 -14  13   5   32.92    6.04
  14 -13  -5   30.89    6.38
 -14  13   6   19.99    4.59
  14 -13  -6   27.30    6.45
 -14  13   7   55.65    4.91
  14 -13  -7   33.72    5.01
 -14  13   7   51.83    6.42
 -14  13   8   11.68    4.88
  14 -13  -8    6.62    6.96
 -14  13   8    9.58    4.22
  14 -13  -9   23.53    6.95
 -14  13   9   34.47    6.54
 -14  13   9   18.49    6.85
  14 -13 -10   11.07    7.02
 -14  13  10   11.20    4.92
 -14  13  10   12.13    6.31
 -14  13  11    3.86    6.98
 -14  13  11    6.27    4.58
  14 -13 -11    2.67    7.30
 -14  13  12   -1.62    4.35
 -14  13  12    3.21    5.15
 -14  13  13   41.18    7.53
 -14  13  13   34.63    5.69
 -14  13  13   34.49    6.72
 -14  13  14    5.75    5.35
 -14  13  14   15.42    6.73
 -14  13  14    4.35    7.95
 -14  13  15   49.14    8.25
 -14  13  15   43.50    7.67
 -14  13  15   55.31    7.06
 -14  13  16   26.66    6.08
 -14  13  16   38.08    6.96
 -14  13  16   26.54    5.38
 -14  13  17   37.80    6.33
 -14  13  17   41.45    7.61
 -14  13  17   43.63    7.06
 -14  13  18   32.35    7.86
 -14  13  18   33.82    7.22
 -14  13  18   39.68    9.21
 -14  13  19    2.78    9.06
 -14  13  19    2.08    5.46
 -14  13  19    3.34    5.14
 -14  13  20   25.57    7.84
 -14  13  20   14.76    7.51
 -14  13  20   17.08    9.64
 -14  13  21   12.81    7.57
 -14  13  21    1.26    9.88
 -14  13  21   15.17    8.11
 -14  13  22   83.43   10.43
 -14  13  22   97.49    8.15
 -14  13  22   87.97    8.68
 -14  14   0   49.29    4.55
  14 -14   0   54.26    4.49
  14 -14  -1    7.46    6.19
 -14  14   1   11.23    4.45
  14 -14  -2   48.45    6.52
 -14  14   2   57.79    6.27
  14 -14  -3   10.95    6.22
 -14  14   3   -1.15    4.28
 -14  14   4   13.23    4.33
  14 -14  -4    6.91    6.33
  14 -14  -5    4.71    4.49
 -14  14   5    8.27    6.34
 -14  14   6   18.67    4.36
  14 -14  -6   14.78    4.66
  14 -14  -7   20.44    6.81
 -14  14   7   17.56    6.32
 -14  14   8   50.31    6.56
  14 -14  -8   49.93    7.14
 -14  14   8   47.71    5.18
  14 -14  -9   70.34    5.27
 -14  14   9   77.95    4.84
 -14  14   9   79.94    5.25
 -14  14  10   26.25    7.07
 -14  14  10   25.88    6.63
 -14  14  11    1.40    6.50
 -14  14  11    8.90    5.30
 -14  14  12   41.01    8.06
 -14  14  12   44.71    4.92
 -14  14  12   38.70    7.17
 -14  14  13   21.51    5.22
 -14  14  13   18.70    8.03
 -14  14  13   23.46    4.74
 -14  14  14   15.76    4.73
 -14  14  14    6.12    5.81
 -14  14  14   14.10    7.52
 -14  14  15   62.27    5.11
 -14  14  15   62.90    8.66
 -14  14  15   74.31    7.64
 -14  14  16   -1.85    4.93
 -14  14  16   -0.85    5.49
 -14  14  16    5.79    8.90
 -14  14  17   18.57    6.61
 -14  14  17   25.91    5.05
 -14  14  17   31.72    8.00
 -14  14  18    1.16    5.03
 -14  14  18    5.54    9.09
 -14  14  18    1.62    7.76
 -14  14  19   -0.55    5.69
 -14  14  19    4.66    9.45
 -14  14  19    0.03    7.32
 -14  14  20   13.93    7.54
 -14  14  20    8.75    9.72
 -14  14  20    1.54    8.16
 -14  14  21    5.27    7.66
 -14  14  21    2.92    8.21
 -14  14  21   -2.98    9.96
  14 -15   0    5.50    4.39
 -14  15   0   -2.40    4.39
  14 -15  -1   10.58    4.29
 -14  15   1    9.24    6.21
  14 -15  -2   49.71    4.59
 -14  15   2   58.20    6.38
  14 -15  -3   14.83    4.46
 -14  15   3    6.48    4.45
 -14  15   4   49.02    6.36
  14 -15  -4   42.91    4.54
  14 -15  -5    0.13    6.56
 -14  15   5    2.07    4.45
 -14  15   6   37.34    6.56
  14 -15  -6   39.09    6.75
  14 -15  -7    2.37    4.93
 -14  15   7    6.94    4.43
 -14  15   8   53.41    6.63
 -14  15   9   15.65    5.16
 -14  15   9   16.94    6.64
 -14  15  10   14.84    4.54
 -14  15  10   13.08    6.96
 -14  15  10   13.99    5.34
 -14  15  11    4.65    7.81
 -14  15  11   10.01    6.46
 -14  15  11    6.25    5.18
 -14  15  12   28.21    6.72
 -14  15  12   25.13    5.71
 -14  15  12   26.28    7.47
 -14  15  13    2.82    8.44
 -14  15  13   -0.78    5.17
 -14  15  13    5.94    6.62
 -14  15  14  117.90    6.55
 -14  15  14  138.78    8.19
 -14  15  14  125.96    7.39
 -14  15  15   30.65    7.14
 -14  15  15   28.06    7.79
 -14  15  15   30.00    8.76
 -14  15  16    5.03    7.05
 -14  15  16    7.42    8.89
 -14  15  16    7.75    5.52
 -14  15  17   -2.49    7.77
 -14  15  17    6.72    7.11
 -14  15  17    2.30    6.58
 -14  15  18   31.19    7.92
 -14  15  18   23.92    7.46
 -14  15  18   31.85    9.53
 -14  15  19    3.10    5.85
 -14  15  19    0.53    9.73
 -14  15  19   -2.48    7.38
 -14  15  20   10.86   10.37
 -14  15  20    8.56    7.82
 -14  15  20   -0.16    5.77
 -14  16   0   14.61    6.36
  14 -16   0   16.06    6.40
 -14  16   1   19.50    6.40
  14 -16  -1   22.61    6.68
  14 -16  -2   89.13    6.94
 -14  16   2   98.92    5.03
 -14  16   3   53.53    6.56
  14 -16  -3   50.53    6.87
 -14  16   4    4.01    4.35
  14 -16  -4    6.03    6.61
 -14  16   5   -4.51    6.23
  14 -16  -5   -1.07    4.71
  14 -16  -6    6.66    4.89
 -14  16   6   -0.75    4.48
 -14  16   7   18.07    6.75
 -14  16   8   65.45    5.02
 -14  16   9   -4.80    5.56
 -14  16   9    6.49    6.17
 -14  16   9    5.26    4.97
 -14  16  10    0.45    7.74
 -14  16  10   -7.61    7.32
 -14  16  10    1.37    6.56
 -14  16  11    2.83    5.47
 -14  16  11   -5.11    7.90
 -14  16  11   14.06    4.77
 -14  16  12   11.05    7.44
 -14  16  12    6.71    4.84
 -14  16  12    3.43    5.88
 -14  16  13   -0.07    5.43
 -14  16  13    3.57    6.83
 -14  16  13  -12.90    8.58
 -14  16  14   22.53    6.33
 -14  16  14   21.28    7.83
 -14  16  14   24.69    6.99
 -14  16  15    5.83    9.08
 -14  16  15   10.89    7.01
 -14  16  15   10.82    7.84
 -14  16  16   11.17    9.35
 -14  16  16   20.10    5.62
 -14  16  16   25.11    7.18
 -14  16  17    1.28    6.82
 -14  16  17    3.59    8.03
 -14  16  17    1.96    7.12
 -14  16  18    8.10    8.26
 -14  16  18    7.08    9.77
 -14  16  18    2.92    7.42
 -14  16  19    6.63    9.99
 -14  16  19   -0.77    5.34
 -14  16  19    7.86    8.35
 -14  17   0   20.26    4.89
  14 -17   0   11.82    4.80
 -14  17   1    3.13    4.68
  14 -17  -1    3.73    4.75
 -14  17   2   16.29    6.80
  14 -17  -2   13.71    4.71
 -14  17   3   29.83    4.76
  14 -17  -3   31.19    4.98
 -14  17   4    1.98    6.59
 -14  17   5   15.25    4.72
 -14  17   6   39.91    6.55
 -14  17   7   72.05    5.05
 -14  17   7   52.64    7.69
 -14  17   8    3.39    5.34
 -14  17   8   10.91    6.67
 -14  17   9   -2.80    6.95
 -14  17   9    6.93    7.82
 -14  17  10   25.99    7.99
 -14  17  10   22.32    7.64
 -14  17  10   22.83    4.83
 -14  17  11   -1.55    5.75
 -14  17  11   -3.30    5.22
 -14  17  11    1.98    6.84
 -14  17  12    9.07    8.56
 -14  17  12    1.17    7.72
 -14  17  12    2.04    6.86
 -14  17  13   96.61    7.33
 -14  17  13  107.40    8.29
 -14  17  13   95.99    9.39
 -14  17  14   65.39    6.61
 -14  17  14   67.56    7.35
 -14  17  14   53.37    5.96
 -14  17  15   12.50    7.88
 -14  17  15    8.39    9.34
 -14  17  15   16.11    7.40
 -14  17  16   -3.07    7.28
 -14  17  16    4.85    8.03
 -14  17  16    9.11    9.73
 -14  17  17   34.70    6.13
 -14  17  17   36.17    7.20
 -14  17  17   37.86    7.60
 -14  17  18   -9.18   10.01
 -14  17  18    4.81    6.05
 -14  17  18    2.70    7.66
  14 -18   0   18.76    6.75
 -14  18   0   10.78    6.90
  14 -18  -1    0.94    6.82
 -14  18   1    4.32    6.90
 -14  18   2    7.35    4.96
 -14  18   3   35.33    6.99
 -14  18   4    6.23    5.04
 -14  18   5   48.86    7.04
 -14  18   5   27.59    7.51
 -14  18   6    1.71    4.81
 -14  18   6    0.29    7.36
 -14  18   7    6.52    5.37
 -14  18   7    8.81    6.83
 -14  18   8    9.14    8.14
 -14  18   8   25.61    6.98
 -14  18   9    8.70    4.78
 -14  18   9   20.42    7.92
 -14  18  10   10.77    8.43
 -14  18  10    4.42    6.99
 -14  18  10    4.53    5.51
 -14  18  11   17.05    7.96
 -14  18  11    6.84    6.27
 -14  18  11    8.20    7.29
 -14  18  12    5.50    5.65
 -14  18  12   10.35    8.76
 -14  18  12    8.75    7.24
 -14  18  13   -2.08    8.28
 -14  18  13    4.24    6.54
 -14  18  13   11.34    7.21
 -14  18  14   30.12    9.46
 -14  18  14   26.57    8.21
 -14  18  14   21.38    5.42
 -14  18  15    5.96    5.86
 -14  18  15   -0.17    5.00
 -14  18  15    4.80    9.38
 -14  18  16    0.74    9.91
 -14  18  16    7.89    5.31
 -14  18  16   11.50    8.47
 -14  18  17    4.32    8.78
 -14  18  17   -3.50   10.29
 -14  19   0    0.05    4.96
 -14  19   1    8.43    7.16
 -14  19   2   14.36    5.33
 -14  19   2   24.91    5.13
 -14  19   3    3.06    5.09
 -14  19   3    2.97    7.17
 -14  19   4    3.98    5.28
 -14  19   4    4.47    7.05
 -14  19   5   73.70    5.52
 -14  19   5   90.76    7.37
 -14  19   6    8.32    5.64
 -14  19   6    7.35    5.20
 -14  19   7   -4.56    7.00
 -14  19   7    1.70    8.00
 -14  19   8    0.78    8.46
 -14  19   8    1.39    5.23
 -14  19   9   25.47    5.33
 -14  19   9   28.40    8.28
 -14  19  10    9.89    7.27
 -14  19  10    2.88    5.93
 -14  19  11   16.28    6.49
 -14  19  11   22.67    8.20
 -14  19  11   15.39    7.24
 -14  19  12   33.95    9.18
 -14  19  12   20.99    7.40
 -14  19  12   35.47    5.99
 -14  19  13   72.95    6.96
 -14  19  13   69.74    5.83
 -14  19  13   67.48    8.72
 -14  19  14    6.71    9.87
 -14  19  14    2.39    5.38
 -14  19  14   -2.50    8.64
 -14  19  15   26.92   10.06
 -14  19  15   25.22    5.52
 -14  19  15   23.22    6.36
 -14  20   0   24.45    5.33
 -14  20   0   25.34    7.42
 -14  20   1    9.82    7.38
 -14  20   1    3.88    7.54
 -14  20   2   21.39    7.58
 -14  20   2   38.84    7.46
 -14  20   3   -2.11    5.12
 -14  20   3    3.03    7.69
 -14  20   4   48.43    7.86
 -14  20   4   62.92    7.71
 -14  20   5   26.45    8.00
 -14  20   5   24.96    5.34
 -14  20   6    7.99    5.21
 -14  20   6   10.63    8.16
 -14  20   7   30.93    7.51
 -14  20   7   24.48    8.29
 -14  20   8    7.96    8.39
 -14  20   8   19.15    5.45
 -14  20   9   18.21    7.57
 -14  20   9    6.62    6.03
 -14  20  10   25.51    6.32
 -14  20  10   14.02    7.75
 -14  20  11   12.96    6.11
 -14  20  11    0.54    9.22
 -14  20  11    6.23    7.73
 -14  20  12    9.30    7.58
 -14  20  12    1.80    8.84
 -14  20  12    3.25    9.25
 -14  20  13    0.84    6.83
 -14  20  13    7.09    5.50
 -14  20  13    6.35    8.99
 -14  20  14    2.56    5.39
 -14  20  14   -0.96    6.93
 -14  21   0   13.22    5.48
 -14  21   0    8.59    5.45
 -14  21   1    3.77    5.47
 -14  21   1    0.73    7.68
 -14  21   2    8.07    7.67
 -14  21   2    7.12    7.77
 -14  21   3   13.90    8.14
 -14  21   3    4.12    5.31
 -14  21   4   10.12    8.27
 -14  21   4   35.22    7.69
 -14  21   5   17.51    8.33
 -14  21   5   22.01    7.79
 -14  21   6    1.93    8.47
 -14  21   6   -6.79    5.33
 -14  21   7    3.67    7.51
 -14  21   7   -9.76    8.42
 -14  21   8   10.38    8.97
 -14  21   8    6.11    5.51
 -14  21   9   13.70    5.44
 -14  21   9   15.53    6.27
 -14  21  10   26.93    7.84
 -14  21  10   13.41    6.86
 -14  21  11   22.39    8.18
 -14  21  11   35.19    9.58
 -14  21  12   14.29    9.93
 -14  21  12   16.84    8.08
 -14  21  12   11.74    6.45
 -14  22   0   -2.21    5.83
 -14  22   0   -1.67    5.84
 -14  22   1   -9.42    8.22
 -14  22   1    4.05    5.75
 -14  22   2   -1.09    5.71
 -14  22   2   -1.00    5.61
 -14  22   3    3.38    5.73
 -14  22   3    3.02    8.17
 -14  22   4    6.21    8.39
 -14  22   4   11.01    8.11
 -14  22   5   14.20    8.03
 -14  22   5    8.17    8.34
 -14  22   6   -0.99    8.62
 -14  22   6   14.45    5.89
 -14  22   7    1.38    8.86
 -14  22   7    2.70    8.01
 -14  22   8    2.44    6.52
 -14  22   8    9.14    8.13
 -14  22   9    3.88    5.72
 -14  22   9   -5.48    6.90
 -14  23   0   -4.63    8.32
 -14  23   0    4.28    5.99
 -14  23   1    6.02    8.49
 -14  23   1    0.38    8.39
 -14  23   2    8.06    6.09
 -14  23   2    9.74    6.10
 -14  23   3   35.57    8.46
 -14  23   3   23.44    6.19
 -14  23   4    2.93    5.95
 -14  23   4   11.87    5.95
 -14  23   5   -1.09    6.27
 -14  23   5   -0.37    8.41
 -14  23   6   18.88    8.67
 -14  23   6   16.70    6.55
 -14  23   7   14.82    6.47
 -14  23   7    3.31    5.90
 -14  24   0   18.88    8.72
 -14  24   0  -10.28    8.45
 -14  24   1   16.15    8.78
 -14  24   1   14.38    6.15
 -14  24   2   -5.99    8.84
 -14  24   2   -3.30    8.77
 -14  24   3   26.32    6.21
 -14  24   3   16.57    9.06
 -13 -16   1   15.67    6.37
  13  16  -1   17.24    6.42
  13  16  -2    9.99    9.20
 -13 -16   2   -1.31    8.86
 -13 -16   3    8.36    6.34
  13  16  -3    5.21    6.33
 -13 -16   3    5.35    9.14
  13  16  -4   -6.38    8.98
 -13 -16   4    4.85    9.17
 -13 -16   4    2.32    8.86
 -13 -16   5    9.52    9.39
  13  16  -5    4.13    9.18
 -13 -16   5    4.01    9.15
  13  16  -6    5.15    6.15
 -13 -16   6   -2.66    6.51
  13  16  -6    9.52    8.81
 -13 -16   6   -1.36    6.06
 -13 -16   7   -1.21    8.37
  13  16  -7   -3.79    8.80
  13  16  -7   10.96    8.79
 -13 -16   7   15.06    9.33
 -13 -16   8    0.12    8.87
 -13 -16   8    2.74    9.36
  13  16  -8   11.11    8.88
  13  16  -8   12.33    6.66
  13  16  -9    9.50    9.01
 -13 -16   9    3.93    8.77
  13  16  -9   11.68    9.26
 -13 -16   9    5.79    6.64
  13  16 -10    8.68    9.23
  13  16 -10    8.00    8.93
  13  16 -11   19.25    9.09
 -13 -15   1   -0.59    6.42
 -13 -15   1    2.26    6.21
  13  15  -1    3.89    8.55
 -13 -15   2    8.06    8.55
 -13 -15   2    9.58    6.20
  13  15  -2   -7.14    8.61
 -13 -15   3    5.79    6.26
  13  15  -3   11.74    8.47
 -13 -15   3    4.32    5.94
 -13 -15   4   70.80    8.75
 -13 -15   4   64.96    6.54
  13  15  -4   70.81    8.85
 -13 -15   5    7.13    8.59
 -13 -15   5   -0.25    6.22
  13  15  -5   -1.77    6.00
  13  15  -6    0.66    8.37
 -13 -15   6    5.53    8.92
 -13 -15   6   -3.94    8.35
  13  15  -7    9.49    6.33
 -13 -15   7   29.46    9.07
 -13 -15   7    1.63    5.75
  13  15  -7   22.16    8.64
  13  15  -8  165.81    9.20
 -13 -15   8  131.39    7.09
  13  15  -8  150.59    9.26
 -13 -15   8   -0.78    5.87
 -13 -15   9   25.89    9.19
  13  15  -9   24.24    8.92
  13  15  -9   28.43    8.75
 -13 -15   9   -4.98    5.94
 -13 -15  10    3.78    5.92
 -13 -15  10    2.63    6.39
  13  15 -10    7.93    8.43
  13  15 -10    5.83    6.28
 -13 -15  11   -2.66    5.98
 -13 -15  11    6.52    9.02
  13  15 -11    5.96    8.90
  13  15 -11    1.43    8.42
  13  15 -12   63.80    6.88
  13  15 -12   64.43    8.85
 -13 -15  12   56.25    6.73
 -13 -15  12   -4.39    6.08
  13  15 -13   41.69    8.95
 -13 -15  13   23.96    9.58
 -13 -15  13    0.60    8.48
  13  15 -13   23.74    9.09
  13  15 -14    4.87    6.12
  13  15 -14   10.01    9.19
 -13 -15  14   -3.62    8.73
 -13 -15  14    4.09    9.36
 -13 -15  15    4.37    8.59
 -13 -15  15   10.17    9.29
  13  15 -15   29.23    8.61
  13  15 -15   23.40    6.61
 -13 -14   1    7.83    8.23
  13  14  -1   14.71    8.25
 -13 -14   1    3.33    8.64
  13  14  -2   14.45    5.89
 -13 -14   2    5.57    8.24
 -13 -14   2   10.92    8.14
 -13 -14   3    1.72    8.53
  13  14  -3   18.10    8.29
 -13 -14   3   11.51    8.31
 -13 -14   4   31.42    8.79
  13  14  -4   40.89    8.50
 -13 -14   4   15.25    6.04
 -13 -14   5   10.94    8.36
  13  14  -5   22.75    5.76
 -13 -14   5   16.11    8.29
 -13 -14   6    2.69    6.19
 -13 -14   6    2.36    7.83
  13  14  -6    4.99    8.06
 -13 -14   7    2.20    6.10
 -13 -14   7    1.95    7.74
  13  14  -7   -3.60    8.32
  13  14  -7    0.79    8.19
  13  14  -8   11.42    8.05
 -13 -14   8    5.02    8.54
  13  14  -8   14.92    8.43
 -13 -14   8   -2.10    7.90
 -13 -14   9   10.24    8.45
 -13 -14   9   -3.37    8.01
  13  14  -9    5.04    5.93
  13  14  -9    6.03    8.03
 -13 -14  10   39.53    8.79
 -13 -14  10   -2.89    7.87
  13  14 -10   50.97    8.67
  13  14 -10   49.50    8.27
 -13 -14  11   10.24    8.69
  13  14 -11   11.43    5.53
  13  14 -11   14.02    5.98
 -13 -14  11   -4.64    8.13
  13  14 -12    2.64    8.75
 -13 -14  12    1.72    8.23
  13  14 -12    4.37    8.23
 -13 -14  12    1.56    8.77
  13  14 -13    0.41    6.06
 -13 -14  13   -0.67    5.73
  13  14 -13    5.02    8.12
 -13 -14  13    0.33    8.93
 -13 -14  14    1.99    6.27
  13  14 -14   -4.00    8.15
 -13 -14  14    0.92    8.31
  13  14 -14   -0.38    8.73
  13  14 -15   25.37    8.43
 -13 -14  15   14.96    9.07
 -13 -14  15    5.93    8.32
  13  14 -15   35.03    8.93
 -13 -14  16   17.45    9.55
  13  14 -16   23.71    6.27
  13  14 -16   23.84    6.08
 -13 -14  16   -4.61    8.49
 -13 -14  17    7.80    6.42
 -13 -14  17   -1.37    6.23
  13  14 -17    3.67    8.56
  13  14 -17    5.12    6.37
  13  14 -18   47.85    8.98
 -13 -13   1    3.34    7.72
  13  13  -1    7.86    7.84
 -13 -13   1   -0.81    5.74
 -13 -13   2   13.24    5.79
 -13 -13   2   21.86    7.84
  13  13  -2   23.94    5.69
 -13 -13   3   50.26    8.07
  13  13  -3   68.03    8.04
 -13 -13   3   50.75    5.99
 -13 -13   4    7.62    5.93
  13  13  -4    3.95    7.68
 -13 -13   4   15.70    5.54
  13  13  -5    5.61    5.33
 -13 -13   5    4.88    5.55
 -13 -13   5   -0.72    5.68
  13  13  -6  160.15    8.23
 -13 -13   6   -3.49    7.47
 -13 -13   6  125.15    8.59
  13  13  -7   40.40    7.74
 -13 -13   7    4.15    7.59
 -13 -13   7   21.49    8.27
  13  13  -8   13.79    8.00
 -13 -13   8    7.62    8.08
  13  13  -8    6.61    7.62
 -13 -13   8    6.05    5.51
  13  13  -9    5.72    7.64
 -13 -13   9   -0.05    5.47
 -13 -13   9    3.95    5.90
  13  13  -9   -0.33    8.09
  13  13 -10   27.63    5.73
  13  13 -10   35.48    5.90
 -13 -13  10   24.28    8.30
 -13 -13  10    1.64    5.40
  13  13 -11   -3.26    8.11
  13  13 -11    7.67    7.58
 -13 -13  11   -3.26    7.68
 -13 -13  11   -0.65    5.85
 -13 -13  12   15.52    8.49
  13  13 -12   20.78    7.94
  13  13 -12   18.88    5.99
 -13 -13  12    0.78    7.88
 -13 -13  13    6.48    7.97
  13  13 -13   81.28    8.48
  13  13 -13   65.71    8.21
 -13 -13  13   71.29    8.86
  13  13 -14   25.19    7.84
 -13 -13  14   12.58    8.75
 -13 -13  14   -2.14    5.56
  13  13 -14   16.21    6.24
 -13 -13  15   24.33    6.59
 -13 -13  15   -3.21    8.17
  13  13 -15   39.35    8.32
  13  13 -15   31.01    6.25
 -13 -13  16    3.19    6.32
  13  13 -16    3.10    8.21
  13  13 -16   17.75    8.81
 -13 -13  16   -1.28    8.04
  13  13 -17   -1.21    8.78
 -13 -13  17    0.73    5.64
  13  13 -17   -0.74    8.15
 -13 -13  17    5.35    8.96
  13  13 -18   -0.07    8.87
 -13 -13  18    8.89    8.37
 -13 -13  18   -1.50    9.20
  13  13 -18    2.68    8.42
  13  13 -19   28.44    6.48
 -13 -13  19   -1.26    5.84
  13  13 -19   34.60    8.74
 -13 -13  19   18.16    9.39
  13  13 -20    8.01    6.24
  13  13 -20    9.17    9.03
  13  12  -1   12.37    7.60
 -13 -12   1   11.75    7.88
 -13 -12   1   15.02    7.67
  13  12  -2   -7.63    7.40
 -13 -12   2    1.70    5.42
 -13 -12   2    7.33    7.61
 -13 -12   3    3.54    7.70
  13  12  -3    2.90    7.55
 -13 -12   3    4.50    5.49
  13  12  -4   13.11    7.28
 -13 -12   4   19.45    7.80
 -13 -12   4   14.62    5.30
 -13 -12   5   14.20    7.89
 -13 -12   5   11.05    5.57
  13  12  -5   18.25    5.33
 -13 -12   6    3.76    7.86
  13  12  -6    6.08    5.32
 -13 -12   6   -4.81    5.29
  13  12  -7   20.08    7.38
 -13 -12   7   17.50    7.88
 -13 -12   7   -2.38    5.16
  13  12  -8   11.90    8.02
 -13 -12   8    7.22    7.37
 -13 -12   8   22.60    7.88
  13  12  -8   16.35    5.22
 -13 -12   9    4.37    7.36
  13  12  -9   75.68    5.77
  13  12  -9   76.19    5.62
 -13 -12   9   59.93    8.14
 -13 -12  10   -3.43    7.22
  13  12 -10   23.12    8.17
 -13 -12  10   16.53    8.08
  13  12 -10   24.14    7.34
 -13 -12  11    3.82    5.63
 -13 -12  11   -0.74    7.36
  13  12 -11    5.65    5.67
  13  12 -11    3.21    7.40
 -13 -12  12    1.95    5.42
  13  12 -12    8.84    5.21
 -13 -12  12    0.30    8.20
  13  12 -12    6.58    8.13
 -13 -12  13   30.00    8.42
 -13 -12  13    0.01    7.56
  13  12 -13   28.21    7.68
  13  12 -13   34.82    5.81
  13  12 -14    3.02    8.22
 -13 -12  14   -4.31    7.72
  13  12 -14    5.50    7.50
 -13 -12  14   -0.57    8.34
  13  12 -15   -2.85    7.75
 -13 -12  15   -1.81    6.03
  13  12 -15   -2.01    8.25
 -13 -12  15   -4.90    5.47
  13  12 -16    6.67    8.36
  13  12 -16    2.15    7.80
 -13 -12  16    8.80    8.53
 -13 -12  16   -0.61    7.84
 -13 -12  17   33.48    8.60
  13  12 -17   22.71    7.87
 -13 -12  17   -1.39    5.41
  13  12 -17   25.91    6.25
  13  12 -18    2.18    5.96
 -13 -12  18    5.47    8.93
  13  12 -18    1.25    7.97
 -13 -12  18    4.28    8.15
  13  12 -19   28.05    8.49
 -13 -12  19   17.57    9.09
  13  12 -19   34.82    6.35
 -13 -12  19    4.29    5.83
  13  12 -20    5.94    8.63
  13  12 -20    9.59    8.69
 -13 -12  20    5.64    8.16
 -13 -12  20    7.74    9.03
  13  12 -21   11.29   10.94
  13  12 -21    6.12    8.81
 -13 -12  21   -1.32    5.88
 -13 -12  21   -2.18    9.15
 -13 -12  22    2.52    8.59
  13  11  -1  176.44    7.95
 -13 -11   1  143.99    7.92
 -13 -11   1  140.49    7.90
 -13 -11   2    4.61    7.66
 -13 -11   2    7.98    7.54
  13  11  -2    4.81    5.42
 -13 -11   3   75.60    7.77
  13  11  -3   91.31    7.51
 -13 -11   3   71.14    7.90
 -13 -11   4    2.77    7.52
 -13 -11   4   -0.60    7.51
  13  11  -4   -4.37    7.07
 -13 -11   5  281.89    8.56
 -13 -11   5  254.50    8.64
  13  11  -5  309.25    8.31
 -13 -11   6    1.20    7.70
 -13 -11   6    5.57    7.27
  13  11  -6    0.83    7.10
  13  11  -7   37.76    5.14
 -13 -11   7    3.39    7.06
 -13 -11   7   46.12    7.65
 -13 -11   8    2.90    5.40
  13  11  -8    5.96    7.09
 -13 -11   8    5.19    6.95
  13  11  -9   71.98    7.94
 -13 -11   9   71.36    7.80
 -13 -11   9    7.91    7.10
  13  11  -9   74.08    7.24
  13  11 -10   10.21    7.06
 -13 -11  10    3.53    5.23
 -13 -11  10   18.07    7.68
  13  11 -10   18.01    7.53
  13  11 -11   37.76    5.30
 -13 -11  11   41.41    5.70
 -13 -11  11    1.64    5.06
  13  11 -11   40.14    7.71
  13  11 -12   12.92    7.07
 -13 -11  12    6.39    7.98
  13  11 -12    9.68    5.58
 -13 -11  12    0.08    7.15
 -13 -11  13  169.16    8.64
 -13 -11  13    2.29    4.98
  13  11 -13  199.20    8.15
  13  11 -13  183.26    6.31
 -13 -11  14    0.94    7.47
  13  11 -14   10.29    8.12
 -13 -11  14   -3.41    8.14
  13  11 -14    1.35    5.20
 -13 -11  15    4.61    7.23
 -13 -11  15   54.50    8.49
  13  11 -15   63.30    5.99
  13  11 -15   56.20    7.86
 -13 -11  16   -0.80    7.31
  13  11 -16   11.36    5.74
 -13 -11  16    5.40    5.83
  13  11 -16    7.00    5.39
  13  11 -17    7.67    7.72
  13  11 -17    1.74    8.03
 -13 -11  17   -2.00   10.31
 -13 -11  17   -1.59    5.24
 -13 -11  18   19.75    8.62
 -13 -11  18    3.93    7.70
  13  11 -18    3.44    8.34
  13  11 -18   12.88    7.89
  13  11 -19   12.87    8.48
  13  11 -19   18.39    8.33
 -13 -11  19   -1.44    5.53
 -13 -11  19   19.59    8.64
 -13 -11  20    5.10    8.68
 -13 -11  20    5.84    7.90
  13  11 -20    0.51    8.31
  13  11 -20    9.66   10.38
 -13 -11  21   -0.21    5.75
 -13 -11  21   39.68    9.21
  13  11 -21   54.38    9.06
  13  11 -21   51.94    8.55
  13  11 -22    5.02    9.11
  13  11 -22    0.01    8.75
 -13 -11  22   -1.16    5.89
 -13 -11  22    2.73    9.11
 -13 -11  23    7.91   11.43
  13  11 -23   12.55    8.86
  13  11 -23   17.34    9.62
 -13 -10   1   90.11    5.68
  13  10  -1  104.46    7.09
 -13 -10   1   92.00    7.69
  13  10  -2   11.31    4.91
 -13 -10   2   12.83    7.28
 -13 -10   2    6.51    7.42
  13  10  -3    6.71    4.77
 -13 -10   3    4.06    7.19
 -13 -10   3   10.39    7.24
 -13 -10   4    5.12    7.31
  13  10  -4   10.42    6.74
 -13 -10   4   13.90    7.09
 -13 -10   5    6.11    7.46
 -13 -10   5    9.40    7.25
  13  10  -5   13.56    6.92
 -13 -10   6   18.17    7.43
  13  10  -6   26.17    6.73
 -13 -10   6   20.49    7.28
 -13 -10   7   16.82    7.14
  13  10  -7   24.85    6.83
 -13 -10   7   24.45    5.33
  13  10  -8   94.98    7.26
 -13 -10   8   77.40    5.92
 -13 -10   8    0.82    4.87
  13  10  -9   12.25    4.88
 -13 -10   9   -1.27    4.89
 -13 -10   9   15.89    7.49
  13  10 -10   22.63    6.65
 -13 -10  10    6.61    7.48
 -13 -10  10    3.59    6.77
 -13 -10  11    2.41    4.89
 -13 -10  11    4.33    5.41
  13  10 -11    9.25    6.77
  13  10 -11   11.35    7.64
 -13 -10  12    3.64    7.04
  13  10 -12   32.40    6.91
 -13 -10  12   37.26    7.64
  13  10 -12   31.10    5.53
 -13 -10  13    4.72    6.90
  13  10 -13    4.07    7.54
  13  10 -13    0.83    4.92
 -13 -10  13    6.12    7.78
  13  10 -14   30.02    8.01
 -13 -10  14   24.58    7.78
 -13 -10  14    1.26    5.20
  13  10 -14   24.26    7.29
 -13 -10  15   31.65    7.96
  13  10 -15   34.09    5.62
 -13 -10  15    2.25    7.12
  13  10 -15   38.86    7.40
 -13 -10  16    0.13    4.91
  13  10 -16    9.47    7.59
 -13 -10  16    0.19    7.82
  13  10 -16    4.76    5.21
  13  10 -17    0.63    7.32
 -13 -10  17    1.60    8.13
  13  10 -17   11.54    7.76
 -13 -10  17   -1.31    5.14
 -13 -10  18    1.70    8.27
  13  10 -18   13.31    8.20
  13  10 -18    4.18    7.64
 -13 -10  18    1.73    7.48
  13  10 -19   50.11    8.09
 -13 -10  19   -1.58    5.41
  13  10 -19   47.27    8.36
 -13 -10  19   39.58    8.56
  13  10 -20   15.23    8.29
  13  10 -20    8.45    8.15
 -13 -10  20    1.70    7.81
 -13 -10  20    5.16    8.62
 -13 -10  21   -2.29    8.00
  13  10 -21   10.58    8.29
 -13 -10  21    7.40    8.82
  13  10 -21   19.42    8.38
  13  10 -22   41.55    8.46
  13  10 -22   30.33    8.96
 -13 -10  22   21.65    9.05
 -13 -10  22   19.88    5.91
 -13 -10  23   12.35    8.60
 -13 -10  23    5.51    9.11
  13  10 -23    8.08    8.68
  13  10 -23    4.34    9.21
 -13 -10  24   27.88    8.79
  13  10 -24   24.06   11.57
 -13 -10  24   17.01    9.53
  13  10 -24   22.62    8.76
  13   9  -1    5.29    4.67
 -13  -9   1    8.39    4.91
 -13  -9   1    4.53    5.16
  13   9  -2   50.63    6.73
 -13  -9   2   33.14    5.23
 -13  -9   2   42.52    5.16
 -13  -9   3   -5.62    4.93
  13   9  -3    2.53    6.68
 -13  -9   3    1.35    7.13
  13   9  -4   90.89    4.95
 -13  -9   4   90.99    7.40
 -13  -9   4   83.33    7.59
  13   9  -5   53.35    4.91
 -13  -9   5   67.66    7.38
 -13  -9   5   48.95    7.32
  13   9  -6    5.46    4.46
 -13  -9   6   -5.53    6.91
 -13  -9   6    7.50    7.28
 -13  -9   7   -2.47    5.07
 -13  -9   7    0.93    4.93
  13   9  -7  -14.90    6.53
 -13  -9   8    9.63    6.80
 -13  -9   8   10.47    5.03
  13   9  -8    3.20    6.50
 -13  -9   9   -2.26    7.13
  13   9  -9   -2.42    6.48
 -13  -9   9   -8.35    6.79
 -13  -9  10    2.35    7.33
 -13  -9  10    2.44    4.62
  13   9 -10   -3.44    6.62
 -13  -9  11    4.96    5.15
 -13  -9  11    0.71    6.77
  13   9 -11    1.08    6.71
 -13  -9  12   40.58    7.57
 -13  -9  12    3.25    4.67
  13   9 -12   44.70    6.90
  13   9 -13   43.07    7.28
 -13  -9  13   31.58    5.58
 -13  -9  13    2.19    6.49
  13   9 -13   36.85    5.15
 -13  -9  14    5.71    7.58
  13   9 -14    4.94    6.78
  13   9 -14    2.83    5.34
 -13  -9  14    5.87    4.90
  13   9 -15  133.94    5.89
 -13  -9  15  119.39    8.10
 -13  -9  15    5.09    6.90
  13   9 -15  149.87    5.90
  13   9 -16   24.80    7.26
 -13  -9  16   25.26    7.91
 -13  -9  16   -0.70    4.86
  13   9 -16   19.79    7.81
  13   9 -17    3.60    7.76
  13   9 -17    3.14    7.32
 -13  -9  17   -0.75    8.11
 -13  -9  17    1.70    7.33
 -13  -9  18   45.43    8.31
  13   9 -18   51.95    7.90
 -13  -9  18    2.50    7.16
  13   9 -18   52.13    7.70
  13   9 -19   26.84    5.73
 -13  -9  19   -1.78    5.31
  13   9 -19   25.47    7.80
 -13  -9  19   24.11    8.11
  13   9 -20   70.41    6.16
  13   9 -20   79.74    8.35
 -13  -9  20   49.16    8.14
 -13  -9  20   58.94    8.49
  13   9 -21    1.23    5.89
 -13  -9  21    6.04    8.17
 -13  -9  21   -0.47    8.53
  13   9 -21   -0.03    8.22
 -13  -9  22   29.93    5.96
  13   9 -22   40.86   10.52
  13   9 -22   33.41    6.03
 -13  -9  22   26.46    8.79
  13   9 -23   45.42    8.50
 -13  -9  23   37.67    6.18
  13   9 -23   45.87   11.09
 -13  -9  23   31.75    9.49
  13   9 -24   22.62    9.21
 -13  -9  24   22.03    8.61
  13   9 -24   16.06    8.57
 -13  -9  24   15.41   11.05
 -13  -9  25   45.86    8.69
  13   9 -25   34.67   11.61
 -13  -9  25   32.09   11.49
  13   9 -25   27.04    8.45
 -13  -8   1   33.50    5.17
  13   8  -1   45.58    6.43
 -13  -8   1   38.29    6.71
  13   8  -2    3.47    4.38
 -13  -8   2    2.60    5.02
 -13  -8   2    7.48    4.65
 -13  -8   3   -2.99    4.83
 -13  -8   3    4.41    4.97
  13   8  -3    0.99    4.32
  13   8  -4   30.06    6.71
 -13  -8   4   21.76    6.98
 -13  -8   4   29.24    7.22
 -13  -8   5  107.85    7.61
 -13  -8   5  129.87    7.50
  13   8  -5  114.46    6.91
  13   8  -6    3.09    6.17
 -13  -8   6    4.85    7.04
 -13  -8   6    6.88    4.77
  13   8  -7   18.39    4.56
 -13  -8   7   13.11    5.00
 -13  -8   7   20.13    7.08
 -13  -8   8   32.25    6.81
 -13  -8   8   39.86    5.16
  13   8  -8   41.84    6.64
  13   8  -9   42.11    6.70
 -13  -8   9   38.14    4.81
 -13  -8   9   44.33    5.27
  13   8 -10   37.25    4.69
 -13  -8  10   44.39    6.78
 -13  -8  10   38.54    7.04
 -13  -8  11   17.66    4.98
 -13  -8  11   43.88    7.18
  13   8 -11   59.59    6.76
  13   8 -12    4.41    6.42
 -13  -8  12    4.89    6.72
 -13  -8  12    4.49    7.08
  13   8 -13   61.34    7.03
 -13  -8  13   67.52    7.53
 -13  -8  13   -0.45    4.75
 -13  -8  14   45.18    7.83
  13   8 -14   51.42    7.03
 -13  -8  14   13.02    6.80
 -13  -8  15    7.26    6.99
  13   8 -15    7.42    6.98
 -13  -8  15   10.24    7.45
  13   8 -15    8.57    5.09
 -13  -8  16   14.49    5.02
  13   8 -16   26.50    7.69
 -13  -8  16   26.85    7.69
  13   8 -16   30.82    7.14
 -13  -8  17   47.18    7.52
  13   8 -17   34.79    7.53
 -13  -8  17   39.39    7.73
  13   8 -17   46.32    7.69
 -13  -8  18   41.35    7.98
  13   8 -18   42.58    7.81
 -13  -8  18   36.24    5.48
  13   8 -18   41.82    7.37
 -13  -8  19    1.68    8.04
  13   8 -19    7.19    7.82
  13   8 -19    4.16    7.53
 -13  -8  19    0.84    5.50
 -13  -8  20   20.81    7.87
 -13  -8  20   18.49    8.18
  13   8 -20   22.97    7.91
  13   8 -20   22.94    5.63
 -13  -8  21   14.45    8.42
 -13  -8  21   17.94    8.08
  13   8 -21   23.41    7.96
  13   8 -21   29.36    5.78
 -13  -8  22    7.86    5.93
 -13  -8  22    9.60   10.13
  13   8 -22   22.20    8.02
  13   8 -22   14.05    8.26
  13   8 -23   16.28    8.16
 -13  -8  23    6.30    8.80
  13   8 -23   12.74    8.47
 -13  -8  23    7.91    5.99
  13   8 -24   81.01    8.35
 -13  -8  24   45.51    9.04
 -13  -8  24   46.65    6.01
  13   8 -24   59.25   11.03
 -13  -8  25   28.88    6.18
  13   8 -25   38.99   11.45
 -13  -8  25   30.69   11.24
  13   8 -25   49.09    8.63
 -13  -8  26   11.14    8.77
  13   8 -26   -3.44    5.84
  13   8 -26    2.40   11.52
 -13  -8  26    1.97   11.73
 -13  -7   1   19.03    6.60
  13   7  -1    9.18    4.55
 -13  -7   1    9.38    6.90
 -13  -7   2   25.10    4.97
 -13  -7   2   19.54    5.08
  13   7  -2   31.85    6.27
  13   7  -3    5.60    5.98
 -13  -7   3   10.18    4.82
 -13  -7   3   12.76    4.87
 -13  -7   4  210.72    7.55
 -13  -7   4  195.53    7.89
  13   7  -4  217.65    7.08
  13   7  -5   24.43    6.44
 -13  -7   5   12.95    6.89
 -13  -7   5   20.51    6.72
 -13  -7   6   18.34    4.89
  13   7  -6   11.09    6.41
 -13  -7   6   15.12    6.94
  13   7  -7  135.81    5.13
 -13  -7   7  139.90    7.38
 -13  -7   7  125.32    7.28
 -13  -7   8   39.52    5.04
  13   7  -8   47.48    6.55
 -13  -7   8   51.95    6.97
 -13  -7   9    6.40    7.01
 -13  -7   9   21.96    6.82
  13   7  -9   12.81    6.43
 -13  -7  10   -0.30    4.71
 -13  -7  10    2.85    4.90
  13   7 -10    2.03    4.45
  13   7 -11   11.13    6.28
 -13  -7  11   16.21    6.95
 -13  -7  11    3.23    6.72
  13   7 -12   12.65    6.46
 -13  -7  12    9.35    5.03
 -13  -7  12    7.29    7.01
 -13  -7  13    6.34    6.87
  13   7 -13   17.07    6.32
 -13  -7  13    5.88    6.87
 -13  -7  14   21.29    7.15
 -13  -7  14   23.12    7.05
  13   7 -14   22.26    6.88
 -13  -7  15   51.53    7.48
 -13  -7  15   46.68    5.11
  13   7 -15   45.54    7.01
 -13  -7  16   42.22    7.42
 -13  -7  16   56.05    7.54
  13   7 -16   60.62    7.06
 -13  -7  17   39.79    7.63
 -13  -7  17   26.73    7.30
  13   7 -17   39.97    7.27
 -13  -7  18    1.98    7.56
  13   7 -18    3.76    7.15
 -13  -7  18    4.67    5.37
  13   7 -19   20.50    7.36
 -13  -7  19   12.02    5.37
 -13  -7  19   21.10    7.69
 -13  -7  20   -4.44    7.62
 -13  -7  20   -2.12    5.62
  13   7 -20   -2.80    7.22
 -13  -7  21   60.72    8.36
  13   7 -21   74.44    8.18
 -13  -7  21   72.30    8.10
 -13  -7  22   12.92   10.03
  13   7 -22   11.31    9.82
 -13  -7  22   13.32    8.16
 -13  -7  23    8.09    8.28
 -13  -7  23    4.98    8.43
  13   7 -23    8.32    8.26
  13   7 -24   14.81   10.22
 -13  -7  24   11.51   10.54
 -13  -7  24    8.19    5.80
  13   7 -25   80.13   11.69
 -13  -7  25   61.03   11.40
 -13  -7  25   62.04    6.13
 -13  -7  26   24.13   11.43
  13   7 -26   28.13   13.58
 -13  -7  26   33.34    6.24
  13   6  -1   -0.70    6.07
 -13  -6   1   11.76    6.82
 -13  -6   1   12.89    6.54
 -13  -6   2    4.29    4.60
 -13  -6   2    6.16    6.63
  13   6  -2    3.89    6.11
  13   6  -3   81.68    6.40
 -13  -6   3   84.21    6.90
 -13  -6   3   80.46    5.28
  13   6  -4  124.68    6.65
 -13  -6   4  129.42    7.28
 -13  -6   4  129.01    7.19
  13   6  -5    7.75    6.32
 -13  -6   5    9.05    6.75
 -13  -6   5    5.02    6.60
 -13  -6   6    6.89    6.48
  13   6  -6    4.73    6.06
 -13  -6   6    7.09    6.80
 -13  -6   7   61.50    6.91
  13   6  -7   71.25    4.83
 -13  -6   7   64.94    6.90
 -13  -6   8    4.54    6.90
 -13  -6   8   16.62    6.82
  13   6  -8   23.03    6.28
  13   6  -9   37.92    6.53
 -13  -6   9   30.67    5.05
 -13  -6   9   43.26    6.96
 -13  -6  10    4.80    6.61
 -13  -6  10   -3.91    6.73
  13   6 -10    2.39    6.17
 -13  -6  11  101.36    5.27
 -13  -6  11  125.68    7.27
  13   6 -11  115.91    5.13
  13   6 -12   10.81    6.43
 -13  -6  12    7.49    4.87
 -13  -6  12   13.00    6.97
 -13  -6  13   -5.47    6.72
  13   6 -13    6.05    6.39
 -13  -6  13    2.84    6.99
  13   6 -14    5.62    6.53
 -13  -6  14   -2.06    6.91
 -13  -6  14   -3.88    5.04
 -13  -6  15   38.47    7.20
 -13  -6  15   34.09    7.12
  13   6 -15   33.05    4.84
 -13  -6  16   -0.97    7.31
 -13  -6  16    1.81    7.29
  13   6 -16   -0.85    6.87
 -13  -6  17   14.37    7.27
 -13  -6  17   15.76    7.24
  13   6 -17   21.18    6.92
 -13  -6  18   33.58    5.40
 -13  -6  18   31.10    7.46
  13   6 -18   37.64    7.24
  13   6 -19    2.72    7.12
 -13  -6  19    5.11    7.47
 -13  -6  19    7.56    5.18
 -13  -6  20   10.71    5.60
  13   6 -20    5.99    7.25
 -13  -6  20    5.84    7.67
 -13  -6  21   47.95    9.87
  13   6 -21   59.19    7.88
 -13  -6  21   62.81    7.96
 -13  -6  22    1.05    7.62
  13   6 -22    1.39    9.52
 -13  -6  22    5.19    9.86
 -13  -6  23   -2.48    8.05
 -13  -6  23    5.52    9.94
  13   6 -23    0.91    9.68
 -13  -6  24    2.00    7.95
 -13  -6  24    5.63    8.16
  13   6 -24    3.55   10.23
  13   6 -25   26.14   10.91
 -13  -6  25   20.61   12.59
 -13  -6  25   27.28    8.35
 -13  -6  26   43.80   11.34
  13   6 -26   43.46   11.91
 -13  -6  26   53.78    8.54
 -13  -6  27    1.31   12.76
 -13  -6  27    2.97   14.03
 -13  -6  27    1.11    8.76
  13   5  -1   39.19    6.25
 -13  -5   1   46.04    6.82
 -13  -5   1   49.08    6.43
  13   5  -2   -2.29    6.28
 -13  -5   2    2.96    4.62
 -13  -5   2    9.91    6.66
 -13  -5   3  155.70    5.61
 -13  -5   3  150.27    7.13
  13   5  -3  157.22    6.59
  13   5  -4    4.95    6.09
 -13  -5   4   -0.77    6.54
 -13  -5   4    6.83    6.70
  13   5  -5   15.41    6.15
 -13  -5   5   12.60    4.63
 -13  -5   5   16.99    4.53
  13   5  -6   59.17    6.35
 -13  -5   6   63.61    6.83
 -13  -5   6   55.72    4.96
 -13  -5   7    2.01    4.48
  13   5  -7    2.31    4.34
 -13  -5   7    5.67    4.64
 -13  -5   8   40.05    4.81
  13   5  -8   38.30    6.40
 -13  -5   8   48.06    6.85
  13   5  -9   60.18    4.66
 -13  -5   9   54.73    4.86
 -13  -5   9   54.35    4.82
 -13  -5  10    5.86    4.73
  13   5 -10   18.30    6.23
 -13  -5  10   13.31    4.69
 -13  -5  11   51.89    6.81
  13   5 -11   46.67    6.47
 -13  -5  11   45.48    7.00
  13   5 -12   57.64    6.49
 -13  -5  12   50.49    6.84
 -13  -5  12   43.75    6.98
 -13  -5  13   -2.32    4.79
  13   5 -13   -1.43    6.32
 -13  -5  13    0.64    6.50
 -13  -5  14   49.93    6.97
  13   5 -14   58.45    6.61
 -13  -5  14   55.75    7.05
  13   5 -15    6.66    6.57
 -13  -5  15    6.75    6.84
 -13  -5  15    9.40    7.03
  13   5 -16  182.12    7.51
 -13  -5  16  163.15    7.85
 -13  -5  16  162.74    7.62
 -13  -5  17   52.48    7.44
  13   5 -17   57.28    7.05
 -13  -5  17   54.96    7.21
  13   5 -18   -1.83    6.80
 -13  -5  18    2.90    5.35
 -13  -5  18    4.64    7.04
 -13  -5  19   22.74    5.07
 -13  -5  19   15.97    9.12
  13   5 -19   17.43    7.18
 -13  -5  20   43.31    7.71
 -13  -5  20   40.29    5.54
  13   5 -20   41.85    7.40
  13   5 -21    3.61    8.94
 -13  -5  21   -0.25    7.55
 -13  -5  21   -7.06    5.39
 -13  -5  22   -3.19    5.44
  13   5 -22    0.74    7.56
 -13  -5  22   -0.62    7.87
  13   5 -23   59.00    9.93
 -13  -5  23   55.83    8.34
 -13  -5  23   62.74    8.01
  13   5 -24   15.50    8.36
 -13  -5  24   12.56   10.21
 -13  -5  24   17.77    5.73
 -13  -5  25    8.29    5.89
 -13  -5  25    2.07    8.54
  13   5 -25    2.26    8.48
 -13  -5  26   27.53   10.97
 -13  -5  26   24.81    6.01
 -13  -5  27    1.73   14.10
 -13  -5  27   -0.28    6.16
 -13  -5  27    5.70   12.70
  13   4  -1   59.74    6.22
 -13  -4   1   46.79    4.96
 -13  -4   1   47.36    6.29
 -13  -4   2   35.91    6.32
 -13  -4   2   29.84    6.82
  13   4  -2   40.43    6.02
  13   4  -3  111.84    6.43
 -13  -4   3  122.24    6.69
 -13  -4   3  115.32    5.32
 -13  -4   4    4.26    4.45
  13   4  -4    4.13    6.16
 -13  -4   4   14.37    6.48
  13   4  -5    5.33    5.96
 -13  -4   5   15.24    4.48
 -13  -4   5    8.23    4.71
 -13  -4   6  147.02    7.12
  13   4  -6  143.32    5.13
 -13  -4   6  134.34    7.06
  13   4  -7    3.38    6.22
 -13  -4   7    6.20    6.44
 -13  -4   7    9.45    6.33
 -13  -4   8   11.71    4.67
  13   4  -8    6.08    4.30
 -13  -4   8    0.60    6.38
  13   4  -9   10.38    6.08
 -13  -4   9    5.27    6.79
 -13  -4   9    8.13    6.38
 -13  -4  10  234.71    7.48
 -13  -4  10  223.09    7.67
  13   4 -10  234.00    5.70
 -13  -4  11   20.46    4.95
  13   4 -11   16.45    6.58
 -13  -4  11   19.72    6.47
  13   4 -12   18.26    6.31
 -13  -4  12   19.97    4.99
 -13  -4  12   29.58    6.48
 -13  -4  13   87.98    6.82
 -13  -4  13   69.22    7.14
  13   4 -13   81.97    6.61
 -13  -4  14    6.28    7.00
 -13  -4  14   18.82    6.48
  13   4 -14   16.43    4.40
 -13  -4  15   -0.88    4.78
  13   4 -15   -1.81    6.40
 -13  -4  15   -0.27    7.13
 -13  -4  16   20.43    7.22
 -13  -4  16   12.38    6.73
  13   4 -16   10.11    6.59
 -13  -4  17   36.04    7.54
  13   4 -17   49.98    6.88
 -13  -4  17   45.86    7.23
  13   4 -18  135.97    7.50
 -13  -4  18  123.52    5.83
 -13  -4  18   99.69    5.69
  13   4 -19    5.77    6.94
 -13  -4  19    8.96    8.70
 -13  -4  19    8.23    5.24
 -13  -4  20   54.98    5.42
  13   4 -20   69.04    7.51
 -13  -4  20   67.93    9.16
 -13  -4  21   51.68    5.66
 -13  -4  21   56.10    7.63
  13   4 -21   49.95    7.52
 -13  -4  22   26.76    5.47
  13   4 -22   28.98    7.78
 -13  -4  22   33.43    9.41
 -13  -4  23   11.69    7.78
  13   4 -23    9.01    7.70
 -13  -4  23   15.90    5.52
 -13  -4  24    0.20    5.28
  13   4 -24    2.51    9.85
 -13  -4  24    0.99    9.67
 -13  -4  25    2.36    5.61
 -13  -4  25    1.08    8.24
  13   4 -25    3.24   10.49
 -13  -4  26   47.64   10.76
 -13  -4  26   61.08    8.35
 -13  -4  27    9.38   12.58
 -13  -4  27    2.38   14.31
 -13  -4  27   14.26    8.33
 -13  -4  28    5.74   14.36
 -13  -4  28   10.65    8.52
 -13  -4  28    6.07   16.50
 -13  -3   1  173.48    5.24
  13   3  -1  184.26    6.56
 -13  -3   1  171.72    5.49
 -13  -3   2   10.41    6.45
  13   3  -2   14.60    5.98
 -13  -3   2   17.24    6.21
  13   3  -3   19.21    5.95
 -13  -3   3   12.36    4.20
 -13  -3   3    7.64    4.56
 -13  -3   4    3.05    6.64
 -13  -3   4   -6.24    6.28
  13   3  -4    5.87    4.20
  13   3  -5   -1.81    4.34
 -13  -3   5    7.61    6.21
 -13  -3   5    6.06    6.58
  13   3  -6  139.04    6.67
 -13  -3   6  138.26    6.93
 -13  -3   6  123.72    5.28
  13   3  -7   67.90    4.75
 -13  -3   7   64.68    4.83
 -13  -3   7   55.64    6.71
  13   3  -8   36.86    6.14
 -13  -3   8   33.08    6.74
 -13  -3   8   33.04    4.66
 -13  -3   9   76.10    4.87
  13   3  -9   84.71    4.81
 -13  -3   9   74.20    4.92
 -13  -3  10    5.74    4.75
  13   3 -10    0.74    6.06
 -13  -3  10    3.11    4.35
 -13  -3  11   63.90    6.99
 -13  -3  11   66.71    4.81
  13   3 -11   79.04    6.60
 -13  -3  12    3.22    6.87
  13   3 -12    2.14    6.21
 -13  -3  12   -1.43    4.47
 -13  -3  13   53.99    6.76
 -13  -3  13   52.43    7.16
  13   3 -13   66.29    6.55
  13   3 -14   50.66    6.61
 -13  -3  14   51.07    6.63
 -13  -3  14   32.80    7.35
 -13  -3  15  109.30    5.19
  13   3 -15  116.90    6.75
 -13  -3  15   95.79    5.46
 -13  -3  16    4.80    6.57
 -13  -3  16    2.05    7.08
  13   3 -16    6.81    6.54
  13   3 -17    2.04    6.42
 -13  -3  17    1.23    6.69
 -13  -3  17    5.77    5.04
  13   3 -18   76.19    5.28
 -13  -3  18   79.05    7.06
 -13  -3  18   66.87    5.41
 -13  -3  19    7.05    5.31
  13   3 -19    1.20    6.84
 -13  -3  19   -3.69    6.93
 -13  -3  20    9.77    7.20
 -13  -3  20    3.65    5.23
  13   3 -20    9.83    6.95
  13   3 -21   -2.85    7.16
 -13  -3  21    2.80    7.09
 -13  -3  21   -0.65    7.31
 -13  -3  22  102.19    8.00
  13   3 -22  106.33    8.17
 -13  -3  22  114.22    7.90
 -13  -3  23   -0.09    9.33
 -13  -3  23   11.72    7.54
  13   3 -23    0.74    7.94
 -13  -3  24    6.88    7.71
 -13  -3  24   -2.29    9.48
  13   3 -24    7.12    8.08
  13   3 -25    3.52   10.71
 -13  -3  25    2.27   10.02
 -13  -3  25    9.00    7.71
 -13  -3  26   21.10   11.51
 -13  -3  26   24.61    7.91
 -13  -3  26   25.59   10.41
 -13  -3  27   12.13   14.15
 -13  -3  27   22.47    6.15
 -13  -3  27   14.27   10.54
 -13  -3  28   12.57    6.15
 -13  -3  28    8.36   12.57
 -13  -3  28    5.29   14.89
 -13  -2   1  240.97    5.67
  13   2  -1  253.32    5.19
 -13  -2   1  248.73    6.85
  13   2  -2   -1.65    3.98
 -13  -2   2    5.70    6.08
 -13  -2   2   -3.23    6.45
  13   2  -3   72.66    4.44
 -13  -2   3   72.06    4.94
 -13  -2   3   70.75    4.63
 -13  -2   4   11.46    6.01
  13   2  -4   -4.50    6.04
 -13  -2   4    0.46    6.38
 -13  -2   5   63.13    6.69
  13   2  -5   69.79    6.16
 -13  -2   5   62.60    4.57
 -13  -2   6    4.39    6.42
 -13  -2   6    3.01    6.16
  13   2  -6    7.04    4.27
 -13  -2   7   12.73    4.63
  13   2  -7   23.02    6.11
 -13  -2   7   16.52    6.23
 -13  -2   8   47.94    6.30
 -13  -2   8   41.79    6.92
  13   2  -8   44.06    4.58
 -13  -2   9   13.02    6.65
  13   2  -9    3.44    6.07
 -13  -2   9   14.31    6.20
 -13  -2  10    7.31    6.15
  13   2 -10   -1.74    6.08
 -13  -2  10    4.08    6.76
 -13  -2  11   15.54    6.39
  13   2 -11   18.56    6.13
 -13  -2  11   17.57    6.67
  13   2 -12   88.07    6.61
 -13  -2  12   94.91    6.72
 -13  -2  12   84.93    7.25
  13   2 -13    1.13    6.23
 -13  -2  13   -2.20    6.32
 -13  -2  13   -2.90    4.98
  13   2 -14   16.51    6.18
 -13  -2  14    4.58    5.07
 -13  -2  14    6.37    6.34
  13   2 -15   12.53    4.37
 -13  -2  15    3.62    5.03
 -13  -2  15    8.39    4.60
  13   2 -16    8.47    6.19
 -13  -2  16   10.72    5.08
 -13  -2  16    5.75    6.27
 -13  -2  17    2.36    4.96
  13   2 -17    2.30    6.40
 -13  -2  17    9.78    6.44
  13   2 -18   65.95    8.41
 -13  -2  18   60.13    6.97
 -13  -2  18   56.18    7.55
  13   2 -19   -0.09    4.79
 -13  -2  19    4.44    7.26
 -13  -2  19    1.61    6.67
 -13  -2  20  201.25    7.88
 -13  -2  20  195.06    7.87
  13   2 -20  189.39    8.18
  13   2 -21   67.72    7.63
 -13  -2  21   67.89    7.34
 -13  -2  21   67.43    7.60
 -13  -2  22   47.58    7.54
  13   2 -22   46.25    7.84
 -13  -2  22   44.78    7.64
 -13  -2  23   16.07    9.14
  13   2 -23   14.13    9.66
 -13  -2  23   16.13    7.78
 -13  -2  24   13.54    7.48
  13   2 -24    9.20   10.13
 -13  -2  24    7.06    5.63
 -13  -2  25   70.27    5.97
 -13  -2  25   88.91   10.41
 -13  -2  26    4.35    9.89
 -13  -2  26   12.82   11.31
 -13  -2  26   12.77    8.31
 -13  -2  27   -3.47    8.25
 -13  -2  27    2.01   11.99
 -13  -2  27    1.91   10.16
 -13  -2  28    6.73   12.25
 -13  -2  28   15.81    8.49
 -13  -2  28    0.18   14.89
  13   1  -1   -2.83    5.73
 -13  -1   1    6.31    4.48
 -13  -1   1    4.87    5.80
  13   1  -2   89.20    6.27
 -13  -1   2   86.91    6.63
 -13  -1   2   82.93    4.59
  13   1  -3  135.87    6.34
 -13  -1   3  120.46    6.34
 -13  -1   3  116.64    6.86
  13   1  -4   22.21    4.22
 -13  -1   4   21.01    4.19
 -13  -1   4   17.93    4.66
 -13  -1   5   77.62    6.35
  13   1  -5   99.95    4.68
 -13  -1   5  100.19    6.76
 -13  -1   6   -3.05    6.04
  13   1  -6   -2.91    5.96
 -13  -1   6   10.14    6.37
 -13  -1   7  136.62    5.11
 -13  -1   7  142.98    7.05
  13   1  -7  152.87    6.66
  13   1  -8   42.23    6.13
 -13  -1   8   39.37    6.29
 -13  -1   8   39.28    6.80
  13   1  -9   35.77    6.04
 -13  -1   9   35.22    4.77
 -13  -1   9   44.18    6.23
  13   1 -10   40.47    6.40
 -13  -1  10   31.55    6.34
 -13  -1  10   35.62    5.01
 -13  -1  11  127.32    5.51
 -13  -1  11  151.25    6.80
  13   1 -11  141.34    6.75
  13   1 -12   -5.64    6.10
 -13  -1  12    0.70    4.88
 -13  -1  12    1.40    6.23
  13   1 -13  110.40    6.67
 -13  -1  13  101.47    5.43
 -13  -1  13  101.83    6.63
  13   1 -14   -0.09    6.13
 -13  -1  14    4.36    6.23
 -13  -1  14   13.11    5.03
  13   1 -15   12.34    4.47
 -13  -1  15    9.18    4.52
 -13  -1  15    6.35    5.07
 -13  -1  16   25.53    6.52
 -13  -1  16   25.61    5.14
  13   1 -16   34.58    6.27
 -13  -1  17   40.32    6.57
 -13  -1  17   41.77    5.06
  13   1 -17   44.87    6.51
  13   1 -18   13.95    6.50
 -13  -1  18   15.50    7.14
 -13  -1  18   13.14    6.62
  13   1 -19    3.68    6.53
 -13  -1  19   -0.18    6.81
 -13  -1  19    6.86    7.43
 -13  -1  20    4.99    7.29
 -13  -1  20    3.16    6.67
  13   1 -20    6.33    6.93
 -13  -1  21  117.40    7.70
  13   1 -21  115.45    7.98
 -13  -1  21  102.38    7.82
 -13  -1  22    1.80    8.44
  13   1 -22    2.75    7.27
 -13  -1  22    3.61    5.49
  13   1 -23    2.74    7.88
 -13  -1  23   -0.78    7.16
 -13  -1  23   -9.40    5.39
 -13  -1  24   -0.71    7.69
 -13  -1  24    4.65    7.47
  13   1 -24    3.12    8.38
 -13  -1  25    5.51    7.69
 -13  -1  25    2.37    8.62
 -13  -1  25   10.32    7.69
 -13  -1  26    6.58    9.69
 -13  -1  26    5.94    7.84
 -13  -1  26    2.74    9.63
 -13  -1  27   11.80    5.85
 -13  -1  27   16.46   10.18
 -13  -1  27   11.05   12.40
 -13  -1  28   15.63   15.03
 -13  -1  28   19.64   10.68
 -13  -1  28   22.74    8.50
 -13  -1  29   34.15   13.02
 -13   0   1   14.08    4.49
 -13   0   1   13.78    5.94
  13   0  -1   19.09    4.23
 -13   0   2   42.24    5.91
  13   0  -2   38.07    4.42
 -13   0   2   40.70    6.52
  13   0  -3   15.47    5.87
 -13   0   3    6.54    6.51
 -13   0   3   20.30    4.20
 -13   0   4   36.31    5.90
 -13   0   4   16.43    4.38
  13   0  -4   20.63    5.87
  13   0  -5    3.12    4.24
 -13   0   5    2.27    4.68
 -13   0   5    6.47    5.97
 -13   0   6   17.15    4.35
  13   0  -6   13.63    6.09
 -13   0   6   17.38    4.69
  13   0  -7   83.05    4.70
 -13   0   7   95.00    5.26
 -13   0   7  103.22    6.39
 -13   0   8   21.98    6.16
  13   0  -8   19.08    6.03
 -13   0   8   15.13    7.01
 -13   0   9  107.20    7.17
 -13   0   9   85.39    4.78
  13   0  -9   84.62    6.56
 -13   0  10   49.11    6.31
  13   0 -10   53.82    4.55
 -13   0  10   51.94    7.03
 -13   0  11    2.42    6.30
 -13   0  11    2.15    6.82
  13   0 -11    1.77    4.35
 -13   0  12  286.86    7.97
 -13   0  12  291.62    7.46
  13   0 -12  287.06    6.09
 -13   0  13  181.35    7.18
  13   0 -13  172.36    7.03
 -13   0  13  184.48    7.73
 -13   0  14   30.00    6.37
 -13   0  14   33.63    5.32
  13   0 -14   35.61    6.20
 -13   0  15    9.06    6.27
 -13   0  15   11.09    5.31
  13   0 -15   13.21    6.17
 -13   0  16    5.63    6.20
 -13   0  16   -2.11    5.06
  13   0 -16   -3.55    6.22
  13   0 -17   33.22    4.67
 -13   0  17   27.50    5.25
 -13   0  17   34.15    6.39
 -13   0  18   90.32    7.01
 -13   0  18   94.67    7.53
  13   0 -18   91.37    6.87
 -13   0  19   20.20    7.22
  13   0 -19   27.54    6.93
 -13   0  19   32.93    6.73
  13   0 -20    6.44    6.82
 -13   0  20   -6.34    7.03
 -13   0  20   -2.61    6.63
  13   0 -21   47.15    9.00
 -13   0  21   55.67    5.61
 -13   0  21   62.05    7.16
 -13   0  22   -0.21    6.86
  13   0 -22   -5.38    7.61
 -13   0  22    2.82    5.12
 -13   0  23   33.30    7.31
 -13   0  23   36.29    7.54
  13   0 -23   29.01    9.86
 -13   0  24   11.08    7.52
 -13   0  24   11.11    7.39
 -13   0  25   12.93    7.64
 -13   0  25    9.40    5.60
 -13   0  25   12.83   10.88
 -13   0  26   12.66    7.97
 -13   0  26   17.37    8.06
 -13   0  26   10.10    9.59
 -13   0  27   -0.35   12.29
 -13   0  27    1.38    8.15
 -13   0  27    0.71    8.06
 -13   0  28   15.99   12.62
 -13   0  28   21.06   10.34
 -13   0  28   16.83    6.08
 -13   0  29    2.05   10.70
 -13   0  29   -0.82   15.03
 -13   0  29    4.12    8.63
 -13   1   0   12.06    5.45
 -13   1   0    9.81    6.09
  13  -1   0   14.81    5.52
 -13   1   1   26.02    3.99
  13  -1  -1   32.46    5.69
 -13   1   1   21.58    4.43
 -13   1   2   27.19    6.19
 -13   1   2   29.72    5.80
  13  -1  -2   13.88    5.76
 -13   1   3   86.01    6.51
 -13   1   3   90.02    4.49
  13  -1  -3   84.06    4.35
 -13   1   4   22.79    6.25
  13  -1  -4   14.65    5.98
 -13   1   4   20.46    5.95
 -13   1   5   86.67    6.15
 -13   1   5   78.26    6.80
  13  -1  -5   83.89    6.22
 -13   1   6   96.81    6.52
  13  -1  -6   91.99    4.87
 -13   1   6   92.25    6.93
 -13   1   7   -4.71    4.20
 -13   1   7    6.46    6.80
  13  -1  -7   -4.34    6.06
 -13   1   8  112.54    6.49
 -13   1   8   90.93    7.31
  13  -1  -8  109.57    6.47
  13  -1  -9   46.36    4.45
 -13   1   9   49.81    6.90
 -13   1   9   48.09    6.34
  13  -1 -10   97.17    4.80
 -13   1  10  101.09    7.20
 -13   1  10  108.68    6.62
 -13   1  11    7.96    6.94
 -13   1  11    1.24    4.43
  13  -1 -11    8.90    4.24
 -13   1  12  137.12    7.41
  13  -1 -12  151.92    5.23
 -13   1  12  160.35    6.90
 -13   1  13   -0.97    6.15
  13  -1 -13    1.23    4.34
 -13   1  13    7.97    7.10
  13  -1 -14   12.96    6.15
 -13   1  14   12.85    4.51
 -13   1  14    7.46    7.31
 -13   1  15  105.20    5.61
  13  -1 -15  112.94    6.73
 -13   1  15  107.09    6.76
 -13   1  16   11.15    5.13
 -13   1  16   16.94    6.26
  13  -1 -16   11.79    6.37
 -13   1  17    2.61    7.21
  13  -1 -17   15.16    6.48
 -13   1  17   14.42    6.26
  13  -1 -18   -0.39    6.56
 -13   1  18    9.96    6.40
 -13   1  18    5.51    7.28
 -13   1  19   83.59    7.03
  13  -1 -19   78.45    7.19
 -13   1  19   81.77    7.47
  13  -1 -20    6.80    6.86
 -13   1  20    4.65    5.20
 -13   1  20    6.18    6.43
 -13   1  21   21.99    4.88
  13  -1 -21   26.35    7.31
 -13   1  21   16.07    7.41
 -13   1  22   18.80    7.38
  13  -1 -22   19.92    7.85
 -13   1  22   25.06    6.91
 -13   1  23    4.87    7.09
 -13   1  23   -5.45    7.69
 -13   1  24    5.76   10.33
 -13   1  24    1.72    5.44
 -13   1  24    5.63    8.69
 -13   1  25    4.47    7.75
 -13   1  25    3.87   10.90
 -13   1  25    1.50    7.48
 -13   1  26    8.90   11.75
 -13   1  26    7.29    9.49
 -13   1  26   11.34    5.59
 -13   1  27   -3.06    5.69
 -13   1  27   -0.89    9.99
 -13   1  27    3.93    9.71
 -13   1  28    1.48   12.97
 -13   1  28   -0.51    7.98
 -13   1  28    7.36   10.46
 -13   1  29   12.21   13.23
 -13   1  29   13.17    5.87
 -13   1  29   12.97   10.83
  13  -2   0   72.95    5.92
 -13   2   0   71.40    6.23
 -13   2   0   70.44    5.80
  13  -2  -1    7.15    5.56
 -13   2   1   12.65    5.73
 -13   2   1   11.46    4.27
 -13   2   2   31.17    4.30
  13  -2  -2   32.84    5.90
 -13   2   2   32.00    4.49
 -13   2   3  201.61    6.58
  13  -2  -3  209.50    5.07
 -13   2   3  204.15    5.49
 -13   2   4    5.17    4.50
  13  -2  -4    4.00    4.02
 -13   2   4   10.34    4.29
 -13   2   5    9.07    6.06
  13  -2  -5    8.64    5.86
 -13   2   5    6.31    4.84
 -13   2   6   54.74    6.73
  13  -2  -6   50.22    4.53
 -13   2   6   49.35    4.23
  13  -2  -7   13.54    5.94
 -13   2   7   18.56    5.98
 -13   2   7   16.86    6.58
 -13   2   8   30.60    4.37
 -13   2   8   34.07    4.98
  13  -2  -8   24.32    6.14
  13  -2  -9   58.90    4.59
 -13   2   9   54.16    6.30
 -13   2   9   52.92    5.22
 -13   2  10   17.62    6.05
 -13   2  10   16.37    5.18
  13  -2 -10   11.97    4.42
 -13   2  11   55.66    5.09
 -13   2  11   48.89    6.37
  13  -2 -11   56.69    4.50
 -13   2  12   14.69    7.11
  13  -2 -12    4.37    4.36
 -13   2  12    5.06    6.32
 -13   2  13  258.61    7.35
 -13   2  13  260.74    8.01
  13  -2 -13  252.78    5.73
  13  -2 -14   65.42    6.50
 -13   2  14   70.12    7.21
 -13   2  14   76.15    6.53
  13  -2 -15   11.27    6.25
 -13   2  15   15.04    6.37
 -13   2  15    9.93    5.20
  13  -2 -16    3.14    6.14
 -13   2  16    4.01    5.19
 -13   2  16    2.15    6.16
 -13   2  17  147.78    6.98
  13  -2 -17  138.85    7.05
 -13   2  17  165.62    7.57
  13  -2 -18    2.48    6.51
 -13   2  18    4.70    4.50
 -13   2  18    2.70    7.00
 -13   2  19    6.81    4.82
  13  -2 -19    9.64    6.82
 -13   2  19    6.14    6.47
  13  -2 -20   -1.82    7.20
 -13   2  20    5.61    5.08
 -13   2  20    4.80    4.47
  13  -2 -21   57.13    7.78
 -13   2  21   59.03    7.71
 -13   2  21   60.40    6.97
 -13   2  22  181.90    7.89
  13  -2 -22  163.67    8.87
 -13   2  22  163.15    6.28
 -13   2  23    7.24    7.45
 -13   2  23    2.30    7.03
 -13   2  24   -2.15    8.51
 -13   2  24   -2.42    7.06
 -13   2  24   -1.88    7.45
 -13   2  25   47.35    7.55
 -13   2  25   38.81   11.22
 -13   2  25   40.55    5.59
 -13   2  26   19.16   11.79
 -13   2  26   27.87    9.50
 -13   2  26   16.65    7.76
 -13   2  27    2.02   12.40
 -13   2  27   -2.22    5.55
 -13   2  27    0.32    9.65
 -13   2  28   10.50   12.94
 -13   2  28    8.92    8.13
 -13   2  28    9.25   10.04
 -13   2  29    5.12   10.47
 -13   2  29    8.06    8.24
 -13   2  29    2.84   12.93
  13  -3   0   -4.51    4.19
 -13   3   0   10.14    4.16
 -13   3   0   -3.40    5.82
 -13   3   1   93.20    6.25
  13  -3  -1   88.57    4.76
 -13   3   1   90.95    5.73
  13  -3  -2   22.56    5.55
 -13   3   2   13.77    6.18
 -13   3   2   20.54    4.24
 -13   3   3    8.28    4.35
  13  -3  -3    6.62    5.71
 -13   3   3   16.02    5.76
 -13   3   4   44.19    4.69
 -13   3   4   44.93    5.99
  13  -3  -4   34.85    4.19
 -13   3   5    3.62    4.27
  13  -3  -5    0.43    5.98
 -13   3   5   -5.46    6.57
  13  -3  -6    4.29    4.25
 -13   3   6    1.47    5.76
 -13   3   6   -4.00    6.90
 -13   3   7   48.77    6.87
 -13   3   7   52.28    4.43
  13  -3  -7   44.61    6.19
 -13   3   8   12.56    7.01
  13  -3  -8   20.29    6.00
 -13   3   8   24.83    6.08
 -13   3   9   -2.18    6.90
 -13   3   9    8.39    6.15
  13  -3  -9   11.37    4.26
  13  -3 -10   50.45    4.51
 -13   3  10   58.15    7.34
 -13   3  10   47.67    4.67
  13  -3 -11   19.23    6.05
 -13   3  11   22.44    6.15
 -13   3  11   12.11    4.87
 -13   3  12   80.84    6.47
 -13   3  12   82.24    7.33
  13  -3 -12   70.82    4.67
 -13   3  13    3.77    7.17
  13  -3 -13    5.63    4.42
 -13   3  13    8.00    6.18
 -13   3  14  200.31    8.08
  13  -3 -14  198.38    7.08
 -13   3  14  214.72    7.28
 -13   3  15   14.58    6.35
 -13   3  15   12.86    5.22
  13  -3 -15   15.95    6.41
 -13   3  16    3.78    5.02
  13  -3 -16    4.24    4.62
 -13   3  16    1.72    6.46
  13  -3 -17   35.17    6.60
 -13   3  17   35.91    7.19
 -13   3  17   30.52    6.41
 -13   3  18   63.48    5.20
 -13   3  18   75.34    6.74
  13  -3 -18   69.03    6.94
 -13   3  19    5.80    6.48
 -13   3  19    7.28    4.85
  13  -3 -19   -0.34    6.91
 -13   3  20    1.42    7.01
 -13   3  20    4.57    6.38
  13  -3 -20    8.35    7.17
  13  -3 -21    6.59    7.64
 -13   3  21    5.80    6.73
 -13   3  21   -0.33    5.35
 -13   3  22   54.31    7.62
 -13   3  22   63.03    7.17
 -13   3  23   44.45    8.61
 -13   3  23   29.49   10.20
 -13   3  23   35.18    7.65
 -13   3  24   -2.17    5.15
 -13   3  24    1.37    8.57
 -13   3  24    3.20    8.78
 -13   3  25    5.41    7.81
 -13   3  25    5.33   11.00
 -13   3  25    9.35    7.35
 -13   3  26    9.71    7.55
 -13   3  26    6.12    9.38
 -13   3  26    7.75    5.47
 -13   3  27    5.89   10.40
 -13   3  27   12.98    7.95
 -13   3  27   14.31    9.52
 -13   3  28    2.53    8.17
 -13   3  28    3.99    5.85
 -13   3  28    3.16   10.50
 -13   3  29   31.10   13.50
 -13   3  29   62.14    8.52
 -13   3  29   59.43   10.74
 -13   4   0   87.28    6.28
 -13   4   0   76.66    4.53
  13  -4   0   78.81    4.66
 -13   4   1   12.92    6.30
  13  -4  -1    5.72    3.86
 -13   4   1    6.58    5.75
 -13   4   2  107.31    6.81
 -13   4   2  102.43    6.14
  13  -4  -2  120.24    6.10
 -13   4   3    4.77    3.94
 -13   4   3   12.03    6.27
  13  -4  -3    7.88    5.76
 -13   4   4   23.76    5.65
  13  -4  -4   18.37    4.17
 -13   4   4   20.67    6.70
 -13   4   5   30.94    4.69
 -13   4   5   34.82    5.75
  13  -4  -5   30.39    5.99
 -13   4   6  154.68    6.46
 -13   4   6  140.10    5.45
  13  -4  -6  129.16    4.66
 -13   4   7    3.47    4.87
 -13   4   7   16.20    6.15
  13  -4  -7   -2.97    6.15
  13  -4  -8   27.73    6.02
 -13   4   8   21.33    6.13
 -13   4   8   29.17    7.11
 -13   4   9  198.05    5.42
 -13   4   9  210.32    7.76
  13  -4  -9  209.78    5.26
 -13   4  10   22.08    7.14
  13  -4 -10   19.44    6.22
 -13   4  10   14.76    6.32
 -13   4  11    0.04    6.12
  13  -4 -11   -0.80    6.06
 -13   4  11    1.10    6.98
 -13   4  12  108.93    4.96
 -13   4  12  106.29    5.29
  13  -4 -12   94.51    4.83
 -13   4  13   -7.61    7.31
 -13   4  13    5.01    4.32
  13  -4 -13    2.63    4.38
  13  -4 -14  200.41    5.71
 -13   4  14  222.67    5.71
 -13   4  14  217.35    8.06
 -13   4  15   14.73    5.14
 -13   4  15   21.65    4.45
  13  -4 -15   34.21    6.44
  13  -4 -16   82.16    6.98
 -13   4  16   97.19    7.43
 -13   4  16   90.59    5.13
 -13   4  17   29.16    7.39
 -13   4  17   25.59    6.18
  13  -4 -17   10.37    6.58
  13  -4 -18   11.80    6.75
 -13   4  18    6.44    5.04
 -13   4  18    5.23    6.55
 -13   4  19   17.35    6.52
 -13   4  19   14.42    7.18
  13  -4 -19   15.53    7.12
  13  -4 -20   16.73    7.51
 -13   4  20   15.15    6.81
 -13   4  20   24.04    5.21
 -13   4  21   83.64    6.90
 -13   4  21   85.89    7.59
 -13   4  22    1.45    7.78
 -13   4  22    3.84    6.75
 -13   4  22    3.54    5.35
 -13   4  23    0.58    6.82
 -13   4  23    5.38    8.38
 -13   4  23    2.12    7.30
 -13   4  24    1.08    6.99
 -13   4  24   -1.89    8.79
 -13   4  24   14.65    7.58
 -13   4  25   10.84    7.15
 -13   4  25    7.12    7.62
 -13   4  25    7.80    9.21
 -13   4  26    0.96    9.18
 -13   4  26    5.58    9.74
 -13   4  26   -4.05    7.82
 -13   4  27    3.16    7.94
 -13   4  27    5.23    7.68
 -13   4  27    4.30   12.26
 -13   4  28    5.83    8.20
 -13   4  28    2.75    5.75
 -13   4  28    6.79   10.77
 -13   5   0   51.75    4.13
 -13   5   0   52.62    4.55
  13  -5   0   51.69    4.24
 -13   5   1   -0.33    5.78
 -13   5   1   10.76    4.26
  13  -5  -1    3.56    4.19
  13  -5  -2   12.30    5.65
 -13   5   2   29.24    5.99
 -13   5   2   24.93    4.45
 -13   5   3  121.69    5.99
 -13   5   3  119.72    7.02
  13  -5  -3  119.26    6.28
  13  -5  -4    8.41    3.93
 -13   5   4   19.22    6.70
 -13   5   4   13.87    4.13
 -13   5   5   74.73    6.35
 -13   5   5   81.44    6.78
  13  -5  -5   83.36    6.12
 -13   5   6    9.92    4.31
  13  -5  -6    8.43    4.26
 -13   5   6    4.35    6.91
 -13   5   7  144.96    7.45
 -13   5   7  143.92    6.45
  13  -5  -7  140.46    6.57
 -13   5   8   64.09    4.71
  13  -5  -8   72.47    6.28
 -13   5   8   62.19    5.20
  13  -5  -9   50.66    4.53
 -13   5   9   62.49    7.15
 -13   5   9   53.47    6.36
 -13   5  10   -1.52    6.12
 -13   5  10   -7.86    7.25
  13  -5 -10    2.31    4.20
  13  -5 -11  194.95    6.95
 -13   5  11  205.85    5.52
 -13   5  11  195.25    5.95
 -13   5  12  131.77    5.45
 -13   5  12  123.30    6.87
  13  -5 -12  113.18    6.66
 -13   5  13   58.67    6.47
 -13   5  13   44.62    7.22
  13  -5 -13   60.30    6.40
 -13   5  14   11.03    6.44
 -13   5  14    5.41    5.15
  13  -5 -14    4.03    4.44
 -13   5  15    8.94    6.34
  13  -5 -15    7.58    6.49
 -13   5  15    3.12    6.89
 -13   5  16   10.10    7.31
 -13   5  16   17.90    6.43
  13  -5 -16   17.03    6.67
 -13   5  17   67.44    6.70
  13  -5 -17   64.10    5.15
 -13   5  17   67.20    5.25
  13  -5 -18    5.66    6.89
 -13   5  18   -3.75    7.32
 -13   5  18    2.46    6.36
 -13   5  19    0.71    4.53
 -13   5  19   -4.29    5.29
  13  -5 -19    2.47    5.05
 -13   5  20   -4.93    6.68
 -13   5  20    9.32    7.34
 -13   5  21    5.76    6.64
 -13   5  21    6.37    7.82
 -13   5  21    6.14    5.12
 -13   5  22    6.02    6.74
 -13   5  22    3.46    8.19
 -13   5  22    5.33    7.34
 -13   5  23   41.33    8.54
 -13   5  23   41.55    5.39
 -13   5  23   33.59    7.09
 -13   5  24   28.12    7.64
 -13   5  24   19.75    9.03
 -13   5  24   29.72    7.36
 -13   5  25    9.23    9.45
 -13   5  25   11.04    7.21
 -13   5  25    8.92    5.46
 -13   5  26    2.28    7.53
 -13   5  26   -4.12    9.76
 -13   5  26    5.32    7.89
 -13   5  27    6.19    5.41
 -13   5  27    0.83    7.67
 -13   5  27    3.03   10.02
 -13   5  28  111.02    8.94
 -13   5  28  117.20    8.75
 -13   5  28   93.64   13.62
 -13   6   0  100.33    6.51
 -13   6   0   97.44    4.31
  13  -6   0   91.02    4.31
  13  -6  -1    5.60    3.81
 -13   6   1   -4.46    5.84
 -13   6   1    7.73    6.35
  13  -6  -2   11.68    5.72
 -13   6   2    3.57    4.51
 -13   6   2   10.96    6.03
 -13   6   3   10.48    5.60
 -13   6   3    6.78    4.55
  13  -6  -3   11.82    5.54
  13  -6  -4   55.17    4.31
 -13   6   4   55.98    4.30
 -13   6   4   50.05    5.02
 -13   6   5   79.39    5.17
 -13   6   5   73.18    6.12
  13  -6  -5   73.79    6.05
 -13   6   6  127.85    7.40
 -13   6   6  137.91    6.40
  13  -6  -6  118.28    4.84
  13  -6  -7   -0.64    6.02
 -13   6   7   -2.31    7.03
 -13   6   7    7.00    5.85
 -13   6   8  301.71    6.29
  13  -6  -8  278.69    7.05
 -13   6   8  297.02    5.76
 -13   6   9   -3.32    4.96
 -13   6   9    2.79    6.17
  13  -6  -9    3.66    4.29
  13  -6 -10   76.40    6.42
 -13   6  10   73.06    7.25
 -13   6  10   78.53    4.78
 -13   6  11    2.33    6.98
  13  -6 -11    9.78    6.21
 -13   6  11   15.44    6.29
 -13   6  12    1.62    6.33
  13  -6 -12    5.95    6.23
 -13   6  12    2.94    4.96
  13  -6 -13   52.53    6.61
 -13   6  13   50.23    7.35
 -13   6  13   56.17    6.36
  13  -6 -14  111.61    7.00
 -13   6  14  103.24    5.29
 -13   6  14  119.18    6.90
  13  -6 -15   51.80    4.95
 -13   6  15   50.27    7.40
 -13   6  15   51.81    6.75
 -13   6  16   78.93    6.77
 -13   6  16   66.01    5.57
  13  -6 -16   69.41    7.00
  13  -6 -17    9.43    7.03
 -13   6  17    5.93    7.32
 -13   6  17    4.16    6.47
 -13   6  18  168.37    7.37
 -13   6  18  155.29    7.65
  13  -6 -18  158.77    7.99
 -13   6  19   51.63    6.80
 -13   6  19   52.12    7.14
 -13   6  20    6.14    7.35
 -13   6  20   13.09    6.70
 -13   6  20    5.16    5.63
 -13   6  21   25.12    8.09
 -13   6  21   20.33    7.34
 -13   6  21   24.18    6.74
 -13   6  22    7.05    6.91
 -13   6  22   -1.62    8.26
 -13   6  22    7.32    5.09
 -13   6  23   15.71    7.43
 -13   6  23   14.66    8.88
 -13   6  23   17.41    7.09
 -13   6  24    1.99    7.19
 -13   6  24    3.37    5.47
 -13   6  24    1.11    9.25
 -13   6  25    8.41    9.00
 -13   6  25   14.84    7.64
 -13   6  25    1.83    9.45
 -13   6  26    2.64    9.75
 -13   6  26   13.76    7.76
 -13   6  26    8.35    9.51
 -13   6  27   10.92   10.30
 -13   6  27   10.33    5.80
 -13   6  27   12.23    9.42
 -13   6  28    4.60    7.89
 -13   6  28    1.83   12.76
 -13   6  28    0.79    8.20
  13  -7   0   77.37    4.36
 -13   7   0   98.58    6.55
 -13   7   0   94.48    4.46
 -13   7   1   15.69    5.54
 -13   7   1   31.92    6.44
  13  -7  -1   18.63    4.07
 -13   7   2   78.96    6.72
 -13   7   2   69.47    5.75
  13  -7  -2   69.59    5.96
 -13   7   3   28.14    5.71
 -13   7   3   22.80    6.89
  13  -7  -3   27.72    5.73
 -13   7   4   45.48    4.66
 -13   7   4   38.20    4.26
  13  -7  -4   33.09    4.13
  13  -7  -5    8.24    5.95
 -13   7   5   19.13    5.83
 -13   7   5    9.88    4.94
 -13   7   6   53.64    6.91
  13  -7  -6   49.18    4.35
 -13   7   6   48.23    4.44
  13  -7  -7   74.99    6.04
 -13   7   7   71.63    6.23
 -13   7   7   87.51    7.06
  13  -7  -8   47.56    4.48
 -13   7   8   40.91    6.34
 -13   7   8   39.63    4.89
  13  -7  -9   92.99    4.71
 -13   7   9   98.49    5.44
 -13   7   9  116.32    6.60
 -13   7  10   36.99    4.64
  13  -7 -10   26.32    6.30
 -13   7  10   26.86    7.02
 -13   7  11  103.55    5.42
  13  -7 -11   80.86    6.67
 -13   7  11   99.89    6.55
 -13   7  12    6.78    6.15
  13  -7 -12   10.45    6.32
 -13   7  12    6.70    7.10
 -13   7  13   14.85    6.80
 -13   7  13   24.36    6.42
  13  -7 -13   21.94    6.51
  13  -7 -14    3.76    6.54
 -13   7  14    0.68    4.93
 -13   7  14    5.08    4.39
 -13   7  15  153.95    7.64
  13  -7 -15  135.64    7.39
 -13   7  15  140.65    5.49
 -13   7  16   -2.77    4.30
 -13   7  16   -1.00    5.15
  13  -7 -16   -7.75    6.69
 -13   7  17   81.88    5.04
  13  -7 -17   75.63    5.43
 -13   7  17   76.50    7.32
 -13   7  18   17.85    6.52
 -13   7  18   11.72    4.96
 -13   7  19    1.95    6.46
 -13   7  19   -3.17    7.13
 -13   7  20   17.27    7.94
 -13   7  20   20.18    6.90
 -13   7  20   25.48    7.21
 -13   7  21   -0.09    5.20
 -13   7  21    7.67    8.09
 -13   7  21    7.45    8.11
 -13   7  22    8.63    7.20
 -13   7  22   -1.46    6.91
 -13   7  22   -0.58    8.43
 -13   7  23    2.68    8.95
 -13   7  23    2.62    7.27
 -13   7  23    7.90    5.37
 -13   7  24   17.64    7.43
 -13   7  24   10.16    9.05
 -13   7  24   10.04    7.20
 -13   7  25    5.16    9.60
 -13   7  25    4.87    7.64
 -13   7  25    5.49    7.39
 -13   7  26    3.78    8.00
 -13   7  26    5.77    7.39
 -13   7  26    3.34    9.92
 -13   7  27   11.59    5.77
 -13   7  27    8.59   10.28
 -13   7  27   11.67    7.69
 -13   7  28    8.67    8.31
 -13   7  28    6.52    8.10
  13  -8   0   10.53    4.01
 -13   8   0   13.26    5.85
  13  -8  -1   32.20    4.08
 -13   8   1   39.41    5.76
 -13   8   2   43.23    6.53
  13  -8  -2   29.68    5.87
 -13   8   2   41.11    5.90
 -13   8   3    3.45    6.57
  13  -8  -3   -5.89    5.71
 -13   8   3   -0.50    3.87
  13  -8  -4   85.04    4.33
 -13   8   4   98.76    7.05
 -13   8   4   86.08    6.03
 -13   8   5   41.41    4.94
 -13   8   5   43.52    6.01
  13  -8  -5   35.40    6.04
  13  -8  -6   64.81    4.38
 -13   8   6   68.17    4.42
 -13   8   6   66.73    7.04
 -13   8   7    3.97    6.04
 -13   8   7    4.48    6.83
  13  -8  -7   -6.50    6.05
  13  -8  -8   53.65    4.36
 -13   8   8   57.83    5.13
 -13   8   8   57.93    4.66
 -13   8   9  332.70    7.47
 -13   8   9  314.74    8.09
  13  -8  -9  297.64    7.32
 -13   8  10   20.69    7.02
  13  -8 -10   20.11    6.41
 -13   8  10   11.48    4.58
  13  -8 -11   24.41    6.44
 -13   8  11   21.63    6.33
 -13   8  11   23.79    5.06
  13  -8 -12   14.57    6.40
 -13   8  12   17.81    6.22
 -13   8  12   30.13    6.72
  13  -8 -13  195.26    5.76
 -13   8  13  222.44    7.31
 -13   8  13  213.01    5.99
 -13   8  14   41.78    7.12
 -13   8  14   41.80    4.70
  13  -8 -14   36.92    5.02
 -13   8  15   14.20    4.86
  13  -8 -15   22.77    7.06
 -13   8  15   20.35    4.78
 -13   8  16   -0.31    4.47
  13  -8 -16   -2.00    6.97
 -13   8  16  -10.52    7.42
 -13   8  17  214.75    6.21
 -13   8  17  217.71    5.90
 -13   8  18   31.86    7.17
 -13   8  18   25.10    6.66
 -13   8  19   11.63    7.33
 -13   8  19   16.39    7.92
 -13   8  19   20.81    6.81
 -13   8  20    3.44    5.29
 -13   8  20   13.65    8.15
 -13   8  20   22.14    6.98
 -13   8  21   20.53    8.37
 -13   8  21   20.70    7.33
 -13   8  21   20.52    4.94
 -13   8  22   18.29    7.27
 -13   8  22   27.08    7.38
 -13   8  22   20.37    8.76
 -13   8  23   16.72    8.97
 -13   8  23   10.78    5.31
 -13   8  23   13.16    7.27
 -13   8  24   25.49    7.66
 -13   8  24   21.15    9.66
 -13   8  24   31.27    7.43
 -13   8  25    5.09    7.70
 -13   8  25   -5.13    7.67
 -13   8  25    3.21    9.73
 -13   8  26   -1.14    5.62
 -13   8  26   -4.12    9.46
 -13   8  26    2.87   10.10
 -13   8  27    0.26    9.55
 -13   8  27   -2.20   10.34
 -13   8  27   -4.50    8.11
 -13   9   0  183.73    6.31
  13  -9   0  178.79    4.86
  13  -9  -1    2.05    3.87
 -13   9   1    5.73    5.79
 -13   9   2   45.93    4.33
  13  -9  -2   40.36    5.82
  13  -9  -3   27.30    5.60
 -13   9   3   22.47    4.23
 -13   9   4  312.89    6.97
 -13   9   4  323.90    6.42
  13  -9  -4  297.41    5.50
 -13   9   5   -0.48    4.90
 -13   9   5    7.25    4.21
  13  -9  -5   10.26    5.84
  13  -9  -6   20.83    4.29
 -13   9   6   22.95    5.88
 -13   9   6   27.76    6.90
 -13   9   7   22.38    6.04
 -13   9   7   23.61    6.99
  13  -9  -7   34.33    6.08
 -13   9   8  258.41    7.01
  13  -9  -8  232.53    5.62
 -13   9   8  255.04    6.04
 -13   9   9    9.05    6.70
  13  -9  -9    6.44    6.36
 -13   9   9    3.66    6.26
 -13   9  10   13.30    5.00
 -13   9  10   20.38    6.14
  13  -9 -10   13.78    6.34
  13  -9 -11    2.10    4.59
 -13   9  11    2.94    4.36
 -13   9  11    9.25    6.58
  13  -9 -12   52.57    4.93
 -13   9  12   55.41    6.46
 -13   9  12   60.92    5.05
 -13   9  13    7.80    7.02
  13  -9 -13   14.35    6.82
 -13   9  13    1.92    6.53
 -13   9  14    9.12    4.74
 -13   9  14   14.57    6.28
  13  -9 -14    9.99    6.80
 -13   9  15   37.02    7.12
  13  -9 -15   36.36    7.21
 -13   9  15   31.56    6.60
 -13   9  16   -0.13    5.13
 -13   9  16    7.30    6.47
 -13   9  17   48.79    6.79
 -13   9  17   42.91    5.56
 -13   9  17   53.83    7.31
 -13   9  18   -2.68    7.16
 -13   9  18    4.43    5.49
 -13   9  18    0.43    6.48
 -13   9  19   26.73    8.13
 -13   9  19   32.84    6.82
 -13   9  19   29.24    5.25
 -13   9  20   14.93    6.74
 -13   9  20   11.15    8.40
 -13   9  20   12.20    7.23
 -13   9  21   47.00    6.35
 -13   9  21   60.79    7.21
 -13   9  21   59.01    7.42
 -13   9  22   28.34    8.93
 -13   9  22   31.14    5.29
 -13   9  22   37.53    7.20
 -13   9  23    5.53    7.25
 -13   9  23    5.17    7.49
 -13   9  23    6.57    9.33
 -13   9  24   -6.65    9.60
 -13   9  24   -4.89    7.41
 -13   9  24   -6.60    7.73
 -13   9  25   59.88   10.23
 -13   9  25   84.45    8.05
 -13   9  25   72.00    8.14
 -13   9  26    1.27    5.47
 -13   9  26    6.08   10.26
 -13   9  26    3.09    5.65
 -13   9  27   11.41   10.68
 -13   9  27   12.65    8.33
 -13   9  27   18.76    8.15
  13 -10   0   51.92    4.29
 -13  10   0   63.06    4.42
  13 -10  -1  204.19    5.24
 -13  10   1  238.28    5.30
 -13  10   2   98.24    6.20
  13 -10  -2   97.24    6.34
  13 -10  -3   13.74    5.78
 -13  10   3   10.86    5.90
  13 -10  -4  114.77    4.70
 -13  10   4  112.02    4.73
 -13  10   5   57.69    7.06
 -13  10   5   54.74    5.98
  13 -10  -5   59.91    5.99
  13 -10  -6    0.09    5.75
 -13  10   6    0.19    7.01
 -13  10   6   -0.42    5.79
  13 -10  -7   12.06    4.41
 -13  10   7   11.51    4.73
 -13  10   7   14.20    4.24
 -13  10   8   24.24    6.12
 -13  10   8   36.85    7.02
  13 -10  -8   19.76    6.31
 -13  10   9  209.10    5.97
 -13  10   9  217.77    6.98
  13 -10  -9  186.70    7.05
 -13  10  10  113.22    5.49
  13 -10 -10  101.74    5.07
 -13  10  10  117.82    5.08
 -13  10  11   70.02    7.09
  13 -10 -11   57.80    6.94
 -13  10  11   72.12    6.51
  13 -10 -12   15.93    6.65
 -13  10  12   10.46    6.31
 -13  10  12    5.60    6.78
  13 -10 -13    7.01    7.11
 -13  10  13    7.51    6.95
 -13  10  13    9.40    4.54
 -13  10  14    7.47    6.68
  13 -10 -14    0.32    7.21
 -13  10  14   -1.27    4.65
 -13  10  15   10.19    4.86
 -13  10  15    9.98    6.31
 -13  10  16   11.04    6.94
 -13  10  16   22.36    6.46
 -13  10  16   11.80    5.33
 -13  10  17    5.21    5.03
 -13  10  17    5.49    7.77
 -13  10  17    1.08    6.49
 -13  10  18    9.84    4.90
 -13  10  18   13.21    6.98
 -13  10  18   14.86    8.04
 -13  10  19   20.74    7.21
 -13  10  19   24.97    4.94
 -13  10  19   21.53    8.24
 -13  10  20   17.26    8.70
 -13  10  20   26.04    7.36
 -13  10  20   29.77    7.07
 -13  10  21    0.69    7.06
 -13  10  21    7.33    5.15
 -13  10  21   -2.30    6.31
 -13  10  22   -0.01    4.84
 -13  10  22    3.70    8.93
 -13  10  22   -6.12    7.42
 -13  10  23    4.76    7.49
 -13  10  23    1.07    9.38
 -13  10  23    7.61    7.30
 -13  10  24    9.44    7.66
 -13  10  24    0.17    9.67
 -13  10  24   11.13    7.48
 -13  10  25    1.68    7.62
 -13  10  25    9.53   10.09
 -13  10  25   -1.96    5.57
 -13  10  26   12.13    5.64
 -13  10  26    3.42    7.85
 -13  10  26    6.34   10.24
  13 -11   0   60.52    6.04
 -13  11   0   60.29    5.96
  13 -11  -1    4.12    4.05
 -13  11   1   -4.65    5.95
  13 -11  -2   57.77    4.58
 -13  11   2   50.03    4.44
  13 -11  -3  189.13    6.79
 -13  11   3  198.60    6.78
 -13  11   4    1.73    5.87
  13 -11  -4    0.96    5.90
  13 -11  -5    3.76    4.20
 -13  11   5    2.17    4.06
 -13  11   6   27.46    4.93
 -13  11   6   34.72    6.12
  13 -11  -6   31.66    6.15
 -13  11   7  174.37    6.57
  13 -11  -7  157.85    5.37
 -13  11   7  168.72    7.46
 -13  11   8   -0.56    6.15
 -13  11   8    7.97    6.51
  13 -11  -8   14.37    6.22
 -13  11   9   27.44    4.48
  13 -11  -9   24.95    4.75
 -13  11   9   16.38    6.59
  13 -11 -10    8.73    6.72
 -13  11  10   -0.41    6.19
 -13  11  10   -0.26    6.59
 -13  11  11    7.50    4.74
 -13  11  11   10.08    6.22
  13 -11 -11   -4.50    6.89
 -13  11  12   -0.92    4.35
 -13  11  12    1.41    6.80
  13 -11 -12   -0.14    4.92
 -13  11  13   18.13    7.07
  13 -11 -13   16.65    7.18
 -13  11  13   11.65    6.39
 -13  11  14   34.77    5.03
 -13  11  14   51.74    6.35
 -13  11  15    8.74    6.81
 -13  11  15    1.92    7.44
 -13  11  15    2.57    6.40
 -13  11  16    1.94    6.47
 -13  11  16    9.28    7.82
 -13  11  16    9.79    7.08
 -13  11  17   59.26    8.21
 -13  11  17   60.34    5.40
 -13  11  17   60.52    6.75
 -13  11  18    0.20    8.15
 -13  11  18    6.86    6.60
 -13  11  18   -0.25    7.13
 -13  11  19   35.16    8.57
 -13  11  19   36.53    6.97
 -13  11  19   25.34    7.26
 -13  11  20   43.68    5.46
 -13  11  20   41.33    8.78
 -13  11  20   51.59    5.27
 -13  11  21   -1.08    8.98
 -13  11  21   -0.63    5.15
 -13  11  21    5.23    7.04
 -13  11  22   -5.19    7.53
 -13  11  22   -1.94    6.41
 -13  11  22    2.83    7.24
 -13  11  23    3.93    9.34
 -13  11  23    4.67    7.68
 -13  11  23   -1.71    5.28
 -13  11  24   69.79    8.16
 -13  11  24   60.48   10.16
 -13  11  24   91.51    8.19
 -13  11  25   24.78    5.68
 -13  11  25   19.26    8.40
 -13  11  25   20.17    7.36
  13 -12   0   43.40    5.98
 -13  12   0   50.67    6.03
  13 -12  -1    7.09    4.22
 -13  12   1    6.07    5.75
 -13  12   2  152.18    6.56
  13 -12  -2  147.24    4.82
  13 -12  -3   39.19    6.11
 -13  12   3   53.61    4.35
 -13  12   4   62.20    6.08
  13 -12  -4   56.60    6.30
  13 -12  -5    4.54    4.26
 -13  12   5    5.99    5.73
 -13  12   6  113.15    4.65
  13 -12  -6  102.06    4.80
 -13  12   7   11.71    4.64
  13 -12  -7   19.99    6.17
 -13  12   7    3.51    5.88
 -13  12   8   90.88    4.81
  13 -12  -8   88.31    5.02
 -13  12   8   94.45    5.05
 -13  12   9   17.49    6.75
  13 -12  -9   17.90    6.83
 -13  12   9   23.01    6.14
  13 -12 -10  388.39    8.27
 -13  12  10  396.73    8.48
 -13  12  10  430.92    7.78
 -13  12  11   22.48    4.41
  13 -12 -11   29.27    5.10
 -13  12  11   16.82    6.91
 -13  12  12   23.78    6.87
 -13  12  12   14.94    4.48
 -13  12  13   14.96    4.72
 -13  12  13   13.40    6.17
 -13  12  14   88.46    7.20
 -13  12  14   81.21    5.56
 -13  12  14   95.75    6.62
 -13  12  15   11.20    7.62
 -13  12  15   18.10    6.37
 -13  12  15    9.93    7.02
 -13  12  16   73.36    6.80
 -13  12  16   60.90    8.42
 -13  12  16   65.96    5.42
 -13  12  17   37.62    7.05
 -13  12  17   29.59    8.36
 -13  12  17   34.94    6.83
 -13  12  18   13.96    8.38
 -13  12  18    4.21    6.66
 -13  12  18   10.00    7.15
 -13  12  19   20.91    5.28
 -13  12  19   13.55    8.80
 -13  12  19   16.21    6.80
 -13  12  20   14.59    8.90
 -13  12  20    4.12    4.87
 -13  12  20    6.19    5.20
 -13  12  21    9.60    9.25
 -13  12  21    8.28    7.08
 -13  12  21    2.67    7.56
 -13  12  22    2.86    9.47
 -13  12  22   12.30    7.60
 -13  12  22   11.28    7.41
 -13  12  23    1.51    7.68
 -13  12  23   -1.07    7.55
 -13  12  23    6.29    9.76
 -13  12  24    8.45    8.13
 -13  12  24   19.26    7.83
 -13  12  24    1.31    9.92
 -13  12  25    6.85    8.26
 -13  12  25    8.48   10.29
 -13  12  25   17.05    5.70
 -13  13   0   17.08    4.12
  13 -13   0   12.13    5.85
 -13  13   1   25.62    5.89
  13 -13  -1   22.43    5.83
 -13  13   2   10.51    6.02
  13 -13  -2   12.35    4.15
  13 -13  -3    5.50    4.29
 -13  13   3   -3.71    4.08
 -13  13   4    9.19    5.86
  13 -13  -4   10.90    5.99
  13 -13  -5  150.15    6.70
 -13  13   5  170.59    6.58
  13 -13  -6    6.94    4.42
 -13  13   6    2.48    4.13
  13 -13  -7    2.28    6.19
 -13  13   7   16.68    5.84
 -13  13   8   14.45    4.81
 -13  13   8    7.81    4.22
  13 -13  -8    9.46    6.55
 -13  13   9    9.61    5.92
  13 -13  -9    9.98    6.76
 -13  13   9    1.28    6.62
 -13  13  10    7.50    6.91
  13 -13 -10   -1.26    7.17
 -13  13  10    5.20    6.16
 -13  13  11    9.60    4.22
 -13  13  11    7.63    6.86
 -13  13  12    8.52    6.13
 -13  13  12   12.14    5.07
 -13  13  12   11.00    4.77
 -13  13  13   15.00    6.45
 -13  13  13   22.16    7.66
 -13  13  13   22.69    6.92
 -13  13  14    2.50    7.87
 -13  13  14    7.72    6.96
 -13  13  14    4.72    6.34
 -13  13  15    9.46    5.42
 -13  13  15    4.64    6.33
 -13  13  15    8.37    5.05
 -13  13  16   57.10    6.62
 -13  13  16   62.24    5.90
 -13  13  16   65.70    7.36
 -13  13  17   51.45    7.34
 -13  13  17   45.76    6.84
 -13  13  17   41.58    8.45
 -13  13  18   11.54    7.20
 -13  13  18    1.97    6.71
 -13  13  18    3.06    8.76
 -13  13  19    5.83    6.81
 -13  13  19    5.47    9.07
 -13  13  19    2.14    5.15
 -13  13  20   43.28    7.65
 -13  13  20   38.20    5.30
 -13  13  20   41.56    9.42
 -13  13  21    1.05    7.07
 -13  13  21    1.49    7.64
 -13  13  21    0.00    9.36
 -13  13  22   16.15    7.80
 -13  13  22   14.67    9.77
 -13  13  22   17.50    7.54
 -13  13  23   10.25    9.88
 -13  13  23    6.42    5.51
 -13  13  23   -2.17    8.22
 -13  13  24  120.10    8.64
 -13  13  24   76.47   10.76
 -13  13  24  102.92    8.65
 -13  14   0   58.90    4.53
  13 -14   0   55.89    6.22
  13 -14  -1   45.92    6.06
 -13  14   1   55.59    6.28
 -13  14   2  292.81    7.04
  13 -14  -2  272.19    6.83
  13 -14  -3    2.10    6.22
 -13  14   3   -0.01    4.22
 -13  14   4   33.39    6.40
  13 -14  -4   36.07    4.40
 -13  14   5  117.04    6.28
  13 -14  -5   96.01    4.83
  13 -14  -6   88.84    6.82
 -13  14   6  110.85    6.48
  13 -14  -7    9.75    4.77
 -13  14   7   22.99    6.24
 -13  14   8    2.45    6.07
  13 -14  -8    2.73    6.85
 -13  14   9  170.07    5.76
 -13  14   9  166.23    5.09
 -13  14  10    4.23    6.62
 -13  14  10   10.48    6.00
 -13  14  11    3.65    4.76
 -13  14  11    1.44    7.40
 -13  14  11    0.05    6.28
 -13  14  12    7.95    4.42
 -13  14  12   13.17    7.73
 -13  14  12   13.52    6.88
 -13  14  13   40.41    7.18
 -13  14  13   30.26    5.51
 -13  14  13   42.94    6.50
 -13  14  14   29.45    5.00
 -13  14  14   39.22    8.07
 -13  14  14   29.69    6.51
 -13  14  15   10.78    8.38
 -13  14  15    9.49    6.59
 -13  14  15   19.03    7.01
 -13  14  16   11.16    6.72
 -13  14  16    7.08    6.19
 -13  14  16    1.13    7.10
 -13  14  17    3.93    8.59
 -13  14  17    7.08    6.63
 -13  14  17    3.90    7.23
 -13  14  18    7.61    7.33
 -13  14  18   -9.88    8.84
 -13  14  18    3.24    6.74
 -13  14  19   15.09    4.97
 -13  14  19   18.97    9.27
 -13  14  19    9.66    5.50
 -13  14  20    5.36    5.26
 -13  14  20    4.46    7.17
 -13  14  20    6.23    9.24
 -13  14  21   -0.72    7.81
 -13  14  21   -3.33    9.65
 -13  14  21    2.76    7.52
 -13  14  22   44.92    7.70
 -13  14  22   38.73   10.03
 -13  14  22   20.37    8.15
 -13  14  23   11.78    7.91
 -13  14  23   14.01   10.07
 -13  14  23   13.32    8.05
  13 -15   0   36.54    4.45
 -13  15   0   42.41    6.33
  13 -15  -1   58.63    4.76
 -13  15   1   80.27    6.48
 -13  15   2    4.25    4.46
  13 -15  -2   -5.27    6.53
  13 -15  -3    1.21    6.45
 -13  15   3   -5.51    6.23
  13 -15  -4   99.66    6.80
 -13  15   4  102.99    6.55
  13 -15  -5    2.18    6.48
 -13  15   5    1.70    4.42
 -13  15   6   -3.92    6.27
  13 -15  -6   -4.32    4.66
 -13  15   7   -1.78    4.24
 -13  15   8    4.46    6.30
 -13  15   9   18.42    5.18
 -13  15   9   22.15    4.57
 -13  15  10    9.81    7.05
 -13  15  10    4.71    6.93
 -13  15  10   -0.57    4.54
 -13  15  11   10.27    6.17
 -13  15  11    6.28    5.04
 -13  15  11    5.51    5.31
 -13  15  12   17.37    7.17
 -13  15  12   22.24    8.00
 -13  15  12   18.02    6.34
 -13  15  13   33.36    6.96
 -13  15  13   31.89    4.77
 -13  15  13   25.18    7.91
 -13  15  14    6.11    5.09
 -13  15  14    4.29    4.62
 -13  15  14   13.56    8.10
 -13  15  15   28.12    4.76
 -13  15  15   33.72    8.58
 -13  15  15   33.10    7.26
 -13  15  16   93.51    6.71
 -13  15  16  105.23    8.01
 -13  15  16   98.22    5.34
 -13  15  17   22.89    4.88
 -13  15  17   22.39    9.02
 -13  15  17   26.84    7.58
 -13  15  18    0.09    9.35
 -13  15  18    6.79    7.59
 -13  15  18    2.58    4.95
 -13  15  19    8.56    9.43
 -13  15  19    8.10    5.55
 -13  15  19   16.74    7.11
 -13  15  20    9.44    7.12
 -13  15  20   -0.17    9.55
 -13  15  20    6.41    5.42
 -13  15  21   21.29    5.85
 -13  15  21   17.29    7.51
 -13  15  21   16.55    7.08
 -13  15  22    3.59    5.82
 -13  15  22    7.45    7.20
 -13  15  22    8.09    5.41
  13 -16   0   17.91    4.59
 -13  16   0   14.05    6.48
  13 -16  -1  201.78    5.47
 -13  16   1  241.90    5.62
 -13  16   2   56.08    4.95
  13 -16  -2   50.03    4.98
 -13  16   3   43.86    6.54
  13 -16  -3   43.39    4.79
 -13  16   4    5.87    4.49
  13 -16  -4   -1.31    4.77
 -13  16   5  219.45    7.08
 -13  16   6   55.59    4.66
 -13  16   7   46.44    5.03
 -13  16   7   58.62    6.93
 -13  16   8    3.98    7.04
 -13  16   8    3.35    4.35
 -13  16   9  117.73    6.81
 -13  16   9   92.92    7.65
 -13  16  10    1.85    5.25
 -13  16  10   -3.17    6.45
 -13  16  11   20.01    7.69
 -13  16  11   16.89    4.74
 -13  16  11   21.16    5.18
 -13  16  12    5.51    4.52
 -13  16  12    2.10    5.53
 -13  16  12   13.02    7.24
 -13  16  13   71.98    7.47
 -13  16  13   65.63    8.38
 -13  16  13   74.74    6.78
 -13  16  14    1.92    5.15
 -13  16  14    4.91    6.73
 -13  16  14    2.80    6.27
 -13  16  15    3.99    6.62
 -13  16  15    3.93    8.77
 -13  16  15    5.31    5.32
 -13  16  16   22.63    6.81
 -13  16  16   14.55    6.34
 -13  16  16    7.03    7.60
 -13  16  17   33.29    7.04
 -13  16  17   22.91    9.17
 -13  16  17   28.80    7.77
 -13  16  18    4.69    9.39
 -13  16  18    0.73    7.86
 -13  16  18   -0.82    7.18
 -13  16  19    8.94    5.27
 -13  16  19   10.76    8.09
 -13  16  19   12.09    9.74
 -13  16  20    1.58    6.98
 -13  16  20    3.75    5.24
 -13  16  20    4.39    8.12
 -13  16  21    9.70    8.36
 -13  16  21   12.10   10.32
 -13  16  21   12.75    7.91
 -13  17   0   36.23    4.80
  13 -17   0   33.07    6.60
  13 -17  -1   -4.85    6.57
 -13  17   1   -6.11    6.47
 -13  17   2   47.70    6.56
  13 -17  -2   28.84    6.74
 -13  17   3   10.10    4.72
 -13  17   4    6.44    6.49
 -13  17   5    9.57    4.95
[truncated: 3,248,325 more chars]
