# Supplementary material for: A PtS-like 42.84 topology arising from the self-assembly of square-planar nodes via organotin units: synthesis and crystal structure of the metal–organic framework {[(PhCH2)3Sn]2Ni(CN)4}n
Source: Acta Crystallogr E Crystallogr Commun. 2026 Mar 17;82(Pt 4):357–61. doi: 10.1107/S2056989026002392 (PMC13055984; doi:10.1107/S2056989026002392)
Supplement: Supplementary file 2 [file e-82-00357-Isup2.hkl]

data_I                                                                          
_shelx_title '  P5A   IPDS2  -100DEGC'                                          
_shelx_refln_list_code          4                                               
_shelx_F_calc_maximum      819.80                                               
_exptl_crystal_F_000      3792.00                                               
_reflns_d_resolution_high  0.8107                                               
                                                                                
loop_                                                                           
 _space_group_symop_operation_xyz                                               
 'x, y, z'                                                                      
 '-x, -y, -z'                                                                   
                                                                                
_cell_length_a    14.1316                                                       
_cell_length_b    21.5593                                                       
_cell_length_c    28.7274                                                       
_cell_angle_alpha 100.478                                                       
_cell_angle_beta   90.096                                                       
_cell_angle_gamma 104.259                                                       
                                                                                
_shelx_F_squared_multiplier     1.000                                           
                                                                                
loop_                                                                           
 _refln_index_h                                                                 
 _refln_index_k                                                                 
 _refln_index_l                                                                 
 _refln_F_squared_calc                                                          
 _refln_F_squared_meas                                                          
 _refln_F_squared_sigma                                                         
 _refln_observed_status                                                         
   2   0   0     117498.46     133708.14      1622.41 o                         
   3   0   0       8346.26      10570.63       394.88 o                         
   4   0   0      92946.48     100823.96      1025.66 o                         
   5   0   0        154.40         33.42       240.59 o                         
   6   0   0      20407.12      21585.83       420.85 o                         
   7   0   0       4102.70       4400.81       294.57 o                         
   8   0   0      60847.08      65902.95       442.42 o                         
   9   0   0          5.06        389.29       281.97 o                         
  10   0   0       2862.76       2821.94       351.92 o                         
  11   0   0       4605.79       4995.26       366.39 o                         
  12   0   0      21167.07      20899.30       449.30 o                         
  13   0   0       4775.63       4216.41       220.48 o                         
  14   0   0      14903.95      14379.63       510.36 o                         
  15   0   0       2123.83       1622.80       322.38 o                         
  16   0   0       1409.28       1211.91       409.13 o                         
 -17   1   0       1659.81       1371.70       798.45 o                         
 -16   1   0       1262.86        734.08       321.40 o                         
 -15   1   0          3.37        369.79       404.75 o                         
 -14   1   0          8.54          0.00       237.90 o                         
 -13   1   0        846.71       1087.79       289.22 o                         
 -12   1   0      70929.73      69925.83       422.36 o                         
 -11   1   0         20.34          0.00       228.05 o                         
 -10   1   0      38688.91      40066.82       420.39 o                         
  -9   1   0         96.55        455.51       246.65 o                         
  -8   1   0      48978.35      51933.84       439.76 o                         
  -7   1   0      16860.27      17793.72       341.64 o                         
  -6   1   0       1154.38       1410.52       261.01 o                         
  -5   1   0        324.27        540.34       363.19 o                         
  -4   1   0     121917.55     130205.99      1877.47 o                         
  -3   1   0       1953.80       2239.81       353.85 o                         
  -2   1   0      26252.30      29190.43       615.17 o                         
   1   1   0       8027.79       8606.05       410.12 o                         
   2   1   0      21933.02      24684.44       451.41 o                         
   3   1   0       7478.78       8881.13       312.15 o                         
   4   1   0          4.32          0.00       237.38 o                         
   5   1   0        521.57        640.79       243.13 o                         
   6   1   0       3293.90       2710.11       275.59 o                         
   7   1   0      46675.34      46556.41       433.32 o                         
   8   1   0       3545.46       3278.18       275.84 o                         
   9   1   0       2272.06       2328.08       221.47 o                         
  10   1   0       3256.20       3231.12       211.87 o                         
  11   1   0       1382.75       1571.25       293.18 o                         
  12   1   0       4195.31       4139.46       389.09 o                         
  13   1   0       9852.65      10083.60       290.02 o                         
  14   1   0       2402.19       2410.91       282.13 o                         
  15   1   0       8641.50       8108.86       300.34 o                         
  16   1   0          2.65         15.25       260.52 o                         
 -17   2   0       2729.84       2528.92       976.26 o                         
 -16   2   0       3014.16       2340.42       619.79 o                         
 -15   2   0        971.62        649.24       273.87 o                         
 -14   2   0       7721.10       7741.91       321.47 o                         
 -13   2   0       5678.50       6330.63       305.01 o                         
 -12   2   0        263.41        941.90       266.11 o                         
 -11   2   0       3515.83       3239.31       216.29 o                         
 -10   2   0      19624.77      20690.21       671.76 o                         
  -9   2   0       5763.46       6132.90       306.44 o                         
  -8   2   0        364.64        360.58       245.66 o                         
  -7   2   0      22854.74      22972.30       758.15 o                         
  -6   2   0       7706.39       7568.36       424.39 o                         
  -5   2   0         92.24        277.28       354.87 o                         
  -4   2   0        726.18       1014.64       270.08 o                         
  -3   2   0       4939.82       5457.30       413.27 o                         
  -2   2   0      26366.16      28995.51      1276.70 o                         
  -1   2   0      17044.37      19284.96       611.83 o                         
   1   2   0      29628.89      29987.04       604.54 o                         
   2   2   0      47394.53      51422.99       739.69 o                         
   3   2   0     154486.41     159008.09      1759.81 o                         
   4   2   0       2040.72       1850.15       275.59 o                         
   5   2   0      30578.67      30819.70       430.70 o                         
   6   2   0      28121.72      29088.87       386.33 o                         
   7   2   0       9589.19      10524.43       302.66 o                         
   8   2   0      42372.29      44867.87       844.10 o                         
   9   2   0      10183.70       9766.89       333.59 o                         
  10   2   0        249.81        608.20       247.82 o                         
  11   2   0      12777.69      12590.86       247.26 o                         
  12   2   0         27.63        244.69       231.99 o                         
  13   2   0        169.76        509.48       263.91 o                         
  14   2   0        262.11        540.24       275.44 o                         
  15   2   0       2551.46       2717.95       393.68 o                         
  16   2   0       4202.74       3557.39      1181.92 o                         
 -17   3   0      14186.20      11164.04      3010.66 o                         
 -16   3   0        242.12        494.40       256.67 o                         
 -15   3   0       2901.05       2268.86       259.62 o                         
 -14   3   0       2808.91       2575.63       270.52 o                         
 -13   3   0         50.22        105.54       401.03 o                         
 -12   3   0      32584.03      32782.34       547.71 o                         
 -11   3   0       1690.48       1846.41       264.17 o                         
 -10   3   0       5688.67       5948.55       264.38 o                         
  -9   3   0         71.35        281.75       221.73 o                         
  -8   3   0      19127.22      19857.88       382.75 o                         
  -7   3   0       3265.21       3207.64       328.07 o                         
  -6   3   0      34777.07      35917.21      1092.35 o                         
  -5   3   0       4449.87       4847.98       321.92 o                         
  -4   3   0      90513.94      94057.38      1361.13 o                         
  -3   3   0      11401.96      12280.78       432.50 o                         
  -2   3   0      35210.67      37452.24       704.66 o                         
  -1   3   0        225.90        206.74       604.66 o                         
   0   3   0       5998.68       5071.03       499.05 o                         
   1   3   0      21629.00      23826.96       505.83 o                         
   2   3   0       1062.78       1047.06       373.33 o                         
   3   3   0      28145.07      28297.17       431.85 o                         
   4   3   0       3782.77       3895.26       289.74 o                         
   5   3   0       1333.41       1270.41       270.13 o                         
   6   3   0       1388.49       1031.56       235.30 o                         
   7   3   0       9390.63       9652.95       300.16 o                         
   8   3   0      21172.12      21990.84       315.28 o                         
   9   3   0      13462.26      13771.30       270.16 o                         
  10   3   0       4539.51       4400.25       267.15 o                         
  11   3   0       3038.99       3363.17       311.79 o                         
  12   3   0       4445.69       4096.15       315.09 o                         
  13   3   0       1834.96       2064.72       268.54 o                         
  14   3   0        645.05        711.41       278.88 o                         
  15   3   0       2938.99       3046.05       434.34 o                         
  16   3   0       2405.68       1951.40       412.39 o                         
 -17   4   0         21.88        183.12       287.73 o                         
 -16   4   0      26159.36      22309.75      3164.61 o                         
 -15   4   0        847.83       1048.92       270.20 o                         
 -14   4   0      15009.91      14239.47       303.73 o                         
 -13   4   0       7291.50       7066.79       255.08 o                         
 -12   4   0       3538.53       4251.75       306.75 o                         
 -11   4   0        310.27        877.19       253.23 o                         
 -10   4   0      13838.40      14676.01       272.77 o                         
  -9   4   0      29980.61      31842.25       400.83 o                         
  -8   4   0       5618.60       5939.67       459.31 o                         
  -7   4   0      26624.11      29732.41       428.70 o                         
  -6   4   0       6568.92       7743.74       450.91 o                         
  -5   4   0       3063.28       2759.96       369.79 o                         
  -4   4   0      78169.23      80951.17      1541.05 o                         
  -3   4   0       2910.41       3384.66       416.95 o                         
  -2   4   0     261350.42     264519.53      8724.25 o                         
  -1   4   0      37540.84      35767.34       844.24 o                         
   0   4   0       2039.25       2247.15       415.65 o                         
   1   4   0      19830.63      20326.47       473.25 o                         
   2   4   0       2009.71       2423.75       312.69 o                         
   3   4   0       1569.94       1539.26       225.81 o                         
   4   4   0      13031.08      13288.93       270.78 o                         
   5   4   0      17105.55      17948.05       327.90 o                         
   6   4   0      16098.34      17818.80       286.83 o                         
   7   4   0        596.73        634.80       193.48 o                         
   8   4   0       8414.73       8799.70       517.62 o                         
   9   4   0       1003.19       1121.69       248.50 o                         
  10   4   0       3534.68       3498.76       262.35 o                         
  11   4   0        791.49        834.82       268.56 o                         
  12   4   0          7.34        199.77       288.64 o                         
  13   4   0       4496.01       4651.46       326.30 o                         
  14   4   0       1287.05       1297.13       265.99 o                         
  15   4   0       4162.87       4353.81       440.41 o                         
  16   4   0        272.93        403.50       367.93 o                         
 -17   5   0         36.89          0.00       287.09 o                         
 -16   5   0        170.63        672.09       284.01 o                         
 -15   5   0        375.68        331.02       241.23 o                         
 -14   5   0      14214.79      14255.78       338.52 o                         
 -13   5   0       4647.01       4596.75       219.29 o                         
 -12   5   0       3958.35       3874.04       261.93 o                         
 -11   5   0       1026.37       1242.57       234.28 o                         
 -10   5   0       8269.86       9094.75       313.43 o                         
  -9   5   0      17573.81      18994.45       459.31 o                         
  -8   5   0      26672.72      28936.80       403.93 o                         
  -7   5   0       2392.76       2945.27       380.10 o                         
  -6   5   0     100849.15     103628.60       673.71 o                         
  -5   5   0      30797.76      32586.02      1420.81 o                         
  -4   5   0       5344.20       4843.46       302.60 o                         
  -3   5   0          5.62          0.00       297.35 o                         
  -2   5   0        340.08        129.08       660.45 o                         
  -1   5   0      36647.76      32200.87       695.39 o                         
   0   5   0      31127.12      28098.46       577.22 o                         
   1   5   0      32404.83      30481.72       617.78 o                         
   2   5   0      79667.33      78306.23      2069.98 o                         
   3   5   0      22309.06      22908.71       378.19 o                         
   4   5   0      26293.14      24660.64       425.15 o                         
   5   5   0        403.78        431.20       243.57 o                         
   6   5   0      11033.86      11906.57       300.46 o                         
   7   5   0         31.87         46.47       189.68 o                         
   8   5   0         35.85          0.00       223.18 o                         
   9   5   0        498.60        820.57       257.18 o                         
  10   5   0      10019.29      10378.62       323.36 o                         
  11   5   0       4325.41       5108.04       315.42 o                         
  12   5   0        219.93        229.79       345.33 o                         
  13   5   0        183.78          0.00       280.40 o                         
  14   5   0       6242.31       6135.21       313.81 o                         
  15   5   0      12245.50      10621.47       341.19 o                         
 -17   6   0       3586.39       2863.18       898.51 o                         
 -16   6   0       5597.79       5630.17       299.89 o                         
 -15   6   0       1134.78       1297.15       269.40 o                         
 -14   6   0       1127.54       1577.80       242.18 o                         
 -13   6   0       8562.62       8441.12       244.04 o                         
 -12   6   0      12332.92      11764.58       689.84 o                         
 -11   6   0        346.50        335.67       285.83 o                         
 -10   6   0      22175.12      22586.64       757.27 o                         
  -9   6   0       1044.16       1400.01       338.76 o                         
  -8   6   0      77423.18      78626.72       608.29 o                         
  -7   6   0       2775.73       2763.37       373.22 o                         
  -6   6   0      68112.30      72046.74      1962.35 o                         
  -5   6   0      28787.40      30377.94      1126.39 o                         
  -4   6   0       7164.69       7684.62       496.44 o                         
  -3   6   0       2150.24       1932.73       269.75 o                         
  -2   6   0      24026.82      22747.82      2888.48 o                         
  -1   6   0     129091.04     114228.96       969.05 o                         
   0   6   0        204.46        159.93       365.25 o                         
   1   6   0       9651.64       7916.92       337.36 o                         
   2   6   0        484.18        519.09       307.84 o                         
   3   6   0        500.88        414.65       287.80 o                         
   4   6   0         15.33        328.23       292.77 o                         
   5   6   0      12472.74      11273.04       290.20 o                         
   6   6   0       8980.59       8892.10       230.25 o                         
   7   6   0        197.31        380.87       224.09 o                         
   8   6   0       1894.71       1795.87       210.75 o                         
   9   6   0       5249.65       5140.95       312.54 o                         
  10   6   0        286.55        402.70       235.75 o                         
  11   6   0       9213.95       9356.65       451.43 o                         
  12   6   0       2117.61       2515.48       324.96 o                         
  13   6   0      23032.41      22472.29       508.51 o                         
  14   6   0       1716.87       1816.56       308.03 o                         
  15   6   0        208.28        310.76       253.41 o                         
 -17   7   0        383.68        354.58       327.19 o                         
 -16   7   0        688.93        719.41       321.86 o                         
 -15   7   0       2260.34       1875.36       277.85 o                         
 -14   7   0        617.57        813.91       224.55 o                         
 -13   7   0       7674.30       7874.46       554.88 o                         
 -12   7   0          0.20         22.63       255.06 o                         
 -11   7   0       4569.10       4863.52       357.03 o                         
 -10   7   0       7623.67       8237.58       360.92 o                         
  -9   7   0      34239.51      35522.43       391.61 o                         
  -8   7   0      32087.34      33253.68      1755.46 o                         
  -7   7   0      48377.09      47252.12       496.07 o                         
  -6   7   0        601.19        881.38       433.23 o                         
  -5   7   0       1076.49       1253.56       317.21 o                         
  -4   7   0       1853.90       1414.98       278.48 o                         
  -3   7   0        860.45        659.57       393.44 o                         
  -2   7   0      47011.60      48427.20      3735.93 o                         
  -1   7   0        979.04       1244.44       416.43 o                         
   0   7   0        245.96          0.00       311.98 o                         
   1   7   0      89589.51      77130.01       732.63 o                         
   2   7   0      13872.11      13828.13       356.04 o                         
   3   7   0         91.49        410.77       309.29 o                         
   4   7   0      18189.08      18273.37       555.51 o                         
   5   7   0       9046.98       8654.63       309.98 o                         
   6   7   0       4118.69       4228.05       249.31 o                         
   7   7   0      24565.15      25078.54       936.18 o                         
   8   7   0       5002.43       5574.23       241.85 o                         
   9   7   0        106.90        307.99       216.08 o                         
  10   7   0       4325.75       4189.44       270.33 o                         
  11   7   0      11258.26      11117.56       479.21 o                         
  12   7   0       1578.61       1502.81       324.83 o                         
  13   7   0       6071.89       6214.73       355.05 o                         
  14   7   0       1084.84        983.27       273.68 o                         
  15   7   0      14014.74      12959.17       435.67 o                         
 -17   8   0        186.68        210.41       282.28 o                         
 -16   8   0       3392.06       2837.21       283.04 o                         
 -15   8   0       3023.01       2599.67       400.67 o                         
 -14   8   0        871.84        985.14       273.37 o                         
 -13   8   0        430.64       1029.16       292.43 o                         
 -12   8   0        225.39        507.69       285.38 o                         
 -11   8   0      20950.39      20858.80       359.86 o                         
 -10   8   0       8165.41       7740.08       360.10 o                         
  -9   8   0       3110.98       3138.93       432.79 o                         
  -8   8   0         96.00          0.00       283.53 o                         
  -7   8   0        766.98        556.87       361.67 o                         
  -6   8   0       6801.21       6859.63       332.80 o                         
  -5   8   0       3617.43       3564.50       716.60 o                         
  -4   8   0         80.01        458.21       332.51 o                         
  -3   8   0      20411.72      19277.39      2754.09 o                         
  -2   8   0      71115.69      62121.41      1014.11 o                         
  -1   8   0       4478.10       3574.32       432.62 o                         
   0   8   0      20642.77      17521.91       442.84 o                         
   1   8   0      39887.50      35718.27       439.42 o                         
   2   8   0       3677.55       3641.27       370.10 o                         
   3   8   0      51489.08      48738.14      1609.47 o                         
   4   8   0      12939.83      12898.38       333.11 o                         
   5   8   0      17923.83      16916.75       760.20 o                         
   6   8   0        159.18          0.00       266.84 o                         
   7   8   0       6048.05       5996.28       213.03 o                         
   8   8   0       5636.16       5946.27       279.63 o                         
   9   8   0       7014.21       7167.81       281.57 o                         
  10   8   0       1604.03       1504.05       452.81 o                         
  11   8   0      23528.54      23143.71       442.73 o                         
  12   8   0       3195.19       3761.27       326.88 o                         
  13   8   0      22146.53      20660.73       685.37 o                         
  14   8   0       2288.57       1708.00       325.66 o                         
 -17   9   0        212.86        185.35       237.80 o                         
 -16   9   0         76.60          0.00       274.99 o                         
 -15   9   0       5690.63       4918.86       284.60 o                         
 -14   9   0      27851.45      26408.40       382.17 o                         
 -13   9   0      16152.91      15972.95       340.42 o                         
 -12   9   0      25837.71      25283.75       878.39 o                         
 -11   9   0       2111.65       2667.83       372.22 o                         
 -10   9   0      16748.90      16510.79       300.99 o                         
  -9   9   0      22863.00      23077.23       633.04 o                         
  -8   9   0        200.23        266.57       332.28 o                         
  -7   9   0        516.63        529.64       246.56 o                         
  -6   9   0      15736.61      15191.86      1064.06 o                         
  -5   9   0      14095.74      13382.19      1523.37 o                         
  -4   9   0        374.06          0.00       632.16 o                         
  -3   9   0       8657.33       9688.20      1427.89 o                         
  -2   9   0       3306.15       3156.38       740.02 o                         
  -1   9   0      30156.78      25524.69       632.09 o                         
   0   9   0      32937.54      29787.52       606.22 o                         
   1   9   0     158163.88     138199.22      1668.13 o                         
   2   9   0      10426.39       9223.91       375.71 o                         
   3   9   0      16909.59      15561.62       500.89 o                         
   4   9   0       5760.51       5757.75       281.86 o                         
   5   9   0      14897.76      14765.59       348.13 o                         
   6   9   0        145.36        131.54       236.71 o                         
   7   9   0      22398.17      23037.88       604.93 o                         
   8   9   0          1.37        227.02       234.37 o                         
   9   9   0      47829.64      47185.17      1282.27 o                         
  10   9   0       3230.25       2902.36       300.98 o                         
  11   9   0       1725.76       2027.31       378.23 o                         
  12   9   0       3418.32       3303.75       366.08 o                         
  13   9   0       1776.04       1994.71       311.63 o                         
  14   9   0       4811.32       4894.39       329.45 o                         
 -17  10   0       9924.74       7841.67      2178.91 o                         
 -16  10   0       2056.76       1894.64       285.79 o                         
 -15  10   0       1595.48       2007.90       328.01 o                         
 -14  10   0        345.56        503.96       369.48 o                         
 -13  10   0       5131.19       5116.03       492.47 o                         
 -12  10   0      14720.06      14446.17       896.96 o                         
 -11  10   0      11012.27      10250.22       338.63 o                         
 -10  10   0       8248.07       8540.39       313.92 o                         
  -9  10   0       1901.01       1663.64       276.80 o                         
  -8  10   0       4263.21       4695.81       338.20 o                         
  -7  10   0        268.53        526.80       549.49 o                         
  -6  10   0      25253.96      25947.96      1149.38 o                         
  -5  10   0       5815.96       6742.45       575.57 o                         
  -4  10   0      18745.94      18547.07      3560.87 o                         
  -3  10   0      37430.44      37050.18      4085.17 o                         
  -2  10   0      51222.27      43573.14      1048.59 o                         
  -1  10   0       1167.23       1219.72       432.97 o                         
   0  10   0        686.55       1037.64       368.24 o                         
   1  10   0      14639.18      13654.43       365.55 o                         
   2  10   0       1256.97       1276.82       273.82 o                         
   3  10   0      22092.68      21134.15       865.39 o                         
   4  10   0       3017.87       2967.81       266.08 o                         
   5  10   0       2676.35       2668.20       257.21 o                         
   6  10   0        194.09        110.79       240.36 o                         
   7  10   0      13129.77      13355.04       472.05 o                         
   8  10   0       6572.75       7219.44       237.51 o                         
   9  10   0       9432.14       9992.65       300.53 o                         
  10  10   0       5730.68       6292.58       244.09 o                         
  11  10   0       4358.27       4398.09       339.08 o                         
  12  10   0       9483.64       9225.96       730.00 o                         
  13  10   0         44.84        226.84       274.10 o                         
 -17  11   0         54.10        228.56       337.00 o                         
 -16  11   0       1887.28       1586.73       293.91 o                         
 -15  11   0       7332.43       6462.21       389.13 o                         
 -14  11   0      17043.74      15187.13       315.20 o                         
 -13  11   0       5213.67       5340.53       375.08 o                         
 -12  11   0       2195.45       2046.78       269.66 o                         
 -11  11   0       9692.82       9259.88       314.82 o                         
 -10  11   0      15906.50      15943.20      1263.88 o                         
  -9  11   0      11401.66      10337.51       931.00 o                         
  -8  11   0      10141.00       9304.44      1034.44 o                         
  -7  11   0         45.47        335.12       242.37 o                         
  -6  11   0     111864.95     116123.73      7000.17 o                         
  -5  11   0          6.17        613.53       274.04 o                         
  -4  11   0      34201.06      35367.87      3905.69 o                         
  -3  11   0      35395.45      33164.75      3633.37 o                         
  -2  11   0       4707.20       3253.53       415.93 o                         
  -1  11   0      42552.91      36248.49       756.39 o                         
   0  11   0        676.72        491.48       388.65 o                         
   1  11   0        589.91        862.98       386.10 o                         
   2  11   0        899.03        995.89       288.91 o                         
   3  11   0       3262.18       3662.32       429.17 o                         
   4  11   0       9120.37       8702.97       338.43 o                         
   5  11   0       2669.79       2746.46       340.35 o                         
   6  11   0       4518.19       4405.48       297.44 o                         
   7  11   0       5029.56       5080.75       486.61 o                         
   8  11   0      10481.08      10428.01       537.26 o                         
   9  11   0       1671.70       2161.07       250.33 o                         
  10  11   0       2427.86       2295.37       265.70 o                         
  11  11   0       2063.71       1979.27       295.43 o                         
  12  11   0       9152.85       9051.10       510.81 o                         
  13  11   0        806.57       1181.33       375.66 o                         
 -16  12   0       2795.88       2187.01       327.48 o                         
 -15  12   0        319.78        520.24       418.20 o                         
 -14  12   0      10344.86       9510.59       290.68 o                         
 -13  12   0       3945.02       4180.73       375.41 o                         
 -12  12   0        142.29        200.80       625.53 o                         
 -11  12   0       2449.49       3274.56       361.28 o                         
 -10  12   0       9885.68       9589.12       422.62 o                         
  -9  12   0       2842.83       2512.49       528.27 o                         
  -8  12   0       9548.99       9090.56       280.67 o                         
  -7  12   0        343.64        423.67       283.76 o                         
  -6  12   0      20085.12      23379.30       622.43 o                         
  -5  12   0      44075.20      43384.41      5624.45 o                         
  -4  12   0      15167.38      16071.26      1907.09 o                         
  -3  12   0       2465.13       2622.97       462.89 o                         
  -2  12   0        348.16        555.22       383.21 o                         
  -1  12   0         14.61        143.39       261.80 o                         
   0  12   0        163.15        132.49       364.52 o                         
   1  12   0       2053.76       1989.28       260.56 o                         
   2  12   0         38.02        234.32       307.27 o                         
   3  12   0       1855.59       1565.66       275.50 o                         
   4  12   0       5486.09       5665.30       394.84 o                         
   5  12   0       8850.36       9078.21       453.84 o                         
   6  12   0       8710.16       8702.54       617.02 o                         
   7  12   0       8206.58       8561.94       393.18 o                         
   8  12   0        600.92        979.06       253.40 o                         
   9  12   0       7281.78       7299.13       340.73 o                         
  10  12   0        372.77        422.78       287.20 o                         
  11  12   0       1113.30       1747.71       313.69 o                         
  12  12   0       3224.31       2970.38       372.38 o                         
 -16  13   0      13955.03      12635.22       649.40 o                         
 -15  13   0       5211.24       4450.37       333.92 o                         
 -14  13   0      12923.46      12277.38       350.98 o                         
 -13  13   0       1317.10       1362.36       297.82 o                         
 -12  13   0       1689.48       1193.21       401.40 o                         
 -11  13   0       1163.62       1083.21       355.72 o                         
 -10  13   0      18178.80      17991.32      1120.20 o                         
  -9  13   0       8737.44       9246.81       761.24 o                         
  -8  13   0         49.83        116.81       294.24 o                         
  -7  13   0       1476.94       1872.61       523.41 o                         
  -6  13   0       3273.38       3648.13       576.90 o                         
  -5  13   0       8483.62       9146.94      1530.45 o                         
  -4  13   0      17464.54      17104.03      1797.46 o                         
  -3  13   0      57208.11      54389.70      5850.79 o                         
  -2  13   0       7728.37       7154.52       438.98 o                         
  -1  13   0      61816.23      53894.76      1432.35 o                         
   0  13   0      32749.51      29730.83       949.06 o                         
   1  13   0       4789.91       4533.09       367.51 o                         
   2  13   0      10081.62      10357.57       396.75 o                         
   3  13   0      11756.41      10910.14       489.19 o                         
   4  13   0       1276.58       1340.91       232.30 o                         
   5  13   0      49480.28      49345.36      2106.72 o                         
   6  13   0       7978.39       8208.77       367.91 o                         
   7  13   0      10133.91      10876.24       486.34 o                         
   8  13   0       1880.85       2225.73       239.99 o                         
   9  13   0        174.14          0.00       288.17 o                         
  10  13   0       4841.54       4514.11       280.89 o                         
  11  13   0        936.34        989.34       282.58 o                         
  12  13   0         34.38          0.00       330.84 o                         
 -16  14   0        748.37        353.80       332.97 o                         
 -15  14   0       1462.63       1443.95       397.79 o                         
 -14  14   0       4899.69       4591.09       282.56 o                         
 -13  14   0       4707.23       5118.48       323.75 o                         
 -12  14   0       3684.45       3929.64       313.53 o                         
 -11  14   0          2.68        366.89       305.66 o                         
 -10  14   0        295.89        770.85       302.77 o                         
  -9  14   0         15.09        412.30       307.68 o                         
  -8  14   0        134.28        179.48       376.64 o                         
  -7  14   0       7166.73       6891.72       904.92 o                         
  -6  14   0       2443.66       2569.63       451.35 o                         
  -5  14   0      32981.69      31853.51      4722.19 o                         
  -4  14   0       3841.71       4127.58       426.63 o                         
  -3  14   0        460.20        948.91       440.09 o                         
  -2  14   0        409.79        350.63       261.98 o                         
  -1  14   0       5253.31       4737.86       259.52 o                         
   0  14   0       5291.20       5045.82       490.36 o                         
   1  14   0      12898.85      12056.81       319.03 o                         
   2  14   0       3785.99       3686.38       323.75 o                         
   3  14   0      25574.00      24232.59       467.20 o                         
   4  14   0        987.35        978.41       269.69 o                         
   5  14   0       9758.78       9796.38       311.47 o                         
   6  14   0       5804.45       5699.43       306.52 o                         
   7  14   0       4483.25       4350.57       303.90 o                         
   8  14   0        174.80         77.93       297.91 o                         
   9  14   0      11919.50      11527.12       330.14 o                         
  10  14   0       1537.41       1021.83       305.45 o                         
  11  14   0       8038.32       8208.54       587.59 o                         
 -16  15   0        498.48        386.54       365.59 o                         
 -15  15   0       2160.51       2066.31       339.08 o                         
 -14  15   0         10.46        137.04       349.24 o                         
 -13  15   0       3940.57       3419.83       321.87 o                         
 -12  15   0       1778.95       1935.78       381.93 o                         
 -11  15   0       3599.82       3936.33       398.12 o                         
 -10  15   0       1907.27       2232.67       266.25 o                         
  -9  15   0       7432.10       7843.20       583.53 o                         
  -8  15   0       4966.72       4790.73       949.12 o                         
  -7  15   0        124.68        635.48       437.21 o                         
  -6  15   0        594.56        511.85       289.75 o                         
  -5  15   0        569.64        387.96       387.25 o                         
  -4  15   0       3270.73       3234.33       352.92 o                         
  -3  15   0       5907.83       5275.08       376.45 o                         
  -2  15   0       1805.92       2464.48       361.65 o                         
  -1  15   0      26459.32      23458.94       459.91 o                         
   0  15   0       4829.60       4945.68       561.04 o                         
   1  15   0       7502.52       7927.45       553.55 o                         
   2  15   0       5486.90       5437.05       297.07 o                         
   3  15   0       3944.47       4367.49       296.01 o                         
   4  15   0       1930.29       2314.87       324.58 o                         
   5  15   0        452.25        544.38       280.66 o                         
   6  15   0        482.94        482.23       250.16 o                         
   7  15   0       1568.57       1813.43       327.20 o                         
   8  15   0      16749.64      16830.94       849.79 o                         
   9  15   0       3445.29       3809.81       283.96 o                         
  10  15   0        100.72        165.97       287.68 o                         
  11  15   0        601.89        400.05       304.95 o                         
 -16  16   0         21.98         27.55       417.48 o                         
 -15  16   0       4824.51       4085.65       345.60 o                         
 -14  16   0        971.16       1355.63       398.86 o                         
 -13  16   0       1607.74       1463.17       331.16 o                         
 -12  16   0       1271.38       1430.91       708.64 o                         
 -11  16   0       1650.33       1872.24       408.47 o                         
 -10  16   0        625.39        847.89       546.40 o                         
  -9  16   0        837.20        912.45       318.57 o                         
  -8  16   0       2566.15       2909.78       391.23 o                         
  -7  16   0       3755.20       4555.54       577.79 o                         
  -6  16   0       1554.36       1729.34       757.71 o                         
  -5  16   0       1238.15       1569.32       668.41 o                         
  -4  16   0        215.13        748.15       432.27 o                         
  -3  16   0        773.90        866.81       396.66 o                         
  -2  16   0        455.95        292.37       304.65 o                         
  -1  16   0        110.42        212.77       303.94 o                         
   0  16   0          8.81        300.64       380.53 o                         
   1  16   0      13780.04      13628.81       348.45 o                         
   2  16   0      14604.54      13794.42       355.62 o                         
   3  16   0       7906.36       8128.20       348.17 o                         
   4  16   0       4793.61       4874.77       377.01 o                         
   5  16   0        154.58          0.00       309.12 o                         
   6  16   0       2499.07       2640.55       259.25 o                         
   7  16   0        510.08        854.75       275.49 o                         
   8  16   0       1230.41       1138.62       317.88 o                         
   9  16   0       2330.67       1945.90       267.07 o                         
  10  16   0        341.29        489.37       276.46 o                         
 -15  17   0         90.98        501.86       390.79 o                         
 -14  17   0       1845.47       1474.49       373.11 o                         
 -13  17   0       3028.25       3112.27       343.22 o                         
 -12  17   0        798.95       1031.16       580.88 o                         
 -11  17   0       2178.13       3123.67       564.97 o                         
 -10  17   0       6945.48       7849.34      1503.92 o                         
  -9  17   0       5966.52       6756.69      1629.91 o                         
  -8  17   0      12602.14      14133.97      2417.24 o                         
  -7  17   0       1960.72       1911.85       346.37 o                         
  -6  17   0       4847.59       5290.89       577.79 o                         
  -5  17   0        436.11        395.30       663.99 o                         
  -4  17   0        507.77        892.50       365.46 o                         
  -3  17   0       1343.21       1399.15       532.13 o                         
  -2  17   0       6798.59       6310.61       296.10 o                         
  -1  17   0      11398.13      10719.33       330.62 o                         
   0  17   0       4426.05       4651.88       363.61 o                         
   1  17   0       2127.54       2213.39       319.62 o                         
   2  17   0      18358.83      19386.68       878.76 o                         
   3  17   0         52.92        977.96       367.04 o                         
   4  17   0       8479.76       8169.47       391.69 o                         
   5  17   0        313.76        320.77       283.37 o                         
   6  17   0       3335.24       3634.37       319.67 o                         
   7  17   0       7367.02       7522.56       504.84 o                         
   8  17   0        203.59        127.14       251.51 o                         
   9  17   0       1733.60       1623.72       300.37 o                         
 -15  18   0         64.94          0.00       362.77 o                         
 -14  18   0       1880.30       1309.75       426.61 o                         
 -13  18   0       7364.07       7247.50       536.67 o                         
 -12  18   0        436.51        816.06       427.04 o                         
 -11  18   0       1575.48       1422.10       294.06 o                         
 -10  18   0        345.58        797.40       450.47 o                         
  -9  18   0        184.91        263.88       477.44 o                         
  -8  18   0        899.26        819.81       350.01 o                         
  -7  18   0        513.37        828.48       527.39 o                         
  -6  18   0       8607.17       8915.25      1334.61 o                         
  -5  18   0      19007.00      17586.15      2043.25 o                         
  -4  18   0       6762.15       6512.20       504.84 o                         
  -3  18   0        190.76        384.83       311.08 o                         
  -2  18   0        355.21        363.86       419.38 o                         
  -1  18   0       3129.31       2980.69       327.86 o                         
   0  18   0         30.85          0.00       349.80 o                         
   1  18   0      18040.03      18259.97       364.02 o                         
   2  18   0         75.78        137.16       253.10 o                         
   3  18   0       4673.91       4396.80       323.72 o                         
   4  18   0       2574.12       2352.19       333.29 o                         
   5  18   0      15572.40      15636.21       397.57 o                         
   6  18   0         27.17        369.42       376.29 o                         
   7  18   0       5704.86       5911.49       352.51 o                         
   8  18   0        854.95        886.61       279.76 o                         
   9  18   0       3199.62       3576.81       355.39 o                         
 -14  19   0        540.05          4.42       438.53 o                         
 -13  19   0        382.60          0.00       626.85 o                         
 -12  19   0       1008.21        996.65      1213.48 o                         
 -11  19   0       8046.61       7157.62      1243.54 o                         
 -10  19   0        958.34       1898.49       748.42 o                         
  -9  19   0       1359.77       1347.19       351.61 o                         
  -8  19   0        107.79        207.08       330.23 o                         
  -7  19   0      12910.14      13351.66      1659.09 o                         
  -6  19   0        209.54        271.71       308.36 o                         
  -5  19   0      19201.53      19958.61      2611.31 o                         
  -4  19   0         18.80        395.26       300.67 o                         
  -3  19   0      48822.74      48725.37      2998.06 o                         
  -2  19   0       8093.91       7076.73       941.17 o                         
  -1  19   0      21331.89      19067.98       572.10 o                         
   0  19   0        372.20        407.27       264.92 o                         
   1  19   0       7016.35       6822.46       481.29 o                         
   2  19   0       3046.73       3404.79       373.07 o                         
   3  19   0       2061.40       2205.23       374.60 o                         
   4  19   0        111.25          0.00       315.79 o                         
   5  19   0         28.40        285.31       337.49 o                         
   6  19   0          2.03        170.73       391.44 o                         
   7  19   0       1251.46       1013.73       312.64 o                         
   8  19   0       1195.67       1493.79       358.12 o                         
 -14  20   0       2094.33       2189.14       382.74 o                         
 -13  20   0       1480.70       1398.37       732.95 o                         
 -12  20   0       1321.98       1575.95       400.96 o                         
 -11  20   0        440.97        573.78       382.83 o                         
 -10  20   0        755.48        257.49       437.76 o                         
  -9  20   0       1775.29       2138.98       540.65 o                         
  -8  20   0       1454.07       2431.03       554.80 o                         
  -7  20   0       3117.63       3357.37       511.92 o                         
  -6  20   0          3.02        221.33       362.57 o                         
  -5  20   0       8822.69       8964.67      1205.52 o                         
  -4  20   0       1367.45       1931.61       318.30 o                         
  -3  20   0         11.53        203.00       270.47 o                         
  -2  20   0      24903.43      23669.88      1150.71 o                         
  -1  20   0       2460.79       2131.79       360.71 o                         
   0  20   0       4372.74       3976.45       291.76 o                         
   1  20   0        308.92        598.50       365.53 o                         
   2  20   0       4104.41       4053.98       328.76 o                         
   3  20   0      10149.67       9744.85       299.84 o                         
   4  20   0       3353.23       4000.18       402.08 o                         
   5  20   0        152.12        317.65       348.18 o                         
   6  20   0         95.90        513.63       349.93 o                         
   7  20   0          7.57        101.56       361.32 o                         
 -13  21   0         94.19          0.00       485.67 o                         
 -12  21   0       9339.60       9209.90      1394.29 o                         
 -11  21   0        170.87        384.95       377.41 o                         
 -10  21   0        643.32        773.72       314.61 o                         
  -9  21   0       2436.27       2352.51       377.09 o                         
  -8  21   0        295.72        691.88       359.66 o                         
  -7  21   0        517.16       1137.80       345.73 o                         
  -6  21   0         84.84        662.09       438.49 o                         
  -5  21   0       1522.92        773.93       357.32 o                         
  -4  21   0        269.11        366.06       434.51 o                         
  -3  21   0      14419.42      14915.92      1076.68 o                         
  -2  21   0       2853.75       3196.11       697.59 o                         
  -1  21   0         53.64        301.73       302.23 o                         
   0  21   0      12956.22      12655.09       427.93 o                         
   1  21   0       1548.51       1848.88       369.90 o                         
   2  21   0       1112.90       1458.16       396.21 o                         
   3  21   0        802.26       1027.41       376.08 o                         
   4  21   0        282.12        482.69       348.98 o                         
   5  21   0        207.11        102.63       315.44 o                         
   6  21   0       3232.81       3723.98       352.76 o                         
 -12  22   0        582.56        294.98       484.50 o                         
 -11  22   0       2875.82       2872.48       339.26 o                         
 -10  22   0        768.80       1553.59       464.82 o                         
  -9  22   0       6187.86       6866.27      1817.79 o                         
  -8  22   0       2603.25       2894.28       378.19 o                         
  -7  22   0      12478.78      11509.95      2373.91 o                         
  -6  22   0        413.14       1196.80       456.98 o                         
  -5  22   0        762.37        643.44       364.57 o                         
  -4  22   0        492.03        589.44       361.03 o                         
  -3  22   0       2233.24       2789.75       358.24 o                         
  -2  22   0       2775.13       3359.10       407.26 o                         
  -1  22   0         29.77          0.00       302.84 o                         
   0  22   0        883.04        709.23       486.36 o                         
   1  22   0       3585.29       4126.59       345.46 o                         
   2  22   0        505.17        671.89       348.00 o                         
   3  22   0        776.34        991.64       302.73 o                         
   4  22   0       1497.39       1266.77       352.48 o                         
   5  22   0       1361.73       1711.37       366.70 o                         
 -11  23   0         80.27        546.05       697.14 o                         
 -10  23   0        135.03        298.73       733.39 o                         
  -9  23   0         59.95        133.26       387.98 o                         
  -8  23   0        804.09        688.21       384.51 o                         
  -7  23   0       6557.12       6428.80      1474.30 o                         
  -6  23   0       2097.82       2187.13       381.45 o                         
  -5  23   0        415.73        308.43       323.08 o                         
  -4  23   0        166.78        448.65       258.93 o                         
  -3  23   0       1180.76       1341.16       317.72 o                         
  -2  23   0        888.73        561.32       260.74 o                         
  -1  23   0        422.64        564.34       359.03 o                         
   0  23   0        809.11        820.92       334.57 o                         
   1  23   0        104.12          0.00       324.93 o                         
   2  23   0        649.80       1141.42       436.59 o                         
   3  23   0        393.80        887.46       422.38 o                         
   4  23   0       1001.11       1431.56       374.43 o                         
 -10  24   0       1618.20       1856.26       413.64 o                         
  -9  24   0         61.75        335.55       471.07 o                         
  -8  24   0        112.19        390.61       502.63 o                         
  -7  24   0       2929.69       2372.57       346.44 o                         
  -6  24   0       6634.57       6799.71       774.97 o                         
  -5  24   0       1805.78       1654.04       293.42 o                         
  -4  24   0       5034.47       5228.83       381.19 o                         
  -3  24   0       1527.52       1557.27       328.98 o                         
  -2  24   0        304.37        511.62       363.44 o                         
  -1  24   0       4409.11       4179.42       589.28 o                         
   0  24   0       7126.71       7118.41       403.60 o                         
   1  24   0       2173.80       2358.10       407.45 o                         
   2  24   0        368.90        259.60       542.53 o                         
  -9  25   0        881.42       1096.33       718.81 o                         
  -8  25   0         13.14        562.98       769.20 o                         
  -7  25   0         75.22         68.10       382.10 o                         
  -6  25   0        825.03        762.65       415.62 o                         
  -5  25   0        828.09        464.18       297.24 o                         
  -4  25   0       2734.23       2234.81       962.22 o                         
  -3  25   0        558.13        491.37       317.46 o                         
  -2  25   0         91.59         66.74       317.04 o                         
  -1  25   0        276.61        548.12       465.74 o                         
   0  25   0        936.34       1355.53       398.95 o                         
  -6  26   0         46.66         70.09       303.63 o                         
  -5  26   0       1833.46       1547.62       717.20 o                         
  -4  26   0        499.85        252.99       337.28 o                         
  -3  26   0       2323.99       2101.06       727.21 o                         
   2 -26   1        466.33        307.92       336.66 o                         
   3 -26   1       1930.45       1638.98       829.67 o                         
   4 -26   1        114.05        144.18       320.22 o                         
   5 -26   1       4588.28       3527.51       967.41 o                         
   6 -26   1        261.63        540.22       390.28 o                         
  -1 -25   1       1604.32       1993.38       317.97 o                         
   0 -25   1         99.30        109.89       347.39 o                         
   1 -25   1       4037.60       3038.03      1122.17 o                         
   2 -25   1       1524.92        817.41       530.67 o                         
   3 -25   1       1714.10       1221.90       733.54 o                         
   4 -25   1       1958.90       1501.20       394.68 o                         
   5 -25   1        354.04        539.88       286.82 o                         
   6 -25   1       2983.97       2209.65       821.44 o                         
   7 -25   1       1741.65        989.00       430.83 o                         
   8 -25   1       2084.94        581.27       758.59 o                         
   9 -25   1        372.33        271.33       345.33 o                         
  -2 -24   1        895.35       1237.00       360.15 o                         
  -1 -24   1          5.84        119.47       343.45 o                         
   0 -24   1       1557.30       1704.05       294.03 o                         
   1 -24   1         69.98        352.44       367.87 o                         
   2 -24   1       3213.60       3466.88       301.18 o                         
   3 -24   1        422.24        472.96       286.44 o                         
   4 -24   1        889.69       1006.56       350.82 o                         
   5 -24   1        303.38        154.54       329.29 o                         
   6 -24   1        940.15        840.41       335.61 o                         
   7 -24   1       3288.76       3100.04       473.20 o                         
   8 -24   1       5731.95       6478.97       840.37 o                         
   9 -24   1        195.79        852.19       474.19 o                         
  10 -24   1       4050.38       2588.12      1462.37 o                         
  -4 -23   1        245.51        796.84       416.93 o                         
  -3 -23   1       5766.81       6089.36       380.11 o                         
  -2 -23   1         16.46        708.56       394.37 o                         
  -1 -23   1       3980.90       4383.74       463.30 o                         
   0 -23   1        824.82       1299.84       324.22 o                         
   1 -23   1       2111.00       1952.51       447.17 o                         
   2 -23   1        911.33       1321.44       310.88 o                         
   3 -23   1       6509.40       6145.60       406.77 o                         
   4 -23   1       7065.24       7436.09       477.33 o                         
   5 -23   1       4729.22       4091.05       413.49 o                         
   6 -23   1        752.16       1295.66       324.93 o                         
   7 -23   1        465.45        551.62       599.89 o                         
   8 -23   1         14.69        228.85       376.31 o                         
   9 -23   1       2239.61       1969.78       565.85 o                         
  10 -23   1        133.44        618.72       485.39 o                         
  11 -23   1        782.35        680.33       728.09 o                         
  -5 -22   1       1531.59       1740.01       509.74 o                         
  -4 -22   1        518.24        587.30       318.43 o                         
  -3 -22   1        144.83          0.00       338.64 o                         
  -2 -22   1      10255.08      10745.25       410.11 o                         
  -1 -22   1         20.41          2.69       369.41 o                         
   0 -22   1        192.74        267.47       277.35 o                         
   1 -22   1       1028.13       1838.20       310.97 o                         
   2 -22   1       1267.99       1601.71       312.77 o                         
   3 -22   1       1036.02        926.08       312.93 o                         
   4 -22   1        594.73       1326.59       357.15 o                         
   5 -22   1       2866.44       3105.90       365.12 o                         
   6 -22   1       2189.27       2305.13       371.64 o                         
   7 -22   1       2881.26       3415.29       468.16 o                         
   8 -22   1        592.33        424.18       426.60 o                         
   9 -22   1         45.68        257.62       370.90 o                         
  10 -22   1        423.42        442.34       393.33 o                         
  11 -22   1        373.25        522.45       385.51 o                         
  12 -22   1        463.21       1130.16       394.61 o                         
  -6 -21   1       1233.91       1568.21       323.82 o                         
  -5 -21   1          2.39          0.00       323.75 o                         
  -4 -21   1        670.80        500.08       400.20 o                         
  -3 -21   1       1403.86       1456.58       279.72 o                         
  -2 -21   1        418.59        703.55       331.52 o                         
  -1 -21   1        309.72        677.88       325.22 o                         
   0 -21   1       1280.64       1421.66       357.24 o                         
   1 -21   1       1289.37        956.98       252.44 o                         
   2 -21   1      18812.85      19405.21       557.90 o                         
   3 -21   1       8190.80       8386.06       524.74 o                         
   4 -21   1       6272.25       6713.65       495.23 o                         
   5 -21   1      10651.53       9760.74       743.51 o                         
   6 -21   1       3772.08       4476.34       886.35 o                         
   7 -21   1        752.99       1382.59       436.05 o                         
   8 -21   1        206.97       1424.56       354.94 o                         
   9 -21   1       1038.26       1418.57      1044.61 o                         
  10 -21   1        116.69        478.63       358.35 o                         
  11 -21   1       2829.68       2831.70       460.10 o                         
  12 -21   1        456.97          0.00       452.90 o                         
  13 -21   1       5924.23       5295.23       396.09 o                         
  -7 -20   1       3335.59       3218.04       350.15 o                         
  -6 -20   1       2356.07       2177.87       357.55 o                         
  -5 -20   1       2479.50       2925.72       359.37 o                         
  -4 -20   1       3244.89       3983.77       303.25 o                         
  -3 -20   1       2778.96       2561.47       385.12 o                         
  -2 -20   1       1660.28       2714.09       557.19 o                         
  -1 -20   1       8381.27       8910.81       380.03 o                         
   0 -20   1       4828.34       4874.75       452.75 o                         
   1 -20   1      16710.14      16499.26       385.97 o                         
   2 -20   1        996.70       1396.59       344.69 o                         
   3 -20   1       3764.57       4023.86       544.36 o                         
   4 -20   1        797.28        645.74       251.15 o                         
   5 -20   1        662.14        965.19       454.01 o                         
   6 -20   1      11465.23      12458.55       641.44 o                         
   7 -20   1       1610.91       1626.64       316.02 o                         
   8 -20   1       1413.14        989.05       847.45 o                         
   9 -20   1       6478.92       7571.96      1026.93 o                         
  10 -20   1          6.53        321.64       597.68 o                         
  11 -20   1        499.98        568.75       444.72 o                         
  12 -20   1        553.85        768.20       357.68 o                         
  13 -20   1       2259.00       2284.31       475.67 o                         
  14 -20   1         91.82        161.80       648.07 o                         
  -8 -19   1         66.51        167.33       313.25 o                         
  -7 -19   1       3158.45       3029.90       284.23 o                         
  -6 -19   1       1748.66       2227.54       334.17 o                         
  -5 -19   1         67.24        216.85       341.24 o                         
  -4 -19   1         65.27        428.43       508.57 o                         
  -3 -19   1        384.65        596.61       333.80 o                         
  -2 -19   1       1272.23       1343.00       321.01 o                         
  -1 -19   1        207.06        407.16       353.36 o                         
   0 -19   1       1876.05       1813.75       355.64 o                         
   1 -19   1        470.34        353.49       351.21 o                         
   2 -19   1       5787.02       5280.06       445.66 o                         
   3 -19   1       1867.30       2448.94       422.18 o                         
   4 -19   1       1184.40       1348.95       311.34 o                         
   5 -19   1       9988.30      11073.00       710.41 o                         
   6 -19   1        188.98        482.93       347.20 o                         
   7 -19   1      10104.28      11455.63      1648.92 o                         
   8 -19   1        306.13        634.26       305.48 o                         
   9 -19   1         16.90        700.63       339.30 o                         
  10 -19   1       1557.58       1242.14       340.62 o                         
  11 -19   1       1130.81       1398.59       430.85 o                         
  12 -19   1       1298.31       1444.82       429.04 o                         
  13 -19   1        451.70        943.38       446.49 o                         
  14 -19   1        385.81        358.96       429.69 o                         
  -9 -18   1        150.75        313.91       314.28 o                         
  -8 -18   1        287.78        389.44       301.87 o                         
  -7 -18   1         15.55        173.92       289.30 o                         
  -6 -18   1       2568.10       2649.57       295.13 o                         
  -5 -18   1       3348.56       3829.06       336.94 o                         
  -4 -18   1       5058.90       5174.74       308.09 o                         
  -3 -18   1        470.44        654.75       288.65 o                         
  -2 -18   1       6228.93       7161.57       549.75 o                         
  -1 -18   1        162.15        378.67       288.98 o                         
   0 -18   1       2048.21       2715.57       563.38 o                         
   1 -18   1       4383.24       4441.05       278.94 o                         
   2 -18   1       2120.68       1206.77       455.77 o                         
   3 -18   1       4039.93       3828.98       356.41 o                         
   4 -18   1        630.22        510.97       348.01 o                         
   5 -18   1       8582.44       9112.90      1140.54 o                         
   6 -18   1        703.51        763.70       697.59 o                         
   7 -18   1       2822.26       3167.46       380.62 o                         
   8 -18   1       1677.74       1805.06       758.15 o                         
   9 -18   1      20199.22      22055.35      3243.91 o                         
  10 -18   1        474.61        647.35       816.06 o                         
  11 -18   1       1752.94       1601.60       450.47 o                         
  12 -18   1       6007.31       5880.41       620.67 o                         
  13 -18   1       1340.62       1329.84       335.30 o                         
  14 -18   1       1706.22       1886.19       354.96 o                         
  15 -18   1         34.06        183.96       445.12 o                         
 -10 -17   1        144.04        311.56       314.67 o                         
  -9 -17   1        204.85        149.06       340.62 o                         
  -8 -17   1       5656.10       5563.12       424.06 o                         
  -7 -17   1       7178.38       7092.46       334.52 o                         
  -6 -17   1       1554.88       1393.49       282.52 o                         
  -5 -17   1      11766.56      12081.96       528.45 o                         
  -4 -17   1       2654.59       2878.70       328.19 o                         
  -3 -17   1      18684.02      18350.68       784.69 o                         
  -2 -17   1       3167.17       3212.02       438.06 o                         
  -1 -17   1        693.65        662.30       283.36 o                         
   0 -17   1       4331.00       4355.65       358.98 o                         
   1 -17   1       2944.88       2894.75       392.22 o                         
   2 -17   1       6279.67       5513.76       662.22 o                         
   3 -17   1        109.33        283.47       269.71 o                         
   4 -17   1       3026.24       3180.96       356.61 o                         
   5 -17   1       5207.99       5379.34       720.57 o                         
   6 -17   1       6440.70       7078.08       939.40 o                         
   7 -17   1       3749.54       3960.61       352.79 o                         
   8 -17   1      12390.30      13926.12      2053.86 o                         
   9 -17   1      19996.57      20526.71      3828.32 o                         
  10 -17   1      13252.42      14642.23       472.13 o                         
  11 -17   1       1622.30       1739.99       424.39 o                         
  12 -17   1       2667.96       2489.09       289.11 o                         
  13 -17   1        198.06        819.39       427.48 o                         
  14 -17   1       9239.01       8281.40       786.88 o                         
  15 -17   1        663.28        400.37       293.67 o                         
 -10 -16   1       6311.06       6310.80       423.24 o                         
  -9 -16   1        976.84       1093.99       258.91 o                         
  -8 -16   1       4477.36       4947.92       430.27 o                         
  -7 -16   1       2378.98       2709.63       280.59 o                         
  -6 -16   1       2696.25       2676.87       288.82 o                         
  -5 -16   1       1255.33       1691.67       281.31 o                         
  -4 -16   1        213.54        280.35       309.32 o                         
  -3 -16   1       7619.85       7480.67       302.76 o                         
  -2 -16   1        223.81        103.20       360.88 o                         
  -1 -16   1      12084.06      11691.40       313.87 o                         
   0 -16   1       1101.07        976.73       257.71 o                         
   1 -16   1        157.02        389.50       309.77 o                         
   2 -16   1       9245.06       7990.82       589.28 o                         
   3 -16   1       6483.21       6570.47       452.73 o                         
   4 -16   1         37.68        300.08       507.94 o                         
   5 -16   1      38664.53      38753.47      3669.62 o                         
   6 -16   1       1468.54       1556.74       343.79 o                         
   7 -16   1       3809.42       4035.73       356.75 o                         
   8 -16   1       1464.85       1459.56       282.52 o                         
   9 -16   1       2223.27       2915.01       401.40 o                         
  10 -16   1          8.15          0.00       389.09 o                         
  11 -16   1       2055.97       2721.31       396.03 o                         
  12 -16   1       3504.45       2552.52       394.09 o                         
  13 -16   1       2164.93       1912.21       327.13 o                         
  14 -16   1       2818.81       2664.37       333.40 o                         
  15 -16   1        320.75        483.79       411.99 o                         
  16 -16   1          4.74        382.46       306.31 o                         
 -11 -15   1        180.17        375.83       272.73 o                         
 -10 -15   1       1324.32       1481.86       323.68 o                         
  -9 -15   1       2532.97       2442.16       280.63 o                         
  -8 -15   1        666.14        991.20       420.36 o                         
  -7 -15   1       3601.91       4293.66       257.24 o                         
  -6 -15   1       7027.02       8074.33       407.35 o                         
  -5 -15   1      13298.53      12867.03       377.53 o                         
  -4 -15   1       6284.58       6110.21       318.82 o                         
  -3 -15   1      21165.12      20472.21       539.52 o                         
  -2 -15   1       3487.37       3474.08       376.30 o                         
  -1 -15   1       2689.42       2422.82       602.95 o                         
   0 -15   1       6285.67       5247.34       288.91 o                         
   1 -15   1      62501.66      57644.98      1607.33 o                         
   2 -15   1       6790.01       5795.23       284.71 o                         
   3 -15   1      39154.62      38126.12      3578.56 o                         
   4 -15   1      17289.53      16254.57      1778.00 o                         
   5 -15   1      22429.82      22082.30      2444.65 o                         
   6 -15   1       6903.09       6708.32      1427.89 o                         
   7 -15   1       2782.41       3345.94       395.16 o                         
   8 -15   1       1534.09       1592.76       307.29 o                         
   9 -15   1       1094.44       1185.72       379.17 o                         
  10 -15   1       2321.52       1841.70       307.28 o                         
  11 -15   1        887.31        800.14       382.39 o                         
  12 -15   1       2106.98       2221.20       390.08 o                         
  13 -15   1       2889.87       3014.10       279.71 o                         
  14 -15   1       1193.56       1155.92       277.12 o                         
  15 -15   1      14125.70      12644.50       373.40 o                         
  16 -15   1       1741.05       1322.15       447.82 o                         
 -11 -14   1       3941.18       3894.88       270.76 o                         
 -10 -14   1        659.87        706.74       234.82 o                         
  -9 -14   1      24956.59      25036.57      1302.56 o                         
  -8 -14   1       8731.72       8887.15       319.80 o                         
  -7 -14   1      20823.92      20359.56       608.98 o                         
  -6 -14   1        104.96        249.85       266.25 o                         
  -5 -14   1       1118.86       1146.70       270.05 o                         
  -4 -14   1         83.36        145.37       302.88 o                         
  -3 -14   1       8795.88       8629.79       294.59 o                         
  -2 -14   1      11720.94      11047.82       469.42 o                         
  -1 -14   1        347.91        708.54       342.32 o                         
   0 -14   1       3484.98       3122.05       279.70 o                         
   1 -14   1       1225.96       1223.18       303.21 o                         
   2 -14   1       1985.83       1454.15       270.61 o                         
   3 -14   1       1492.90       1347.40       737.37 o                         
   4 -14   1       9232.16      10165.32      1271.39 o                         
   5 -14   1      49921.03      49904.05      6685.86 o                         
   6 -14   1      15618.57      14315.68      2766.47 o                         
   7 -14   1       1568.15       1812.56       352.77 o                         
   8 -14   1        629.41        754.42       367.18 o                         
   9 -14   1       4271.97       4222.34       333.32 o                         
  10 -14   1       2118.75       2332.17       374.88 o                         
  11 -14   1       2485.03       2666.07       305.72 o                         
  12 -14   1        107.41        783.20       298.78 o                         
  13 -14   1       1017.97       1504.19       494.23 o                         
  14 -14   1         98.87        788.44       383.52 o                         
  15 -14   1       2952.11       3104.75       334.63 o                         
  16 -14   1       2050.22       1675.27       330.88 o                         
 -12 -13   1        287.24        382.08       275.05 o                         
 -11 -13   1        805.40        620.19       313.70 o                         
 -10 -13   1       4778.14       5085.18       281.38 o                         
  -9 -13   1       4823.76       5493.49       513.39 o                         
  -8 -13   1       1428.73       1579.82       237.59 o                         
  -7 -13   1      16616.93      16239.66       777.87 o                         
  -6 -13   1       3864.27       4334.71       229.91 o                         
  -5 -13   1       7793.22       8061.23       493.00 o                         
  -4 -13   1       3047.15       3376.58       248.73 o                         
  -3 -13   1       2416.95       2414.19       278.09 o                         
  -2 -13   1        692.02        639.17       271.63 o                         
  -1 -13   1       5683.66       4959.75       327.78 o                         
   0 -13   1       4147.62       3560.76       267.38 o                         
   1 -13   1       2561.07       2728.12       366.89 o                         
   2 -13   1        280.89        521.03       314.64 o                         
   3 -13   1       2830.85       2902.66       390.84 o                         
   4 -13   1      42565.91      41854.61      4187.73 o                         
   5 -13   1      28200.48      28945.08      3538.77 o                         
   6 -13   1      35004.50      34196.27      4850.39 o                         
   7 -13   1      41605.13      42190.31      3413.66 o                         
   8 -13   1       1937.47       2215.62       300.61 o                         
   9 -13   1         39.04         61.34       247.25 o                         
  10 -13   1       9394.65       8813.23       324.01 o                         
  11 -13   1        485.72        375.92       490.70 o                         
  12 -13   1       2205.87       2074.41       369.14 o                         
  13 -13   1       4547.07       4296.39       307.53 o                         
  14 -13   1       5204.14       4678.38       498.21 o                         
  15 -13   1       5876.42       5145.87       475.67 o                         
  16 -13   1        252.40          0.00       606.96 o                         
 -13 -12   1       1317.77       1154.35       393.76 o                         
 -12 -12   1        933.83       1124.77       313.22 o                         
 -11 -12   1      15263.58      15871.45       912.65 o                         
 -10 -12   1        118.11        438.23       259.86 o                         
  -9 -12   1      16719.46      18165.90      1058.67 o                         
  -8 -12   1         82.82        109.89       229.42 o                         
  -7 -12   1      11110.14      10689.76       280.63 o                         
  -6 -12   1       2768.32       3069.45       286.87 o                         
  -5 -12   1      11433.61      11287.42       628.10 o                         
  -4 -12   1       7965.88       7607.55       307.23 o                         
  -3 -12   1       6697.51       6691.53       262.78 o                         
  -2 -12   1      12175.33      11165.91       308.28 o                         
  -1 -12   1       1417.12       1108.39       309.21 o                         
   0 -12   1        339.39        518.09       283.95 o                         
   1 -12   1       4936.22       4422.98       280.59 o                         
   2 -12   1      27494.00      24053.01       778.93 o                         
   3 -12   1      55749.89      53299.96      5551.51 o                         
   4 -12   1       2199.02       2244.39       358.03 o                         
   5 -12   1      16864.25      16746.05      1845.64 o                         
   6 -12   1      15889.19      17005.54       465.06 o                         
   7 -12   1        126.14         77.75       458.87 o                         
   8 -12   1        742.24       1062.46       336.35 o                         
   9 -12   1       8649.84       8616.04       373.83 o                         
  10 -12   1      17544.89      17538.34       349.88 o                         
  11 -12   1      17521.63      17632.88       401.99 o                         
  12 -12   1      14804.50      14576.27       396.57 o                         
  13 -12   1        675.87        270.03       292.44 o                         
  14 -12   1      13289.89      12234.89       610.94 o                         
  15 -12   1          6.97        282.59       302.91 o                         
  16 -12   1        811.20        446.74       323.41 o                         
  17 -12   1       3210.99       1923.67       624.61 o                         
 -13 -11   1      13476.58      13727.25       984.06 o                         
 -12 -11   1        676.14        676.22       305.55 o                         
 -11 -11   1       9778.04       8916.05       629.23 o                         
 -10 -11   1        605.75        798.64       236.32 o                         
  -9 -11   1       3683.59       3599.01       236.33 o                         
  -8 -11   1       8548.80       9282.34       465.61 o                         
  -7 -11   1      12524.73      12864.84       539.89 o                         
  -6 -11   1       3527.69       3681.09       285.15 o                         
  -5 -11   1       1013.66       1402.04       277.40 o                         
  -4 -11   1      31687.34      31042.48      1094.07 o                         
  -3 -11   1      12737.75      12666.21       531.13 o                         
  -2 -11   1         27.91         58.48       233.20 o                         
  -1 -11   1      30656.69      26941.66       678.36 o                         
   0 -11   1      21617.65      20324.86       460.90 o                         
   1 -11   1      69676.98      57732.45      1146.60 o                         
   2 -11   1      92483.09      79114.57       894.75 o                         
   3 -11   1        688.07        571.10       370.45 o                         
   4 -11   1        586.61       1050.16       506.61 o                         
   5 -11   1       6401.39       7629.24       598.56 o                         
   6 -11   1       7763.92       7813.51       718.81 o                         
   7 -11   1       1244.30       1222.87       351.35 o                         
   8 -11   1      16834.22      16978.08       300.40 o                         
   9 -11   1       4792.27       4595.98       258.80 o                         
  10 -11   1       6777.35       6546.02       996.43 o                         
  11 -11   1       1222.01        879.22       256.00 o                         
  12 -11   1        734.95        810.59       771.41 o                         
  13 -11   1      12868.48      12337.88       386.21 o                         
  14 -11   1       2691.02       2630.30       268.12 o                         
  15 -11   1       4154.34       4178.04       317.38 o                         
  16 -11   1         15.12          0.00       291.08 o                         
  17 -11   1       1324.66        909.50       435.19 o                         
 -13 -10   1       8643.03       8417.67       365.89 o                         
 -12 -10   1       6053.17       6134.57       526.29 o                         
 -11 -10   1      17139.86      17580.98       868.97 o                         
 -10 -10   1        661.08        927.82       279.24 o                         
  -9 -10   1        326.81        475.14       275.62 o                         
  -8 -10   1       1563.36       1901.00       222.16 o                         
  -7 -10   1       1860.66       2459.66       225.38 o                         
  -6 -10   1       1647.28       1434.66       207.72 o                         
  -5 -10   1       2410.59       2606.36       256.17 o                         
  -4 -10   1       9115.27       8286.92       404.16 o                         
  -3 -10   1       7628.70       7485.32       272.09 o                         
  -2 -10   1         85.29        402.15       269.80 o                         
  -1 -10   1       1285.16       1705.86       357.28 o                         
   0 -10   1       8420.62       7870.20       455.53 o                         
   1 -10   1       8016.36       6090.90       398.23 o                         
   2 -10   1      46719.62      39788.05       739.14 o                         
   3 -10   1        236.76       1100.92       403.75 o                         
   4 -10   1       2769.50       2819.76       919.06 o                         
   5 -10   1        753.52        666.54       317.74 o                         
   6 -10   1       1475.02       1583.72       265.65 o                         
   7 -10   1      40447.95      40596.45       858.50 o                         
   8 -10   1        211.94        250.79       228.19 o                         
   9 -10   1       4112.17       4896.52       633.49 o                         
  10 -10   1      16598.85      16152.04       383.86 o                         
  11 -10   1       6204.03       6570.68       360.37 o                         
  12 -10   1        355.67       1084.50       352.89 o                         
  13 -10   1        229.17        363.81       518.11 o                         
  14 -10   1        405.59        958.10       357.85 o                         
  15 -10   1       1681.84       1589.05       308.64 o                         
  16 -10   1        227.19        227.14       288.19 o                         
  17 -10   1       3842.82       2559.12       789.09 o                         
 -14  -9   1       3269.69       2839.69       327.93 o                         
 -13  -9   1        387.81        537.69       250.18 o                         
 -12  -9   1       1925.36       2419.44       440.23 o                         
 -11  -9   1        605.51        728.55       329.43 o                         
 -10  -9   1       5907.03       6342.25       315.34 o                         
  -9  -9   1        767.04       1191.30       269.65 o                         
  -8  -9   1       5729.78       5432.02       252.25 o                         
  -7  -9   1       2661.59       2363.20       222.53 o                         
  -6  -9   1      11434.45      11091.24       532.41 o                         
  -5  -9   1      68204.78      69689.04      2691.39 o                         
  -4  -9   1        551.08        709.60       239.44 o                         
  -3  -9   1       7298.67       6719.54       311.20 o                         
  -2  -9   1      42386.07      37669.78       839.49 o                         
  -1  -9   1       2018.97       1626.34       354.45 o                         
   0  -9   1         30.83        396.51       441.04 o                         
   1  -9   1        125.39        488.38       333.25 o                         
   2  -9   1         64.69        264.36       488.93 o                         
   3  -9   1      35846.12      34718.11      4433.96 o                         
   4  -9   1       7525.07       9210.08       499.54 o                         
   5  -9   1        733.32       1034.93       286.95 o                         
   6  -9   1      14827.01      14741.88       759.92 o                         
   7  -9   1      21049.37      21083.43       415.33 o                         
   8  -9   1       6608.09       6878.27       264.45 o                         
   9  -9   1       2100.66       2498.72       604.75 o                         
  10  -9   1      13441.35      12992.45       381.67 o                         
  11  -9   1       1003.25       1152.70       350.41 o                         
  12  -9   1        102.78        308.26       623.32 o                         
  13  -9   1       1380.40       1195.96       359.77 o                         
  14  -9   1       3645.54       3601.63       369.15 o                         
  15  -9   1       2137.08       2547.60       715.93 o                         
  16  -9   1        268.57        765.57       321.70 o                         
  17  -9   1        127.91        670.35       289.39 o                         
 -14  -8   1        221.10        259.22       308.04 o                         
 -13  -8   1       3515.23       3441.44       305.40 o                         
 -12  -8   1       4209.18       3941.96       306.24 o                         
 -11  -8   1       3088.81       2811.68       255.44 o                         
 -10  -8   1       1143.90       1381.25       271.78 o                         
  -9  -8   1       3534.06       3683.28       224.55 o                         
  -8  -8   1      12444.95      11799.74       296.71 o                         
  -7  -8   1       3501.33       3768.21       206.86 o                         
  -6  -8   1      29552.95      28181.80       926.35 o                         
  -5  -8   1       6527.90       6532.92       315.97 o                         
  -4  -8   1      12591.53      12879.48       323.50 o                         
  -3  -8   1       1231.27       1382.47       303.94 o                         
  -2  -8   1      38545.88      38401.47      1155.17 o                         
  -1  -8   1       6963.36       5423.82       341.81 o                         
   0  -8   1       1736.55       1247.36       364.81 o                         
   1  -8   1      76870.83      67338.77       805.45 o                         
   2  -8   1      77039.79      74230.76      8210.56 o                         
   3  -8   1      19806.46      19147.78      2761.17 o                         
   4  -8   1      10562.44      11149.85       736.49 o                         
   5  -8   1      38277.68      39197.91      2589.64 o                         
   6  -8   1        509.81        681.56       270.27 o                         
   7  -8   1      38893.98      40846.97       663.99 o                         
   8  -8   1      37087.70      38167.82       453.88 o                         
   9  -8   1      10036.44       9550.92       306.38 o                         
  10  -8   1      30320.45      30183.02       376.16 o                         
  11  -8   1         27.40        199.71       319.17 o                         
  12  -8   1      17145.48      17008.53       465.94 o                         
  13  -8   1          1.59          0.00       449.58 o                         
  14  -8   1       3931.68       4184.39       282.59 o                         
  15  -8   1       1147.14       1028.87       229.97 o                         
  16  -8   1       8374.27       7918.97       310.36 o                         
  17  -8   1         78.61        173.36       287.87 o                         
 -15  -7   1      12647.21      11758.94       913.36 o                         
 -14  -7   1       2734.18       2630.30       314.59 o                         
 -13  -7   1       1103.43       1072.21       291.07 o                         
 -12  -7   1        532.90        240.01       256.54 o                         
 -11  -7   1      10172.81      10203.22       277.42 o                         
 -10  -7   1      17047.40      17648.06       688.06 o                         
  -9  -7   1        869.34        858.29       216.17 o                         
  -8  -7   1      15384.00      15243.91       380.04 o                         
  -7  -7   1        529.71        504.40       192.67 o                         
  -6  -7   1       4830.13       5292.92       215.38 o                         
  -5  -7   1       3078.10       3126.87       261.25 o                         
  -4  -7   1       4245.86       4516.84       253.31 o                         
  -3  -7   1      81137.19      77502.25      2200.59 o                         
  -2  -7   1      21922.84      20327.17       736.85 o                         
  -1  -7   1        913.68        820.26       343.32 o                         
   0  -7   1      40246.07      32245.17       511.35 o                         
   1  -7   1       8233.90       7118.90       488.49 o                         
   2  -7   1       2650.52       2283.95       542.42 o                         
   3  -7   1       1216.49       1506.88       470.80 o                         
   4  -7   1      48031.36      46387.59      1743.52 o                         
   5  -7   1       5931.73       6149.20       343.70 o                         
   6  -7   1     157994.84     159012.00      6055.47 o                         
   7  -7   1       2863.58       2846.86       262.57 o                         
   8  -7   1      51466.03      52475.58      1380.14 o                         
   9  -7   1         28.03          0.00       396.54 o                         
  10  -7   1        274.76        560.66       236.62 o                         
  11  -7   1       5832.32       5831.28       446.49 o                         
  12  -7   1        354.16        225.00       254.69 o                         
  13  -7   1       2833.65       2657.74       303.35 o                         
  14  -7   1      13833.07      13686.98       255.61 o                         
  15  -7   1       2775.88       2823.80       274.63 o                         
  16  -7   1        769.82        910.24       668.64 o                         
  17  -7   1       2954.66       1669.41       795.19 o                         
 -15  -6   1       1747.87       1847.74       317.05 o                         
 -14  -6   1       1653.09       1708.73       308.02 o                         
 -13  -6   1        540.17        681.75       367.59 o                         
 -12  -6   1       3559.12       3437.21       236.35 o                         
 -11  -6   1       5167.26       5082.86       274.05 o                         
 -10  -6   1       2313.92       2663.15       263.30 o                         
  -9  -6   1      25120.10      24791.49       525.13 o                         
  -8  -6   1        460.55         44.68       202.98 o                         
  -7  -6   1         50.57        535.17       242.08 o                         
  -6  -6   1      41725.68      42804.62       871.77 o                         
  -5  -6   1        701.73       1083.73       298.09 o                         
  -4  -6   1      16624.02      16739.63       342.60 o                         
  -3  -6   1       9674.67      10219.84       301.75 o                         
  -2  -6   1      19635.54      18973.30       481.49 o                         
  -1  -6   1         30.68        539.45       338.70 o                         
   0  -6   1      10045.12       9116.66       434.92 o                         
   1  -6   1     156652.59     148241.91      2002.58 o                         
   2  -6   1     364469.00     344798.81     39055.08 o                         
   3  -6   1      36543.59      35647.05      1497.73 o                         
   4  -6   1      91826.71      88956.62      2913.24 o                         
   5  -6   1      54152.34      55171.57      1932.29 o                         
   6  -6   1       5960.53       5817.49       354.58 o                         
   7  -6   1       4332.75       4055.78       314.61 o                         
   8  -6   1       2086.77       2579.29       364.47 o                         
   9  -6   1        363.12        469.85       273.16 o                         
  10  -6   1      21025.41      21167.28       409.80 o                         
  11  -6   1         33.42        118.20       251.26 o                         
  12  -6   1       1525.68       1876.53       426.60 o                         
  13  -6   1       6044.94       6002.25       272.62 o                         
  14  -6   1        143.72        531.83       263.64 o                         
  15  -6   1       6875.95       7013.08       284.67 o                         
  16  -6   1      11551.45      10162.76       771.78 o                         
  17  -6   1       1891.46       1308.02       675.73 o                         
 -15  -5   1        298.29        320.56       310.77 o                         
 -14  -5   1        105.12        212.53       232.90 o                         
 -13  -5   1       4154.18       3979.85       331.14 o                         
 -12  -5   1       8969.57       8627.05       318.31 o                         
 -11  -5   1         93.54          4.28       261.83 o                         
 -10  -5   1       4247.62       4203.11       270.91 o                         
  -9  -5   1      22317.89      21569.63       295.05 o                         
  -8  -5   1      14853.51      15336.92       445.25 o                         
  -7  -5   1      20164.82      19640.34       341.50 o                         
  -6  -5   1       6575.46       6862.36       265.39 o                         
  -5  -5   1      16450.94      15742.32       318.66 o                         
  -4  -5   1       2947.58       3240.89       286.53 o                         
  -3  -5   1       4501.49       4200.40       289.79 o                         
  -2  -5   1        973.73       1037.06       286.95 o                         
  -1  -5   1     224693.55     203490.22      2715.25 o                         
   0  -5   1       8886.77       8138.94       486.96 o                         
   1  -5   1         25.64        365.59       574.83 o                         
   2  -5   1      12296.64      11859.79       407.30 o                         
   3  -5   1      50425.27      50566.93      2215.21 o                         
   4  -5   1      40188.49      40055.96      1232.49 o                         
   5  -5   1      38340.07      40056.25       898.73 o                         
   6  -5   1      51160.54      55298.17       630.39 o                         
   7  -5   1      11553.40      12217.85       405.74 o                         
   8  -5   1      19949.72      20251.46       374.95 o                         
   9  -5   1      27013.38      27459.57       374.20 o                         
  10  -5   1        445.26        652.37       273.94 o                         
  11  -5   1      15375.15      15570.55       388.21 o                         
  12  -5   1       1655.86       1743.42       281.31 o                         
  13  -5   1       2505.92       2885.30       228.55 o                         
  14  -5   1       1639.63       1488.46       274.06 o                         
  15  -5   1        541.47        798.21       239.48 o                         
  16  -5   1       5107.59       4691.80       379.82 o                         
  17  -5   1      14452.26      11714.41      3149.77 o                         
 -16  -4   1        654.37        911.21       362.88 o                         
 -15  -4   1       1410.36       1539.80       267.94 o                         
 -14  -4   1        573.58        893.12       256.72 o                         
 -13  -4   1       4288.62       4530.66       350.80 o                         
 -12  -4   1       1618.30       2065.66       268.23 o                         
 -11  -4   1        656.29        462.64       301.95 o                         
 -10  -4   1       6060.51       6284.50       251.24 o                         
  -9  -4   1      22748.29      23485.72       312.25 o                         
  -8  -4   1      49470.42      49990.38       887.61 o                         
  -7  -4   1      43594.11      44312.23       685.67 o                         
  -6  -4   1     146380.41     151536.41      2104.49 o                         
  -5  -4   1      13060.99      13637.50       295.61 o                         
  -4  -4   1      52996.64      52617.39       696.52 o                         
  -3  -4   1        451.47        691.03       259.53 o                         
  -2  -4   1      24193.11      23876.66       494.63 o                         
  -1  -4   1       1189.50       1143.70       383.29 o                         
   0  -4   1     131586.72     111285.04      1234.77 o                         
   1  -4   1       9863.08       9604.41       953.99 o                         
   2  -4   1      47451.50      48826.83      2013.63 o                         
   3  -4   1      30683.30      30319.21       733.39 o                         
   4  -4   1       1022.16       1421.38       292.27 o                         
   5  -4   1      11300.24      11389.89       411.57 o                         
   6  -4   1      26996.02      28444.45       442.11 o                         
   7  -4   1      11736.73      11871.77       367.28 o                         
   8  -4   1      40681.76      41850.82       587.95 o                         
   9  -4   1      14535.42      14705.93       724.55 o                         
  10  -4   1       7489.55       7157.48       303.56 o                         
  11  -4   1        796.71       1043.66       367.93 o                         
  12  -4   1       9412.28      10117.90       318.45 o                         
  13  -4   1       6944.26       6534.53       222.03 o                         
  14  -4   1       5343.66       5436.07       319.77 o                         
  15  -4   1       1638.14       1992.01       311.14 o                         
  16  -4   1       4290.90       3875.38       475.92 o                         
  17  -4   1         69.59        169.58       253.90 o                         
 -16  -3   1       1688.74       1053.94       568.07 o                         
 -15  -3   1       1070.58       1137.44       296.27 o                         
 -14  -3   1       5879.04       5938.24       265.74 o                         
 -13  -3   1      16832.59      15534.06       307.53 o                         
 -12  -3   1      16246.90      16474.93       282.72 o                         
 -11  -3   1       5281.86       5103.04       227.11 o                         
 -10  -3   1      51686.27      51397.54       697.04 o                         
  -9  -3   1        483.65        290.64       227.64 o                         
  -8  -3   1      36061.93      38340.71      1180.13 o                         
  -7  -3   1       2419.11       2264.41       301.16 o                         
  -6  -3   1       3375.35       3651.58       267.76 o                         
  -5  -3   1       3731.50       4265.90       282.39 o                         
  -4  -3   1          4.29         30.01       227.42 o                         
  -3  -3   1        401.12        463.33       266.53 o                         
  -2  -3   1      34459.58      34441.23       485.70 o                         
  -1  -3   1       9324.35       9648.27       461.10 o                         
   0  -3   1      12393.88      10903.75       523.10 o                         
   1  -3   1       2958.59       3536.66       482.86 o                         
   2  -3   1      11106.97      11694.69       519.43 o                         
   3  -3   1      30522.87      33746.37       561.40 o                         
   4  -3   1       8011.64       8145.88       311.27 o                         
   5  -3   1       8079.66       8206.90       345.02 o                         
   6  -3   1        299.14        680.19       318.12 o                         
   7  -3   1      14316.12      15884.27       429.25 o                         
   8  -3   1       6024.13       6485.06       329.03 o                         
   9  -3   1       8830.60       8855.88       312.31 o                         
  10  -3   1       9145.92       8887.57       253.62 o                         
  11  -3   1        162.83        375.47       292.78 o                         
  12  -3   1      21025.29      21678.67       309.55 o                         
  13  -3   1       3168.71       3014.14       233.97 o                         
  14  -3   1        924.92       1505.10       364.97 o                         
  15  -3   1       7718.43       6913.38       290.95 o                         
  16  -3   1       2413.31       2490.98       321.21 o                         
  17  -3   1        128.07        325.49       295.67 o                         
 -16  -2   1        137.20         77.15       240.54 o                         
 -15  -2   1       3170.44       2905.73       291.65 o                         
 -14  -2   1         65.65        269.56       234.53 o                         
 -13  -2   1      23382.31      21931.47       295.47 o                         
 -12  -2   1      10223.97       9632.49       281.75 o                         
 -11  -2   1          2.41        135.43       256.24 o                         
 -10  -2   1        145.16        321.93       288.25 o                         
  -9  -2   1      10350.13      11321.82       326.65 o                         
  -8  -2   1       5421.00       5532.92       251.48 o                         
  -7  -2   1      13167.15      12666.79       348.27 o                         
  -6  -2   1       8910.91       8667.29       323.76 o                         
  -5  -2   1       6899.62       6754.01       280.56 o                         
  -4  -2   1       3161.79       2965.13       252.64 o                         
  -3  -2   1      56209.56      57377.12       595.96 o                         
  -2  -2   1     170801.56     187058.28      1886.27 o                         
  -1  -2   1      96903.30     103294.95      1111.64 o                         
   1  -2   1     202509.31     218710.22      3889.77 o                         
   2  -2   1     109160.80     122131.54      1123.13 o                         
   3  -2   1      15396.07      17744.33       558.81 o                         
   4  -2   1      13695.83      16281.13       413.93 o                         
   5  -2   1       4414.42       4870.65       328.19 o                         
   6  -2   1      25864.48      28183.99       488.87 o                         
   7  -2   1      22159.37      25038.49       469.50 o                         
   8  -2   1      35293.67      36787.43       929.47 o                         
   9  -2   1        164.40          0.00       219.64 o                         
  10  -2   1       2701.90       2953.51       229.70 o                         
  11  -2   1      24767.15      24667.97       394.39 o                         
  12  -2   1      16331.79      15839.26       275.33 o                         
  13  -2   1        166.61        415.19       290.77 o                         
  14  -2   1       8888.26       8807.97       319.55 o                         
  15  -2   1       1741.30       1780.92       241.41 o                         
  16  -2   1       1129.20       1232.06       253.11 o                         
  17  -2   1        557.18        329.17       240.70 o                         
 -16  -1   1       1806.22       1180.86       362.06 o                         
 -15  -1   1        944.46       1071.42       257.12 o                         
 -14  -1   1         14.53        428.33       261.64 o                         
 -13  -1   1         76.27        272.03       266.57 o                         
 -12  -1   1      20542.28      21167.95       368.20 o                         
 -11  -1   1      28086.25      28176.95       410.67 o                         
 -10  -1   1      45170.31      46219.30       387.83 o                         
  -9  -1   1       6433.56       6678.25       246.08 o                         
  -8  -1   1       9064.61       9198.10       293.98 o                         
  -7  -1   1      10430.64      11248.61       312.26 o                         
  -6  -1   1        282.47        645.31       268.70 o                         
  -5  -1   1         36.33         26.72       314.31 o                         
  -4  -1   1      50664.84      51596.90       434.19 o                         
  -3  -1   1       4235.30       4438.28       290.72 o                         
  -2  -1   1      96739.32     107045.24       782.95 o                         
  -1  -1   1        103.87         60.36       268.38 o                         
   1  -1   1          0.11         71.08       354.21 o                         
   2  -1   1       7481.24       8862.54       447.17 o                         
   3  -1   1        384.98        558.53       340.41 o                         
   4  -1   1        481.80        928.77       319.24 o                         
   5  -1   1       1057.47        918.91       367.85 o                         
   6  -1   1       4810.31       4838.61       305.07 o                         
   7  -1   1        247.57         98.86       250.25 o                         
   8  -1   1       6955.94       7591.25       241.55 o                         
   9  -1   1       9931.75       9698.78       235.24 o                         
  10  -1   1       5939.13       6035.39       264.84 o                         
  11  -1   1      18679.60      18177.38       456.88 o                         
  12  -1   1        444.54        946.81       281.93 o                         
  13  -1   1        361.75        411.16       302.78 o                         
  14  -1   1        247.49        267.64       292.64 o                         
  15  -1   1         18.96        125.33       266.97 o                         
  16  -1   1       4056.08       4346.32       386.18 o                         
  17  -1   1        220.02        298.98       299.38 o                         
 -16   0   1       5049.69       4185.52      1234.52 o                         
 -15   0   1         30.23        217.50       330.42 o                         
 -14   0   1       3533.43       3005.86       272.40 o                         
 -13   0   1       1644.46       1447.12       241.68 o                         
 -12   0   1        944.31        968.54       268.32 o                         
 -11   0   1       7721.96       7350.18       246.06 o                         
 -10   0   1      52385.25      53084.78       939.48 o                         
  -9   0   1        690.12        748.89       251.13 o                         
  -8   0   1       2751.86       2896.14       295.01 o                         
  -7   0   1       1148.05       1194.81       285.39 o                         
  -6   0   1         38.49        303.88       266.75 o                         
  -5   0   1         43.69          0.00       269.96 o                         
  -4   0   1      35364.45      38044.35       711.21 o                         
  -3   0   1      11757.83      12317.94       456.09 o                         
  -2   0   1         28.64        154.33       281.61 o                         
  -1   0   1       2066.34       2646.36       419.38 o                         
   1   0   1       5079.11       5059.86       414.03 o                         
   2   0   1     104474.88     116751.30      2190.02 o                         
   3   0   1      22784.71      25061.61       534.34 o                         
   4   0   1       9831.14       9938.30       296.78 o                         
   5   0   1      15232.19      17991.36       318.64 o                         
   6   0   1       2719.39       2995.38       305.09 o                         
   7   0   1      41157.25      43336.91       746.66 o                         
   8   0   1       4481.66       4308.45       277.86 o                         
   9   0   1       7926.00       8421.89       306.35 o                         
  10   0   1        714.77        973.46       199.50 o                         
  11   0   1          0.27        199.18       255.54 o                         
  12   0   1       9417.31       9272.17       277.61 o                         
  13   0   1       1951.54       1887.17       266.31 o                         
  14   0   1       4173.39       4213.23       249.52 o                         
  15   0   1      10114.16       9911.61       507.55 o                         
  16   0   1       3752.35       3126.72       300.01 o                         
 -17   1   1       4970.30       3987.08      1382.37 o                         
 -16   1   1        937.01        602.09       406.58 o                         
 -15   1   1        364.55        202.32       328.25 o                         
 -14   1   1      16921.95      15044.72       450.50 o                         
 -13   1   1       1956.32       2337.78       235.51 o                         
 -12   1   1       7961.27       8362.54       485.22 o                         
 -11   1   1       1772.68       2304.17       226.24 o                         
 -10   1   1       3607.00       3776.99       238.01 o                         
  -9   1   1       6719.09       7158.36       246.83 o                         
  -8   1   1          1.45        130.39       273.71 o                         
  -7   1   1       4235.49       4218.99       270.49 o                         
  -6   1   1       1431.95       1704.13       350.56 o                         
  -5   1   1       8961.49      10087.42       313.66 o                         
  -4   1   1     124646.43     131693.67      3568.83 o                         
  -3   1   1      13946.02      15902.79       498.36 o                         
  -2   1   1      28173.79      33445.95      1162.64 o                         
  -1   1   1        120.40        280.55       276.93 o                         
   1   1   1       7625.18       8269.70       399.04 o                         
   2   1   1       3972.57       4805.43       318.38 o                         
   3   1   1     121878.43     129307.62       806.41 o                         
   4   1   1      44855.62      47382.62       479.68 o                         
   5   1   1        860.54       1022.39       284.30 o                         
   6   1   1        217.61        491.58       350.72 o                         
   7   1   1       1010.42       1156.93       225.01 o                         
   8   1   1      31754.00      30743.48       348.80 o                         
   9   1   1      19262.91      19074.45       305.89 o                         
  10   1   1      27106.69      27632.27       305.66 o                         
  11   1   1       3814.49       3428.68       262.36 o                         
  12   1   1        483.94        340.38       266.34 o                         
  13   1   1       6543.44       6763.31       317.39 o                         
  14   1   1      16718.48      15700.92       359.57 o                         
  15   1   1      13600.56      13030.76      1213.40 o                         
  16   1   1       1536.32       1593.57       295.86 o                         
 -17   2   1       4433.86       3667.14      1286.06 o                         
 -16   2   1      16828.65      13740.69      3528.87 o                         
 -15   2   1       2333.07       2171.66       253.94 o                         
 -14   2   1      15782.39      15556.61       282.82 o                         
 -13   2   1        708.43        927.97       257.76 o                         
 -12   2   1      18395.48      18565.65       314.89 o                         
 -11   2   1       4855.44       5189.83       522.84 o                         
 -10   2   1        642.87        825.56       225.24 o                         
  -9   2   1      11019.14      11679.83       265.24 o                         
  -8   2   1     140464.55     148439.03       816.70 o                         
  -7   2   1      38277.88      41816.02       557.60 o                         
  -6   2   1      26169.78      25789.43       493.42 o                         
  -5   2   1      72697.85      77868.66       640.02 o                         
  -4   2   1       7838.42       9153.34       369.42 o                         
  -3   2   1          5.34        302.53       366.53 o                         
  -2   2   1      89576.78      97617.05      1980.03 o                         
   0   2   1       7501.97       6736.68       694.83 o                         
   1   2   1      29461.52      31783.37       571.87 o                         
   2   2   1      23769.14      26645.60       467.43 o                         
   3   2   1       3923.40       4113.31       315.25 o                         
   4   2   1      51325.07      51720.84       523.86 o                         
   5   2   1      42149.28      43138.71       453.68 o                         
   6   2   1      82800.99      83515.22       678.60 o                         
   7   2   1     134277.00     136525.92      1685.22 o                         
   8   2   1         14.39          0.00       249.58 o                         
   9   2   1      30490.17      30504.91       517.57 o                         
  10   2   1      22615.67      22403.43       504.57 o                         
  11   2   1       4518.69       4564.27       267.79 o                         
  12   2   1         16.10         99.63       254.14 o                         
  13   2   1       1980.77       2118.82       240.67 o                         
  14   2   1       5898.13       5794.69       284.61 o                         
  15   2   1       9892.30       9139.39       361.05 o                         
  16   2   1        481.42        388.61       305.01 o                         
 -17   3   1        520.29        204.50       340.98 o                         
 -16   3   1       8094.25       6928.28      1449.13 o                         
 -15   3   1       6891.32       6378.83       464.45 o                         
 -14   3   1       5651.79       5690.99       277.06 o                         
 -13   3   1       8187.71       8002.87       279.32 o                         
 -12   3   1      10252.98      10821.14       291.61 o                         
 -11   3   1       6738.15       7065.10       325.11 o                         
 -10   3   1      29953.02      29609.59       360.42 o                         
  -9   3   1      11064.94      11962.54       293.66 o                         
  -8   3   1       1450.09       2682.02       551.70 o                         
  -7   3   1       4931.74       6026.64       405.09 o                         
  -6   3   1      11893.62      13035.87       346.24 o                         
  -5   3   1       8719.31       9967.41       348.59 o                         
  -4   3   1       2309.58       2204.22       377.58 o                         
  -3   3   1       3324.73       3538.51       367.31 o                         
  -2   3   1       3526.22       4348.03       522.95 o                         
  -1   3   1        874.91        591.25       535.56 o                         
   0   3   1       3423.69       2989.15       609.43 o                         
   1   3   1      27651.66      28208.17       652.75 o                         
   2   3   1     235316.81     239852.67      3529.82 o                         
   3   3   1      13942.60      14006.03       302.83 o                         
   4   3   1      42624.76      41560.27       373.21 o                         
   5   3   1       2798.86       3276.38       300.55 o                         
   6   3   1      44639.51      44938.27       556.18 o                         
   7   3   1       4743.49       3766.07       315.19 o                         
   8   3   1        316.08        716.85       200.78 o                         
   9   3   1        457.80        366.31       249.80 o                         
  10   3   1        183.55        385.12       265.15 o                         
  11   3   1       8468.87       8593.14       286.33 o                         
  12   3   1         48.58          0.00       277.82 o                         
  13   3   1       4231.24       4085.41       230.57 o                         
  14   3   1       9861.40       8613.27       305.74 o                         
  15   3   1       3314.28       3149.26       343.51 o                         
  16   3   1      11026.55       9474.17       340.80 o                         
 -17   4   1       1711.91       1051.37       500.53 o                         
 -16   4   1        398.21       1094.58       416.37 o                         
 -15   4   1         67.87        251.83       270.22 o                         
 -14   4   1       6425.41       6580.20       231.02 o                         
 -13   4   1        676.62        698.84       252.55 o                         
 -12   4   1       3548.86       3622.54       304.77 o                         
 -11   4   1        117.47        486.95       218.66 o                         
 -10   4   1      19236.59      20976.96       439.68 o                         
  -9   4   1       6871.36       7402.08       363.00 o                         
  -8   4   1      52820.86      55525.34       621.55 o                         
  -7   4   1      12222.37      13093.92       326.03 o                         
  -6   4   1      48935.03      50327.25       560.79 o                         
  -5   4   1      25852.65      27064.95       881.49 o                         
  -4   4   1      39191.76      41023.33      1586.15 o                         
  -3   4   1       6035.40       6092.46       428.50 o                         
  -2   4   1      34436.57      32179.28      1342.57 o                         
  -1   4   1       1618.79       1618.37       474.51 o                         
   0   4   1     150753.09     125059.07      1623.64 o                         
   1   4   1      28180.74      28994.62       618.55 o                         
   2   4   1       5874.05       5927.21       321.95 o                         
   3   4   1       9807.39       9784.85       299.68 o                         
   4   4   1       1164.97        774.92       236.26 o                         
   5   4   1      42435.93      42566.91       376.94 o                         
   6   4   1      35446.61      33029.43       399.94 o                         
   7   4   1        465.92        104.42       234.63 o                         
   8   4   1        499.61        505.62       287.98 o                         
   9   4   1       1087.19       1683.85       247.03 o                         
  10   4   1      34529.61      33783.64       330.58 o                         
  11   4   1      11115.78      10752.65       314.94 o                         
  12   4   1      14662.28      14366.41       472.21 o                         
  13   4   1       9230.40       9157.85       263.39 o                         
  14   4   1      12645.95      11917.58       325.28 o                         
  15   4   1        147.31        338.08       295.55 o                         
 -17   5   1        253.57        248.10       331.63 o                         
 -16   5   1       3711.55       3334.64       238.76 o                         
 -15   5   1       5321.67       5763.27       437.94 o                         
 -14   5   1       3017.29       3251.50       270.57 o                         
 -13   5   1        324.76        453.87       263.90 o                         
 -12   5   1      37355.30      36874.37       519.00 o                         
 -11   5   1       2300.28       2083.75       218.57 o                         
 -10   5   1      29622.98      29900.29       789.98 o                         
  -9   5   1         29.81          0.00       240.66 o                         
  -8   5   1       1958.45       2476.75       373.55 o                         
  -7   5   1       8901.78       9125.09       596.35 o                         
  -6   5   1      34755.01      36815.69      1035.77 o                         
  -5   5   1      16616.46      16681.86       517.22 o                         
  -4   5   1      12620.71      12932.74      1018.97 o                         
  -3   5   1       2856.24       2773.30       381.98 o                         
  -2   5   1       5080.04       4427.97       418.53 o                         
  -1   5   1     155341.62     138598.41      1169.36 o                         
   0   5   1       1526.45        998.89       372.92 o                         
   1   5   1      98776.39      90992.82      2062.25 o                         
   2   5   1      64000.54      61902.04      1818.38 o                         
   3   5   1      42937.39      40967.50       861.01 o                         
   4   5   1       7242.95       6932.54       279.16 o                         
   5   5   1        211.45        210.53       268.86 o                         
   6   5   1       2002.08       1932.02       226.22 o                         
   7   5   1        927.06        766.36       207.37 o                         
   8   5   1       3262.74       3627.09       406.03 o                         
   9   5   1          8.05         75.09       241.93 o                         
  10   5   1        561.55        627.17       237.88 o                         
  11   5   1       2503.99       2930.03       315.99 o                         
  12   5   1       2157.79       2020.73       382.51 o                         
  13   5   1       6716.83       6680.84       267.20 o                         
  14   5   1        996.65       1104.07       303.67 o                         
  15   5   1      14930.64      14133.54       344.29 o                         
 -17   6   1        234.38        321.36       286.86 o                         
 -16   6   1        116.81        430.09       281.09 o                         
 -15   6   1        444.04        816.22       263.55 o                         
 -14   6   1         12.10         55.96       297.86 o                         
 -13   6   1          4.74        287.66       302.93 o                         
 -12   6   1        123.65        318.80       212.83 o                         
 -11   6   1      31973.05      32761.33       881.04 o                         
 -10   6   1      59145.51      59378.13      1026.04 o                         
  -9   6   1      19636.52      20649.10       354.55 o                         
  -8   6   1       5381.62       5629.08       318.81 o                         
  -7   6   1       8582.05       8902.04       333.14 o                         
  -6   6   1        159.34        314.21       327.94 o                         
  -5   6   1        403.47        535.79       371.98 o                         
  -4   6   1       3914.64       3855.51       590.61 o                         
  -3   6   1      12536.99      13352.02       504.84 o                         
  -2   6   1      76736.23      77854.18      8179.18 o                         
  -1   6   1      15540.72      14550.56       477.00 o                         
   0   6   1      62738.24      55216.09       826.44 o                         
   1   6   1       9652.73       8898.31       341.09 o                         
   2   6   1       7886.58       6813.34       305.34 o                         
   3   6   1     115297.96     113137.35      2453.59 o                         
   4   6   1       2500.47       2231.40       268.95 o                         
   5   6   1      20168.07      19879.38       673.55 o                         
   6   6   1      36283.68      38144.43      1325.79 o                         
   7   6   1       5314.99       5157.73       207.82 o                         
   8   6   1       5588.15       5315.38       265.94 o                         
   9   6   1       1174.14       1412.30       314.39 o                         
  10   6   1      20444.91      21295.01       359.40 o                         
  11   6   1      13383.72      13856.37       342.74 o                         
  12   6   1       4323.81       4511.96       592.72 o                         
  13   6   1       1443.14       1564.42       395.00 o                         
  14   6   1       9317.31       9359.09       292.09 o                         
  15   6   1       1086.58        780.30       368.75 o                         
 -17   7   1        832.65          0.00       464.36 o                         
 -16   7   1       2017.48       2038.19       258.19 o                         
 -15   7   1       4560.00       4527.65       318.87 o                         
 -14   7   1      28818.06      27811.69       437.46 o                         
 -13   7   1       1485.60       1960.63       412.11 o                         
 -12   7   1      49714.52      48086.37       435.03 o                         
 -11   7   1         46.40         42.64       343.05 o                         
 -10   7   1      12451.88      12229.04       318.81 o                         
  -9   7   1      21327.12      22551.09       355.61 o                         
  -8   7   1       1186.12        973.33       356.97 o                         
  -7   7   1        172.86        673.65       355.08 o                         
  -6   7   1      32580.31      31853.04      2428.73 o                         
  -5   7   1      10177.89      10342.05       696.26 o                         
  -4   7   1         20.34          4.45       271.64 o                         
  -3   7   1        580.53        507.00       323.38 o                         
  -2   7   1      43206.13      36280.66       884.14 o                         
  -1   7   1      30990.62      26629.17       620.79 o                         
   0   7   1      23191.15      19931.44       438.69 o                         
   1   7   1      20192.15      17721.31       356.36 o                         
   2   7   1     177325.55     163784.00      3468.69 o                         
   3   7   1      18746.91      18641.99       675.11 o                         
   4   7   1      18592.05      18210.08       532.66 o                         
   5   7   1        509.35        283.07       277.13 o                         
   6   7   1      29917.40      29737.48       815.20 o                         
   7   7   1      37297.81      37771.02      1200.09 o                         
   8   7   1        917.01        908.96       236.48 o                         
   9   7   1      71311.70      71431.53      2225.47 o                         
  10   7   1       7197.36       7369.34       290.50 o                         
  11   7   1       4116.33       3700.37       287.47 o                         
  12   7   1       2348.49       2333.00       322.14 o                         
  13   7   1        262.32          0.00       351.45 o                         
  14   7   1       2414.98       2620.17       386.05 o                         
  15   7   1        826.86        554.04       299.60 o                         
 -17   8   1        807.71        696.76       336.91 o                         
 -16   8   1      15850.89      14338.27       350.48 o                         
 -15   8   1        108.07        131.18       268.64 o                         
 -14   8   1       5024.77       4916.04       253.67 o                         
 -13   8   1       3491.24       3089.45       318.73 o                         
 -12   8   1       2101.18       2085.83       300.74 o                         
 -11   8   1       2099.15       1973.85       285.35 o                         
 -10   8   1       7196.93       6866.54       294.24 o                         
  -9   8   1       1922.34       2112.28       326.03 o                         
  -8   8   1       6615.87       7275.58       307.10 o                         
  -7   8   1      25157.08      24576.71       997.75 o                         
  -6   8   1      40165.04      41594.01      2421.66 o                         
  -5   8   1         11.26          0.00       336.37 o                         
  -4   8   1      22889.33      24953.95       717.92 o                         
  -3   8   1      39187.57      39358.19      4591.34 o                         
  -2   8   1      30474.93      26287.24       832.86 o                         
  -1   8   1       9837.10       8982.83       409.44 o                         
   0   8   1        721.80        564.13       357.34 o                         
   1   8   1       9246.31       7993.52       402.14 o                         
   2   8   1       8697.50       7858.53       316.97 o                         
   3   8   1       9579.20       8978.40       305.37 o                         
   4   8   1       5045.22       5104.80       289.68 o                         
   5   8   1      91227.62      90708.57      2728.61 o                         
   6   8   1       8239.60       8690.84       242.61 o                         
   7   8   1         97.56        323.17       256.59 o                         
   8   8   1       1909.98       1854.31       205.71 o                         
   9   8   1        200.21        247.12       236.83 o                         
  10   8   1      10066.57       9928.38       268.83 o                         
  11   8   1        322.90        589.65       270.89 o                         
  12   8   1        256.05        495.80       288.45 o                         
  13   8   1       5559.12       4959.04       421.14 o                         
  14   8   1         98.07        111.30       320.25 o                         
 -17   9   1       1273.38       1044.89       449.34 o                         
 -16   9   1       4519.23       4503.95       425.57 o                         
 -15   9   1       4766.57       5162.73       349.53 o                         
 -14   9   1      14010.76      13573.05       367.04 o                         
 -13   9   1          2.39        311.60       284.47 o                         
 -12   9   1        123.95        246.07       388.14 o                         
 -11   9   1      11293.28      10864.81       518.11 o                         
 -10   9   1       2174.08       2056.60       287.82 o                         
  -9   9   1      27088.90      26861.50       412.26 o                         
  -8   9   1       3080.06       2695.45       284.46 o                         
  -7   9   1       7441.36       7523.95       379.96 o                         
  -6   9   1       7936.66       8482.79       558.33 o                         
  -5   9   1       1759.74       2155.90       341.81 o                         
  -4   9   1        759.04       1402.95       439.36 o                         
  -3   9   1       6767.11       5832.85      1103.41 o                         
  -2   9   1      63911.93      60353.87       719.89 o                         
  -1   9   1     124390.73     105959.81       776.43 o                         
   0   9   1       9531.70       8915.28       448.79 o                         
   1   9   1      20078.06      18303.31       446.15 o                         
   2   9   1       1680.15       1573.21       281.53 o                         
   3   9   1       2087.40       2483.87       318.05 o                         
   4   9   1        521.01        307.24       298.31 o                         
   5   9   1       9711.05       9896.40       653.77 o                         
   6   9   1       4570.43       4840.74       215.31 o                         
   7   9   1       6824.01       6873.49       318.40 o                         
   8   9   1        120.17        236.26       285.22 o                         
   9   9   1         24.13          0.00       203.75 o                         
  10   9   1       1599.21       1783.67       248.78 o                         
  11   9   1       2966.38       2857.60       361.79 o                         
  12   9   1       4140.13       5057.53       482.16 o                         
  13   9   1         99.11         72.83       350.23 o                         
  14   9   1       2467.04       2697.50       587.88 o                         
 -17  10   1        297.49        239.01       247.53 o                         
 -16  10   1       1712.81       1846.51       258.10 o                         
 -15  10   1       1078.82       1091.19       338.18 o                         
 -14  10   1        727.69        814.51       372.18 o                         
 -13  10   1      20782.66      19659.30      1507.02 o                         
 -12  10   1       4533.31       4112.55       307.99 o                         
 -11  10   1       1295.60       1157.50       350.04 o                         
 -10  10   1       2434.99       2342.43       251.32 o                         
  -9  10   1        255.47        232.79       332.57 o                         
  -8  10   1       7959.34       7986.32       270.97 o                         
  -7  10   1         27.51         45.18       281.79 o                         
  -6  10   1        968.90       1007.25       306.72 o                         
  -5  10   1      21588.73      21880.69       537.56 o                         
  -4  10   1       1385.89       1216.43       951.78 o                         
  -3  10   1       7725.69       8498.83       783.35 o                         
  -2  10   1       2700.15       2661.47       438.47 o                         
  -1  10   1       7480.53       6767.82       445.93 o                         
   0  10   1        290.90        188.76       411.57 o                         
   1  10   1       2515.28       2089.15       314.11 o                         
   2  10   1        652.87        561.83       324.53 o                         
   3  10   1      48264.50      45581.20      1658.05 o                         
   4  10   1         47.80          0.00       224.21 o                         
   5  10   1      78447.08      74905.29      2716.02 o                         
   6  10   1       1504.96       1610.49       257.40 o                         
   7  10   1       1408.80       1658.29       204.92 o                         
   8  10   1       3356.42       3123.66       276.14 o                         
   9  10   1        376.36        760.87       220.51 o                         
  10  10   1          0.68        197.00       279.51 o                         
  11  10   1         47.09          0.00       252.60 o                         
  12  10   1         12.21          0.00       344.03 o                         
  13  10   1       1213.31       1611.39       372.98 o                         
 -17  11   1          2.66         86.99       296.99 o                         
 -16  11   1       8589.11       7730.49       284.74 o                         
 -15  11   1          0.43          0.00       379.78 o                         
 -14  11   1       6356.78       6085.63       352.77 o                         
 -13  11   1         26.15         50.23       387.70 o                         
 -12  11   1         84.90        266.99       344.37 o                         
 -11  11   1        479.91        740.79       285.89 o                         
 -10  11   1        376.24        450.31       350.70 o                         
  -9  11   1      12093.86      12945.29       360.73 o                         
  -8  11   1       3152.79       3495.09       286.01 o                         
  -7  11   1      56940.24      58737.66      4288.52 o                         
  -6  11   1       9607.63      11589.30       591.49 o                         
  -5  11   1      46523.50      46859.42      7193.80 o                         
  -4  11   1       7898.25       6881.27       703.33 o                         
  -3  11   1       2087.78       2130.14       344.43 o                         
  -2  11   1      39873.76      35085.15       597.97 o                         
  -1  11   1        433.63        348.65       338.29 o                         
   0  11   1      20045.56      17837.74       397.44 o                         
   1  11   1      73775.43      62719.39      1444.66 o                         
   2  11   1      21772.58      20291.70       509.06 o                         
   3  11   1       3888.42       3670.37       260.83 o                         
   4  11   1       2906.22       3530.65       299.35 o                         
   5  11   1      23849.46      23932.03       630.03 o                         
   6  11   1         20.61          0.00       249.90 o                         
   7  11   1      35004.55      35112.06      1695.49 o                         
   8  11   1       1284.40       1638.67       281.62 o                         
   9  11   1          5.43          0.00       226.61 o                         
  10  11   1       3419.79       3487.55       237.89 o                         
  11  11   1       5167.87       5800.45       459.62 o                         
  12  11   1        314.05        648.16       250.07 o                         
  13  11   1       1656.27       1609.54       304.07 o                         
 -16  12   1          6.13        133.41       255.00 o                         
 -15  12   1        277.74        482.17       401.84 o                         
 -14  12   1        912.62       1058.32       262.64 o                         
 -13  12   1        540.45        588.68       300.79 o                         
 -12  12   1       1605.26       1080.25       394.77 o                         
 -11  12   1       9491.98       9502.45       385.11 o                         
 -10  12   1       5604.64       5737.30       550.82 o                         
  -9  12   1        882.91        569.19       405.38 o                         
  -8  12   1        764.58        696.51       432.79 o                         
  -7  12   1        168.24         25.16       351.04 o                         
  -6  12   1       1482.20       1330.06       296.04 o                         
  -5  12   1      77824.28      77696.08     10558.39 o                         
  -4  12   1      15384.98      16460.62      2071.54 o                         
  -3  12   1       2463.51       2081.81       579.55 o                         
  -2  12   1       2802.32       2792.88       503.96 o                         
  -1  12   1        801.59        526.12       301.77 o                         
   0  12   1         44.30          0.00       319.58 o                         
   1  12   1       7860.20       7720.57       577.94 o                         
   2  12   1        964.85        947.55       284.16 o                         
   3  12   1      70905.11      67505.92      1627.98 o                         
   4  12   1      30190.65      28632.85       840.47 o                         
   5  12   1       4365.05       4040.85       232.76 o                         
   6  12   1       3659.93       3644.14       226.57 o                         
   7  12   1        253.71        330.18       256.48 o                         
   8  12   1      21476.79      22217.83       816.56 o                         
   9  12   1       7348.50       7760.95       497.70 o                         
  10  12   1       6299.18       6464.04       467.32 o                         
  11  12   1       4998.01       5452.32       364.45 o                         
  12  12   1       1466.96       1619.20       320.72 o                         
 -16  13   1        696.58        688.99       323.52 o                         
 -15  13   1         22.85          0.00       313.71 o                         
 -14  13   1       5817.07       5860.21       329.30 o                         
 -13  13   1       2150.23       2132.07       366.34 o                         
 -12  13   1       7820.08       7746.95       831.98 o                         
 -11  13   1       6089.01       6192.72       318.57 o                         
 -10  13   1        969.77       1075.76       263.83 o                         
  -9  13   1      33788.07      35518.05       422.95 o                         
  -8  13   1        784.11        788.46       320.94 o                         
  -7  13   1       1376.61       1565.74       305.67 o                         
  -6  13   1       1451.79       1217.75       886.35 o                         
  -5  13   1        332.95        320.67       395.83 o                         
  -4  13   1      18999.50      18746.81      2557.82 o                         
  -3  13   1      12536.75      11421.39      1190.94 o                         
  -2  13   1       5097.78       4607.26       442.07 o                         
  -1  13   1      41241.05      36095.16      1139.88 o                         
   0  13   1      34815.14      31424.54      1254.85 o                         
   1  13   1      54290.65      49788.02      1174.59 o                         
   2  13   1        514.48        237.04       304.30 o                         
   3  13   1       7837.94       7751.02       323.60 o                         
   4  13   1      24391.18      22559.05       980.33 o                         
   5  13   1        627.98        131.59       297.40 o                         
   6  13   1       2242.64       1786.46       267.15 o                         
   7  13   1        703.04       1364.48       264.62 o                         
   8  13   1       4665.37       5220.31       268.92 o                         
   9  13   1        236.51        204.80       290.38 o                         
  10  13   1       4737.04       5690.05       508.47 o                         
  11  13   1       2559.90       2962.11       363.57 o                         
  12  13   1        172.56        551.23       299.16 o                         
 -16  14   1        465.95        607.94       322.32 o                         
 -15  14   1        923.80       1200.25       395.72 o                         
 -14  14   1        377.29        853.48       319.46 o                         
 -13  14   1       3907.52       4513.02       427.48 o                         
 -12  14   1       7653.04       7933.69       936.75 o                         
 -11  14   1      12116.43      11556.50      1541.06 o                         
 -10  14   1        260.16        246.12       277.62 o                         
  -9  14   1        354.91        729.15       270.60 o                         
  -8  14   1        708.65        658.68       377.53 o                         
  -7  14   1        276.30        184.23       270.27 o                         
  -6  14   1        200.97        241.64       312.31 o                         
  -5  14   1       1800.59       1118.78       412.80 o                         
  -4  14   1       4151.09       4390.72       962.83 o                         
  -3  14   1       4081.57       3972.73       435.49 o                         
  -2  14   1       5894.95       5894.52       351.56 o                         
  -1  14   1       2703.66       2059.70       307.01 o                         
   0  14   1        609.65        830.76       269.84 o                         
   1  14   1      21866.74      20077.96       602.89 o                         
   2  14   1        836.98       1031.61       363.60 o                         
   3  14   1      26976.24      25540.10      1081.55 o                         
   4  14   1       7781.74       7394.55       527.05 o                         
   5  14   1        364.41        550.41       250.89 o                         
   6  14   1       6207.42       6759.62       558.82 o                         
   7  14   1        799.00        810.81       257.38 o                         
   8  14   1        414.37         29.63       309.21 o                         
   9  14   1         60.13        187.06       269.76 o                         
  10  14   1        170.17        686.63       280.14 o                         
  11  14   1        145.60         92.99       320.98 o                         
 -16  15   1          4.56        194.04       704.66 o                         
 -15  15   1       1739.09       1755.91       290.17 o                         
 -14  15   1        590.38        887.01       312.07 o                         
 -13  15   1       5812.66       5996.61       956.64 o                         
 -12  15   1        133.99        328.13       397.42 o                         
 -11  15   1       6759.03       7334.76       390.36 o                         
 -10  15   1         79.86        194.09       357.19 o                         
  -9  15   1      70180.16      81465.50       839.93 o                         
  -8  15   1       2214.37       2472.23       400.52 o                         
  -7  15   1      23367.86      23076.96      4462.69 o                         
  -6  15   1       2218.18       2406.07       324.48 o                         
  -5  15   1      10803.17      10108.95      1744.85 o                         
  -4  15   1       2023.48       1577.71       301.97 o                         
  -3  15   1      37550.17      36939.77      2815.54 o                         
  -2  15   1      12516.47      11700.10       373.04 o                         
  -1  15   1      19832.79      17687.88       681.19 o                         
   0  15   1       5954.47       5888.44       322.58 o                         
   1  15   1        155.00        122.65       283.39 o                         
   2  15   1       6063.22       6086.62       429.76 o                         
   3  15   1      14415.19      14474.70       401.67 o                         
   4  15   1      21658.20      21076.35       524.17 o                         
   5  15   1       4779.07       4190.98       285.47 o                         
   6  15   1       1918.43       1893.90       243.82 o                         
   7  15   1        193.35        468.68       301.03 o                         
   8  15   1       1602.35       2018.10       255.86 o                         
   9  15   1       3170.49       3617.99       316.64 o                         
  10  15   1        775.39        807.73       328.78 o                         
  11  15   1       3093.69       2770.41       349.61 o                         
 -15  16   1       2013.38       2748.64       412.93 o                         
 -14  16   1       1268.80       1865.84       408.59 o                         
 -13  16   1      21736.40      19726.43      1773.58 o                         
 -12  16   1        856.09        945.61       343.93 o                         
 -11  16   1      11802.83      12776.38      1387.22 o                         
 -10  16   1          0.28        856.73       550.82 o                         
  -9  16   1        411.76       1054.17       314.50 o                         
  -8  16   1      17874.04      17357.74      2387.18 o                         
  -7  16   1       6963.03       7670.66      1189.17 o                         
  -6  16   1        342.70        597.71       286.17 o                         
  -5  16   1      18448.68      18140.32      1355.39 o                         
  -4  16   1       1907.15       1571.28       435.00 o                         
  -3  16   1      13615.94      13855.52       822.69 o                         
  -2  16   1       5748.74       5197.02       290.80 o                         
  -1  16   1       4783.52       4388.64       364.57 o                         
   0  16   1        122.23        452.21       247.12 o                         
   1  16   1       7113.46       7045.04       378.40 o                         
   2  16   1      15919.66      15419.58       372.90 o                         
   3  16   1        267.82        117.17       364.08 o                         
   4  16   1       8442.15       8282.84       488.21 o                         
   5  16   1       6751.13       6621.88       290.97 o                         
   6  16   1      12409.83      12245.86       627.61 o                         
   7  16   1      10120.50       9674.79       326.82 o                         
   8  16   1        309.77        569.43       315.09 o                         
   9  16   1       1473.00       1525.90       293.07 o                         
  10  16   1        182.51        394.84       237.35 o                         
 -15  17   1       5990.72       5630.29       365.74 o                         
 -14  17   1        348.38        303.06       294.75 o                         
 -13  17   1          6.41          0.00       407.58 o                         
 -12  17   1       1014.43         95.49       597.68 o                         
 -11  17   1       2683.76       3514.45       579.11 o                         
 -10  17   1       5169.87       6022.36       571.60 o                         
  -9  17   1        531.39       1435.63       405.39 o                         
  -8  17   1       2965.97       3168.14       316.08 o                         
  -7  17   1        649.56        981.70       418.52 o                         
  -6  17   1      22331.86      24306.92      3515.34 o                         
  -5  17   1       8227.84       8474.38      1040.63 o                         
  -4  17   1      11631.73      11854.09      1145.40 o                         
  -3  17   1      24043.72      22836.55      1290.82 o                         
  -2  17   1        613.10        981.51       353.05 o                         
  -1  17   1       4163.13       3927.29       279.63 o                         
   0  17   1       6636.39       6325.55       333.01 o                         
   1  17   1       1246.37       1469.99       321.60 o                         
   2  17   1       8741.50       8334.41       343.12 o                         
   3  17   1        691.81        937.62       364.66 o                         
   4  17   1          1.37        475.74       362.02 o                         
   5  17   1        104.29          0.00       372.14 o                         
   6  17   1       5136.82       5488.89       359.92 o                         
   7  17   1        859.92        903.74       265.52 o                         
   8  17   1          0.50          0.00       285.74 o                         
   9  17   1        802.08       1107.70       304.90 o                         
 -15  18   1       9627.19       8871.06       598.12 o                         
 -14  18   1          3.54        231.66       428.85 o                         
 -13  18   1       9453.84       9076.58       463.29 o                         
 -12  18   1       1333.02       1364.61       299.76 o                         
 -11  18   1       4536.84       4222.51       573.81 o                         
 -10  18   1          2.32          0.00       331.52 o                         
  -9  18   1        147.90        137.04       419.18 o                         
  -8  18   1      11960.18      12665.19      1755.02 o                         
  -7  18   1       2915.29       3240.82       880.16 o                         
  -6  18   1        207.35          0.00       301.14 o                         
  -5  18   1         27.50         85.71       310.15 o                         
  -4  18   1       3056.31       2968.41       370.83 o                         
  -3  18   1        359.87        756.60       299.15 o                         
  -2  18   1      13386.61      12736.24       586.05 o                         
  -1  18   1       5994.16       6064.32       294.37 o                         
   0  18   1       7241.78       6878.83       334.24 o                         
   1  18   1        210.19        422.12       311.50 o                         
   2  18   1         16.59        133.60       329.45 o                         
   3  18   1      10008.74       9880.81       354.97 o                         
   4  18   1        836.68        621.28       378.68 o                         
   5  18   1       4149.79       3951.35       340.03 o                         
   6  18   1       2574.21       2915.43       389.61 o                         
   7  18   1         11.73        488.11       331.75 o                         
   8  18   1       2867.63       3399.46       369.44 o                         
   9  18   1       2944.54       2900.22       359.15 o                         
 -14  19   1          3.42        745.33       633.04 o                         
 -13  19   1       2978.10       3462.16       645.86 o                         
 -12  19   1       8278.49       7229.70       934.98 o                         
 -11  19   1       1829.89       2592.92       676.37 o                         
 -10  19   1        440.48        686.00       315.74 o                         
  -9  19   1        631.58       1605.65      1064.50 o                         
  -8  19   1         64.63        147.71       350.57 o                         
  -7  19   1        642.77        535.41       362.97 o                         
  -6  19   1          2.73          0.00       360.03 o                         
  -5  19   1        764.42          0.00       350.79 o                         
  -4  19   1       1601.66       2523.29       506.59 o                         
  -3  19   1         96.01        590.79       281.79 o                         
  -2  19   1        932.77       1861.95       950.45 o                         
  -1  19   1      10627.56       9965.63       773.67 o                         
   0  19   1       3023.04       2681.13       364.36 o                         
   1  19   1       3792.62       3992.52       325.96 o                         
   2  19   1        698.77        871.97       287.45 o                         
   3  19   1        257.88        364.30       295.19 o                         
   4  19   1       2146.22       2202.96       301.99 o                         
   5  19   1          1.21         83.12       385.85 o                         
   6  19   1         21.38        395.97       392.59 o                         
   7  19   1        378.33        594.50       400.50 o                         
   8  19   1        176.30        202.93       320.54 o                         
 -14  20   1        967.22        608.45       466.30 o                         
 -13  20   1         58.66        581.23       358.83 o                         
 -12  20   1       7210.55       7178.70      1212.16 o                         
 -11  20   1        641.83        426.02       313.28 o                         
 -10  20   1       3332.68       3668.69       378.28 o                         
  -9  20   1        696.12        486.63       728.97 o                         
  -8  20   1        319.30        888.09       606.52 o                         
  -7  20   1      16761.06      16675.87      2209.91 o                         
  -6  20   1        960.23       1416.53       356.06 o                         
  -5  20   1        133.96        510.18       445.11 o                         
  -4  20   1        473.21        938.09       308.34 o                         
  -3  20   1        110.31        542.75       315.36 o                         
  -2  20   1        180.92        269.37       364.27 o                         
  -1  20   1        130.42          0.00       307.60 o                         
   0  20   1       6296.15       6641.41       435.81 o                         
   1  20   1          8.16          0.00       262.54 o                         
   2  20   1       1995.10       2200.77       376.62 o                         
   3  20   1       4372.91       4993.80       416.95 o                         
   4  20   1       1014.22       1619.26       341.76 o                         
   5  20   1       2217.76       1975.80       393.45 o                         
   6  20   1       4037.11       4249.93       414.24 o                         
   7  20   1       4229.70       4700.01       432.53 o                         
 -13  21   1        135.68          0.00       481.37 o                         
 -12  21   1        490.20        637.42       383.55 o                         
 -11  21   1       8850.64       9533.32      1328.86 o                         
 -10  21   1       4729.11       5239.45      1312.06 o                         
  -9  21   1        744.87        952.86       454.42 o                         
  -8  21   1       2019.64       2150.54       378.76 o                         
  -7  21   1          3.72        368.92       324.40 o                         
  -6  21   1        646.74        909.71       497.77 o                         
  -5  21   1         47.63        645.61       360.15 o                         
  -4  21   1       1709.39       2633.80       401.77 o                         
  -3  21   1        193.91        709.83       362.03 o                         
  -2  21   1        174.97          0.00       429.76 o                         
  -1  21   1         28.01          0.00       270.89 o                         
   0  21   1        362.50        806.16       421.75 o                         
   1  21   1        473.87        474.16       289.29 o                         
   2  21   1       7042.63       7905.21       319.86 o                         
   3  21   1         75.40        534.72       387.96 o                         
   4  21   1      10711.96      11850.08       426.89 o                         
   5  21   1       1746.18       1894.52       353.90 o                         
   6  21   1         14.00        200.08       352.69 o                         
 -12  22   1       1145.23       1464.45       396.48 o                         
 -11  22   1        212.21        784.03       480.45 o                         
 -10  22   1         31.60        326.76       425.27 o                         
  -9  22   1       3065.51       3522.86       391.67 o                         
  -8  22   1        689.98        849.35       323.10 o                         
  -7  22   1        353.86        347.44       480.09 o                         
  -6  22   1       1216.14       1458.14       369.22 o                         
  -5  22   1       1539.40       2087.25       261.10 o                         
  -4  22   1       7774.48       7966.53       482.95 o                         
  -3  22   1        186.42        359.06       314.39 o                         
  -2  22   1         13.18        365.64       348.84 o                         
  -1  22   1       3083.20       2741.84       287.55 o                         
   0  22   1       1834.74       1955.54       377.24 o                         
   1  22   1       9906.74      10516.59       406.72 o                         
   2  22   1        492.12        967.84       370.66 o                         
   3  22   1        971.54        725.53       314.05 o                         
   4  22   1       2024.33       2941.95       423.31 o                         
   5  22   1       2374.59       3106.08       503.71 o                         
 -11  23   1       6655.92       7122.04      1080.42 o                         
 -10  23   1         56.28        130.45       521.20 o                         
  -9  23   1       1044.75       1162.10       399.19 o                         
  -8  23   1       2666.77       3070.91       759.92 o                         
  -7  23   1       1561.90       1589.98       324.88 o                         
  -6  23   1       3300.15       3674.01       388.14 o                         
  -5  23   1       1287.41        454.90       291.29 o                         
  -4  23   1         32.34        276.79       316.16 o                         
  -3  23   1       3744.17       3932.03       328.52 o                         
  -2  23   1        330.23        585.73       312.73 o                         
  -1  23   1         49.16         84.19       322.70 o                         
   0  23   1       6350.16       7885.11       460.22 o                         
   1  23   1          0.76        110.57       336.88 o                         
   2  23   1       6021.20       6982.70       380.73 o                         
   3  23   1       1620.26       1943.49       417.23 o                         
 -10  24   1       9453.83       9606.26       534.02 o                         
  -9  24   1        157.91        403.15       340.38 o                         
  -8  24   1       2968.97       2664.83       400.13 o                         
  -7  24   1         43.87        166.28       332.83 o                         
  -6  24   1       2830.64       3747.18       334.62 o                         
  -5  24   1          0.39        543.84       374.69 o                         
  -4  24   1       6359.56       6815.59       315.98 o                         
  -3  24   1          0.93        296.70       321.71 o                         
  -2  24   1       7438.43       7952.93       568.94 o                         
  -1  24   1        683.86       1363.01       404.05 o                         
   0  24   1       4404.14       4778.22       397.28 o                         
   1  24   1        160.74        357.04       343.37 o                         
   2  24   1        258.02        262.11       414.35 o                         
  -8  25   1        491.68        165.96       396.23 o                         
  -7  25   1       1036.83        657.97       378.82 o                         
  -6  25   1        567.35        639.27       331.39 o                         
  -5  25   1        435.95        692.13       380.36 o                         
  -4  25   1        439.06         53.19       324.69 o                         
  -3  25   1        729.41        325.14       324.52 o                         
  -2  25   1        194.73        247.80       295.11 o                         
  -1  25   1         21.39        523.02       554.36 o                         
   0  25   1       5129.22       6018.41       330.27 o                         
   2 -26   2       3096.39       2593.76       738.20 o                         
   3 -26   2        577.47        353.79       477.67 o                         
   4 -26   2       1270.39       1428.39       656.77 o                         
   5 -26   2        357.31        261.52       325.18 o                         
   6 -26   2        181.98         76.71       395.64 o                         
   7 -26   2         14.92          0.00       311.68 o                         
  -1 -25   2        282.39        424.00       328.34 o                         
   0 -25   2         31.37          0.00       517.22 o                         
   1 -25   2         39.23          0.00       332.66 o                         
   2 -25   2        122.36        209.45       319.98 o                         
   3 -25   2       1466.87        330.50       506.57 o                         
   4 -25   2       1487.34        813.70       496.67 o                         
   5 -25   2        207.99         82.08       316.65 o                         
   6 -25   2       3871.11       3273.99      1366.43 o                         
   7 -25   2       2664.87       1641.28       776.19 o                         
   8 -25   2        757.59        993.19       611.82 o                         
   9 -25   2        150.59         10.81       415.99 o                         
  -3 -24   2         55.49          0.00       318.17 o                         
  -2 -24   2       2318.01       2429.63       316.19 o                         
  -1 -24   2       4437.67       5020.82       348.97 o                         
   0 -24   2        564.41        415.56       385.53 o                         
   1 -24   2        182.33        557.43       440.44 o                         
   2 -24   2        448.60        678.11       368.85 o                         
   3 -24   2        997.80       1315.22       281.38 o                         
   4 -24   2        279.54        272.69       369.09 o                         
   5 -24   2       1081.20        924.34       326.74 o                         
   6 -24   2        981.99       1159.33       326.71 o                         
   7 -24   2        185.48          0.00       329.45 o                         
   8 -24   2       1134.46       1645.42       390.57 o                         
   9 -24   2        327.85         36.32       331.48 o                         
  10 -24   2        177.94        545.00       600.77 o                         
  -4 -23   2       1291.48       1456.73       374.95 o                         
  -3 -23   2        183.67        704.33       405.17 o                         
  -2 -23   2         26.93        129.97       272.94 o                         
  -1 -23   2       2921.70       2792.64       307.04 o                         
   0 -23   2        899.24       1120.46       320.56 o                         
   1 -23   2       6152.05       6111.50       677.69 o                         
   2 -23   2       3401.88       3821.01       364.01 o                         
   3 -23   2         11.74        323.09       282.07 o                         
   4 -23   2        388.34        261.28       311.32 o                         
   5 -23   2         47.89        199.74       426.18 o                         
   6 -23   2       1912.90       2199.77       298.43 o                         
   7 -23   2         12.41          0.00       740.91 o                         
   8 -23   2        672.75        927.51       448.42 o                         
   9 -23   2        357.46        224.53       479.65 o                         
  10 -23   2        399.69        945.50       328.88 o                         
  11 -23   2       4183.80       3916.52       397.69 o                         
  12 -23   2       1451.63        964.99       895.19 o                         
  -5 -22   2         42.26        342.71       327.38 o                         
  -4 -22   2          9.33         76.00       353.77 o                         
  -3 -22   2       1560.44       1582.29       340.48 o                         
  -2 -22   2       4839.01       5795.57       549.54 o                         
  -1 -22   2       1534.13       1763.86       350.31 o                         
   0 -22   2       3945.36       4103.33       284.37 o                         
   1 -22   2       6003.71       5932.91       384.02 o                         
   2 -22   2       6879.74       7440.32       573.43 o                         
   3 -22   2       9405.50       9867.27       405.81 o                         
   4 -22   2        228.69          0.00       332.91 o                         
   5 -22   2          2.76        487.48       253.38 o                         
   6 -22   2        154.21        404.98       282.84 o                         
   7 -22   2       4949.72       5198.83       464.62 o                         
   8 -22   2       3142.09       3551.87       388.81 o                         
   9 -22   2       5140.07       5449.95       397.63 o                         
  10 -22   2       1668.20       1797.25       369.32 o                         
  11 -22   2        582.18        824.00       466.38 o                         
  12 -22   2        516.10       1116.05       370.62 o                         
  -6 -21   2       2255.60       2159.83       368.19 o                         
  -5 -21   2       1633.16       1635.12       343.92 o                         
  -4 -21   2         39.47        382.56       350.23 o                         
  -3 -21   2       2073.86       2522.29       327.24 o                         
  -2 -21   2       2479.78       2903.69       390.78 o                         
  -1 -21   2       3584.31       3417.59       478.15 o                         
   0 -21   2       2069.77       2496.83       314.55 o                         
   1 -21   2       1043.72       1155.69       299.18 o                         
   2 -21   2        196.06        371.08       300.85 o                         
   3 -21   2        321.20        453.92       349.94 o                         
   4 -21   2      12135.82      11470.46       884.54 o                         
   5 -21   2       1143.51       1271.69       252.10 o                         
   6 -21   2       9680.97       9831.37      2104.69 o                         
   7 -21   2       1177.93       1444.40       436.35 o                         
   8 -21   2      13015.92      13108.86      1200.22 o                         
   9 -21   2        668.61       1129.02       371.56 o                         
  10 -21   2         15.86          0.00       710.85 o                         
  11 -21   2        484.45         94.86       425.27 o                         
  12 -21   2       1140.68       1645.96       371.82 o                         
  13 -21   2        528.40        258.93       654.71 o                         
  -7 -20   2        425.93        812.54       330.34 o                         
  -6 -20   2       1385.30       1239.54       308.80 o                         
  -5 -20   2         43.73        198.04       394.09 o                         
  -4 -20   2      16504.91      17142.32       347.28 o                         
  -3 -20   2        719.17        651.37       377.69 o                         
  -2 -20   2        114.49        218.79       282.00 o                         
  -1 -20   2        492.40        386.90       268.67 o                         
   0 -20   2       1316.87       1897.27       308.56 o                         
   1 -20   2         63.14        111.70       299.56 o                         
   2 -20   2        173.34        181.75       304.06 o                         
   3 -20   2        473.13       1054.70       344.38 o                         
   4 -20   2        942.42       1133.37       354.40 o                         
   5 -20   2        107.07        180.30       299.27 o                         
   6 -20   2       5378.91       5371.49       950.45 o                         
   7 -20   2       3665.64       3495.30       553.47 o                         
   8 -20   2       1901.06       2113.68       356.24 o                         
   9 -20   2       3952.31       3892.38       443.86 o                         
  10 -20   2       4561.83       3769.66      1016.76 o                         
  11 -20   2       5514.06       6127.00       995.10 o                         
  12 -20   2        641.49          0.00       358.64 o                         
  13 -20   2       3589.92       3386.51       364.92 o                         
  14 -20   2        966.46        308.56       663.99 o                         
  -8 -19   2       2796.70       2735.05       316.85 o                         
  -7 -19   2       4192.15       4324.90       317.50 o                         
  -6 -19   2       5971.86       6498.16       406.40 o                         
  -5 -19   2      18214.19      19544.56       470.61 o                         
  -4 -19   2        732.64        583.53       288.95 o                         
  -3 -19   2      28161.05      29378.48       352.35 o                         
  -2 -19   2       3091.00       2947.96       286.28 o                         
  -1 -19   2       9040.18       9037.09       280.92 o                         
   0 -19   2        124.28          0.00       244.90 o                         
   1 -19   2        629.09        740.28       248.42 o                         
   2 -19   2        146.91         24.33       400.52 o                         
   3 -19   2          7.00         92.98       272.62 o                         
   4 -19   2       1975.23       2216.70       346.69 o                         
   5 -19   2       1877.83       1278.81       434.25 o                         
   6 -19   2       2632.72       2470.35       355.84 o                         
   7 -19   2      11950.09      13449.10      2277.54 o                         
   8 -19   2        470.14        694.81       433.67 o                         
   9 -19   2      54522.41      54319.61      9841.36 o                         
  10 -19   2        163.04        697.33       334.97 o                         
  11 -19   2      10170.34      10447.52      1220.55 o                         
  12 -19   2        450.27       1266.97       595.03 o                         
  13 -19   2       2298.21       2180.29       448.26 o                         
  14 -19   2       2418.49       2918.16       438.32 o                         
  -9 -18   2       4772.00       4775.44       380.35 o                         
  -8 -18   2        669.09        764.26       392.54 o                         
  -7 -18   2      15622.80      15117.77       374.29 o                         
  -6 -18   2         11.62        300.42       268.20 o                         
  -5 -18   2       1850.23       2116.09       328.80 o                         
  -4 -18   2       1660.79       1921.92       375.04 o                         
  -3 -18   2       1074.00       1474.10       431.64 o                         
  -2 -18   2       4215.45       4128.58       323.47 o                         
  -1 -18   2      15049.66      13949.05       392.41 o                         
   0 -18   2        216.27        736.80       269.20 o                         
   1 -18   2         93.16        417.28       392.81 o                         
   2 -18   2        158.91        435.32       412.55 o                         
   3 -18   2        208.49         93.33       408.57 o                         
   4 -18   2       4821.99       4254.62       283.90 o                         
   5 -18   2      20581.82      19130.25      2332.36 o                         
   6 -18   2       1673.67       2356.58       828.00 o                         
   7 -18   2       4519.50       4296.49       354.08 o                         
   8 -18   2         59.88         12.20       411.75 o                         
   9 -18   2         35.40          0.00       423.82 o                         
  10 -18   2         66.32        172.71       402.89 o                         
  11 -18   2       6210.84       8480.67       606.52 o                         
  12 -18   2        827.17        405.06       341.61 o                         
  13 -18   2         21.60        279.76       628.62 o                         
  14 -18   2        824.48        991.72       348.41 o                         
  15 -18   2        735.93        934.09       432.63 o                         
 -10 -17   2         42.28          0.00       346.80 o                         
  -9 -17   2         38.20        130.57       307.34 o                         
  -8 -17   2       4375.08       4067.39       457.60 o                         
  -7 -17   2         34.16        265.79       260.81 o                         
  -6 -17   2       6529.00       7039.57       413.10 o                         
  -5 -17   2       8732.95       8655.60       490.93 o                         
  -4 -17   2       6896.14       6609.76       331.57 o                         
  -3 -17   2        903.63       1300.04       320.49 o                         
  -2 -17   2      13501.46      13435.19       348.16 o                         
  -1 -17   2      14630.02      13972.47       347.38 o                         
   0 -17   2      10067.84      10155.48       331.00 o                         
   1 -17   2        283.02        389.22       301.28 o                         
   2 -17   2      27231.82      24800.33       587.07 o                         
   3 -17   2       1301.96       1271.81       277.59 o                         
   4 -17   2      18055.95      17224.23      2201.51 o                         
   5 -17   2       1180.12        738.95       482.30 o                         
   6 -17   2       2329.32       2195.93       425.01 o                         
   7 -17   2       2929.95       3139.25       815.62 o                         
   8 -17   2         71.07        432.95       572.92 o                         
   9 -17   2         32.97          0.00       794.40 o                         
  10 -17   2         22.99          0.00       415.55 o                         
  11 -17   2       1067.00       1148.65       322.35 o                         
  12 -17   2       9546.38       9483.88       702.01 o                         
  13 -17   2          9.29        466.26       535.35 o                         
  14 -17   2        986.08       1207.66       344.21 o                         
  15 -17   2       4163.68       3603.81       305.10 o                         
 -10 -16   2       5915.68       5686.06       336.69 o                         
  -9 -16   2       4124.93       4157.40       256.04 o                         
  -8 -16   2      24142.47      23769.68       781.01 o                         
  -7 -16   2       4828.52       5316.69       330.90 o                         
  -6 -16   2       4547.25       5149.87       316.37 o                         
  -5 -16   2       1932.69       1996.21       286.24 o                         
  -4 -16   2       4261.67       4473.73       419.59 o                         
  -3 -16   2        332.55        764.29       306.66 o                         
  -2 -16   2        721.38        921.14       366.81 o                         
  -1 -16   2       2049.02       2213.64       284.39 o                         
   0 -16   2       1515.74       1418.23       257.70 o                         
   1 -16   2       8128.97       7515.13       328.44 o                         
   2 -16   2       1314.40       1086.87       419.95 o                         
   3 -16   2       3659.29       3463.91       271.51 o                         
   4 -16   2        362.43        189.36       524.74 o                         
   5 -16   2      21417.18      21756.72      2150.23 o                         
   6 -16   2       1706.89       1917.97       337.32 o                         
   7 -16   2       3286.28       3631.49       547.28 o                         
   8 -16   2         10.08          0.00       426.60 o                         
   9 -16   2       2051.59       2287.27       399.63 o                         
  10 -16   2       1433.69       1547.64       390.02 o                         
  11 -16   2        397.15        728.09       383.86 o                         
  12 -16   2       7874.65       8339.71       404.49 o                         
  13 -16   2       2063.78       2004.85       329.54 o                         
  14 -16   2       1125.88        822.61       374.43 o                         
  15 -16   2        848.24       1418.90       408.55 o                         
  16 -16   2       2528.76       2751.78       354.56 o                         
 -11 -15   2        911.84       1410.90       336.90 o                         
 -10 -15   2        191.38        322.09       320.22 o                         
  -9 -15   2       6767.60       6803.81       421.49 o                         
  -8 -15   2         31.41        111.72       306.20 o                         
  -7 -15   2       5597.39       5934.38       673.17 o                         
  -6 -15   2        346.34        336.33       270.33 o                         
  -5 -15   2      21535.99      20691.61       777.33 o                         
  -4 -15   2       1595.83       1949.04       251.96 o                         
  -3 -15   2        650.62        448.91       278.82 o                         
  -2 -15   2        451.88        426.80       274.91 o                         
  -1 -15   2       1232.27       1094.58       300.23 o                         
   0 -15   2       6823.04       6616.49       323.82 o                         
   1 -15   2       1453.80       1872.94       313.75 o                         
   2 -15   2      14403.84      12216.56       394.02 o                         
   3 -15   2        998.72        727.45       355.04 o                         
   4 -15   2       6979.26       6262.69       320.99 o                         
   5 -15   2      22027.73      22214.91      3185.55 o                         
   6 -15   2       2451.92       2542.07       390.68 o                         
   7 -15   2      18301.36      18415.28      3141.79 o                         
   8 -15   2       1677.03       1552.55       548.17 o                         
   9 -15   2         12.64        608.98       380.98 o                         
  10 -15   2       1178.54       1385.02       302.59 o                         
  11 -15   2        848.37        603.68       382.89 o                         
  12 -15   2        226.61        110.45       376.32 o                         
  13 -15   2       1356.34       1828.49       267.20 o                         
  14 -15   2       5167.78       4911.06       611.38 o                         
  15 -15   2       1304.04       1050.52       289.08 o                         
  16 -15   2        565.95          0.00       776.72 o                         
 -12 -14   2         16.58        431.15       490.84 o                         
 -11 -14   2       1548.55       1832.63       365.62 o                         
 -10 -14   2        967.98       1042.38       279.20 o                         
  -9 -14   2       9745.76       9808.18       564.82 o                         
  -8 -14   2        451.77        554.42       299.91 o                         
  -7 -14   2        177.91        291.55       267.91 o                         
  -6 -14   2         77.71         97.69       265.96 o                         
  -5 -14   2      19598.90      19542.34       765.62 o                         
  -4 -14   2        412.26        345.38       241.35 o                         
  -3 -14   2         41.11        109.92       230.05 o                         
  -2 -14   2         34.05        384.35       295.80 o                         
  -1 -14   2        673.55        719.25       303.82 o                         
   0 -14   2        449.42        221.48       334.99 o                         
   1 -14   2       1002.02        904.86       269.11 o                         
   2 -14   2         13.90         72.14       413.64 o                         
   3 -14   2      54363.62      53166.29      4986.99 o                         
   4 -14   2         11.09        246.97       338.72 o                         
   5 -14   2       3003.57       3325.21       336.13 o                         
   6 -14   2       5374.54       5472.26       801.03 o                         
   7 -14   2        114.02        202.47       528.72 o                         
   8 -14   2         68.30        586.29       362.26 o                         
   9 -14   2        982.37       1396.59       295.69 o                         
  10 -14   2       2760.43       2953.91       307.16 o                         
  11 -14   2      27512.51      27271.51      1671.02 o                         
  12 -14   2       4093.63       3709.27       667.53 o                         
  13 -14   2       3888.53       3717.13       307.30 o                         
  14 -14   2       3166.78       3041.01       393.23 o                         
  15 -14   2      11435.82      10831.68       361.18 o                         
  16 -14   2        706.19        637.70       285.03 o                         
 -12 -13   2       4839.19       4740.60       365.69 o                         
 -11 -13   2      20467.35      21481.70      1090.47 o                         
 -10 -13   2       1059.63       1379.39       300.88 o                         
  -9 -13   2        775.96        994.12       266.57 o                         
  -8 -13   2       2390.93       1981.07       268.06 o                         
  -7 -13   2       2113.09       2469.84       451.12 o                         
  -6 -13   2       9224.20       9379.48       557.19 o                         
  -5 -13   2       6106.84       5852.26       256.01 o                         
  -4 -13   2         12.18          0.00       261.90 o                         
  -3 -13   2      22498.48      20744.30       572.86 o                         
  -2 -13   2         26.02        377.71       346.86 o                         
  -1 -13   2      23737.36      21214.47       855.56 o                         
   0 -13   2       1382.43       1610.68       376.10 o                         
   1 -13   2      21974.35      20245.00       382.25 o                         
   2 -13   2       2057.42       1997.26       629.51 o                         
   3 -13   2      63085.28      68739.61      6691.61 o                         
   4 -13   2      18216.40      20067.63      2564.45 o                         
   5 -13   2       2397.46       1681.29       401.45 o                         
   6 -13   2       7303.02       7081.54      1354.94 o                         
   7 -13   2      20498.32      21151.56       378.72 o                         
   8 -13   2      38536.38      38760.38      3047.63 o                         
   9 -13   2      10453.26      10476.09       851.87 o                         
  10 -13   2      23176.20      24045.81      1741.76 o                         
  11 -13   2      10184.43      10651.00      1069.81 o                         
  12 -13   2       5618.20       5822.89       375.28 o                         
  13 -13   2        949.95       1020.85       373.11 o                         
  14 -13   2       1541.78       1795.89       376.64 o                         
  15 -13   2        917.20       1257.40       311.53 o                         
  16 -13   2         72.43        116.57       355.42 o                         
 -13 -12   2        434.32         48.18       335.83 o                         
 -12 -12   2       1963.74       1748.66       374.29 o                         
 -11 -12   2        241.43        354.16       246.86 o                         
 -10 -12   2       2380.37       2666.58       334.73 o                         
  -9 -12   2         28.64        247.86       285.87 o                         
  -8 -12   2        386.93        325.36       232.33 o                         
  -7 -12   2       5571.87       5245.80       229.03 o                         
  -6 -12   2       6824.25       6872.31       273.09 o                         
  -5 -12   2       3832.48       3773.30       296.13 o                         
  -4 -12   2        836.06        917.00       237.21 o                         
  -3 -12   2       2287.96       2397.54       303.54 o                         
  -2 -12   2      15106.95      13305.88       333.52 o                         
  -1 -12   2       1354.45       1375.77       322.09 o                         
   0 -12   2      10535.87      10051.05       321.19 o                         
   1 -12   2        786.60        503.39       324.24 o                         
   2 -12   2      15420.75      14560.89       726.76 o                         
   3 -12   2      23508.66      23563.94      2465.42 o                         
   4 -12   2         13.82        148.99       339.31 o                         
   5 -12   2       3930.76       3685.48       459.75 o                         
   6 -12   2          8.16          0.00       361.35 o                         
   7 -12   2      29065.31      30248.84      2153.76 o                         
   8 -12   2       3281.27       3725.21       505.29 o                         
   9 -12   2        223.61        415.66       341.66 o                         
  10 -12   2       8981.23       8596.19       317.76 o                         
  11 -12   2      14529.58      13719.10       332.38 o                         
  12 -12   2       1074.91       1365.21       417.76 o                         
  13 -12   2       5904.26       5470.41       313.32 o                         
  14 -12   2        571.16        989.42       472.13 o                         
  15 -12   2       2580.43       2478.11       310.02 o                         
  16 -12   2         70.41          0.00       435.00 o                         
  17 -12   2       1427.94       1289.64       277.50 o                         
 -13 -11   2        346.01        503.15       337.39 o                         
 -12 -11   2          0.74          0.00       358.91 o                         
 -11 -11   2        278.10        526.60       223.67 o                         
 -10 -11   2       2249.10       2830.71       329.80 o                         
  -9 -11   2      12376.12      12239.66       340.99 o                         
  -8 -11   2       6169.90       6289.59       266.43 o                         
  -7 -11   2         32.07        126.44       225.55 o                         
  -6 -11   2        594.43        784.93       290.20 o                         
  -5 -11   2       6227.02       6424.61       292.81 o                         
  -4 -11   2      14014.62      12695.70       624.16 o                         
  -3 -11   2       1936.41       1816.99       226.98 o                         
  -2 -11   2      52975.19      47806.39      1041.10 o                         
  -1 -11   2       3213.10       2697.29       340.26 o                         
   0 -11   2      19142.58      15955.40       401.25 o                         
   1 -11   2         89.82        391.98       314.68 o                         
   2 -11   2       1909.86       1630.35       681.67 o                         
   3 -11   2         99.68        177.70       451.30 o                         
   4 -11   2      10243.44      10356.82      1537.96 o                         
   5 -11   2        780.23        822.25       558.78 o                         
   6 -11   2      15402.44      15642.34      1317.81 o                         
   7 -11   2      72932.09      73839.98      3277.95 o                         
   8 -11   2      11116.89      11825.96       428.37 o                         
   9 -11   2       5938.44       6439.99       292.09 o                         
  10 -11   2        175.78        456.79       278.86 o                         
  11 -11   2      27282.83      26996.22       549.49 o                         
  12 -11   2        791.21       1356.27       344.47 o                         
  13 -11   2       2006.16       2125.41       473.46 o                         
  14 -11   2       1229.09       1046.81       266.55 o                         
  15 -11   2       7442.63       6352.90       326.95 o                         
  16 -11   2          6.68        170.88       314.16 o                         
  17 -11   2          6.68          0.00       236.48 o                         
 -14 -10   2         70.82         94.11       299.48 o                         
 -13 -10   2        819.24        918.55       315.54 o                         
 -12 -10   2       1306.03       1485.91       270.01 o                         
 -11 -10   2         25.42        123.05       291.88 o                         
 -10 -10   2        776.95       1260.54       250.14 o                         
  -9 -10   2       3950.11       4650.58       257.21 o                         
  -8 -10   2       2401.95       2625.89       232.64 o                         
  -7 -10   2       6219.34       5857.62       286.68 o                         
  -6 -10   2      25385.47      24832.73       735.70 o                         
  -5 -10   2      24793.85      24334.40       931.33 o                         
  -4 -10   2      29781.74      28350.32       926.61 o                         
  -3 -10   2      46592.80      43192.47      1753.04 o                         
  -2 -10   2      87260.20      80106.99      2030.47 o                         
  -1 -10   2       9499.98       7961.48       463.42 o                         
   0 -10   2      26801.49      24400.44       919.42 o                         
   1 -10   2         35.10        404.78       304.22 o                         
   2 -10   2      29628.04      30948.76      3310.22 o                         
   3 -10   2      11687.68      10093.82      1474.30 o                         
   4 -10   2      19492.36      18171.05      2856.21 o                         
   5 -10   2       2892.88       3437.03       452.68 o                         
   6 -10   2       6264.28       5733.37       918.18 o                         
   7 -10   2        836.63       1044.30       272.94 o                         
   8 -10   2       3512.26       3309.90       342.90 o                         
   9 -10   2      29698.43      28452.94       340.72 o                         
  10 -10   2       7253.86       7292.87       458.87 o                         
  11 -10   2      14074.71      13420.15       387.92 o                         
  12 -10   2       5937.00       5338.03       562.31 o                         
  13 -10   2       2166.55       1927.00       368.43 o                         
  14 -10   2         19.34        128.36       295.19 o                         
  15 -10   2       3500.53       3149.58       276.95 o                         
  16 -10   2      18918.98      16465.80       271.74 o                         
  17 -10   2         27.14         55.90       286.17 o                         
 -14  -9   2       1450.48       1505.52       381.09 o                         
 -13  -9   2       3630.17       3707.59       376.68 o                         
 -12  -9   2        175.72         86.88       264.25 o                         
 -11  -9   2        438.32        493.92       393.31 o                         
 -10  -9   2      22989.53      22974.32       645.35 o                         
  -9  -9   2       6636.78       6910.54       281.01 o                         
  -8  -9   2       8570.71       8965.82       226.77 o                         
  -7  -9   2      34137.49      33684.45      1359.09 o                         
  -6  -9   2      28106.87      27929.21       951.11 o                         
  -5  -9   2         41.56          0.00       218.81 o                         
  -4  -9   2       9162.54       9972.16       293.07 o                         
  -3  -9   2      60220.14      58350.26      1595.65 o                         
  -2  -9   2       2756.20       1986.76       361.67 o                         
  -1  -9   2      23589.66      19820.21       436.12 o                         
   0  -9   2        233.30        242.99       446.14 o                         
   1  -9   2      25480.95      22071.67       506.41 o                         
   2  -9   2       1980.14       3182.52       505.77 o                         
   3  -9   2      58419.27      53491.68      8687.55 o                         
   4  -9   2      33301.86      32964.06      1611.34 o                         
   5  -9   2      59299.14      58881.78      3094.93 o                         
   6  -9   2      20393.73      20633.27      1146.29 o                         
   7  -9   2      92039.98      94038.30      3791.19 o                         
   8  -9   2      44999.08      46544.52       937.63 o                         
   9  -9   2        579.88        393.94       281.16 o                         
  10  -9   2      20611.64      20951.98       400.69 o                         
  11  -9   2       6664.26       6097.66       311.58 o                         
  12  -9   2       2646.30       2372.39       259.72 o                         
  13  -9   2          3.30          0.00       410.24 o                         
  14  -9   2        312.74        325.99       364.77 o                         
  15  -9   2       2723.49       2801.53       278.41 o                         
  16  -9   2         64.83        746.86       281.49 o                         
  17  -9   2          2.51          0.00       257.08 o                         
 -14  -8   2         95.03         48.72       306.82 o                         
 -13  -8   2        232.14        401.61       237.95 o                         
 -12  -8   2       3753.16       3548.22       271.78 o                         
 -11  -8   2      11986.41      11612.46       529.78 o                         
 -10  -8   2       9882.02       9935.09       338.82 o                         
  -9  -8   2       2414.38       2481.05       195.86 o                         
  -8  -8   2       5638.54       5679.97       223.13 o                         
  -7  -8   2        540.54        270.31       232.26 o                         
  -6  -8   2      21154.22      19998.21       621.74 o                         
  -5  -8   2      12072.88      12249.62       309.59 o                         
  -4  -8   2      26640.30      25556.62       594.68 o                         
  -3  -8   2       3226.44       2747.55       318.98 o                         
  -2  -8   2        113.99        429.42       297.95 o                         
  -1  -8   2      13168.67      10733.90       363.06 o                         
   0  -8   2        439.99        811.50       323.94 o                         
   1  -8   2      22955.97      20402.20       446.10 o                         
   2  -8   2      31841.75      33563.16      2700.16 o                         
   3  -8   2     261142.25     284684.97      1752.36 o                         
   4  -8   2        163.57        638.86       327.56 o                         
   5  -8   2      60401.52      61215.16      4251.39 o                         
   6  -8   2      23630.52      22482.61      1002.61 o                         
   7  -8   2      27664.94      27964.46      1147.61 o                         
   8  -8   2      18243.72      18342.57       454.89 o                         
   9  -8   2       2308.02       2971.84       273.87 o                         
  10  -8   2      11887.13      12700.73       375.42 o                         
  11  -8   2       8569.92       9823.61       608.29 o                         
  12  -8   2        138.15        279.10       250.17 o                         
  13  -8   2         46.76          0.00       295.22 o                         
  14  -8   2       2376.45       2416.14       373.11 o                         
  15  -8   2       3848.26       3986.24       246.61 o                         
  16  -8   2       4146.80       3822.66       328.43 o                         
  17  -8   2         66.18        231.54       280.49 o                         
 -15  -7   2        442.12        417.28       294.99 o                         
 -14  -7   2       2811.65       2593.26       357.58 o                         
 -13  -7   2       2831.37       2262.27       273.28 o                         
 -12  -7   2        580.91        842.53       275.44 o                         
 -11  -7   2        796.81       1370.05       304.79 o                         
 -10  -7   2        476.40        812.76       299.93 o                         
  -9  -7   2      12955.12      13117.12       377.36 o                         
  -8  -7   2       1980.07       2340.03       252.28 o                         
  -7  -7   2      34314.27      34530.57       767.84 o                         
  -6  -7   2         19.17         90.19       210.29 o                         
  -5  -7   2      16843.79      16060.64       328.35 o                         
  -4  -7   2      32116.31      32726.85      1023.21 o                         
  -3  -7   2        630.28        714.57       287.92 o                         
  -2  -7   2       4906.46       4541.86       299.65 o                         
  -1  -7   2      39295.79      34446.46       476.27 o                         
   0  -7   2      51099.16      46357.20       608.75 o                         
   1  -7   2         11.21        109.32       396.45 o                         
   2  -7   2      11268.27      10113.75       801.03 o                         
   3  -7   2      46540.93      48218.27      1718.32 o                         
   4  -7   2       9956.85       9256.78       441.19 o                         
   5  -7   2      25823.27      25707.40      1330.63 o                         
   6  -7   2       1830.99       1411.03       331.07 o                         
   7  -7   2       9606.46       9965.58       293.84 o                         
   8  -7   2        623.43        393.51       342.19 o                         
   9  -7   2       3241.09       3268.19       243.70 o                         
  10  -7   2      19025.77      18861.29       398.75 o                         
  11  -7   2       1953.28       1749.92       492.02 o                         
  12  -7   2       5667.88       6299.98       314.62 o                         
  13  -7   2       1961.20       1726.04       415.10 o                         
  14  -7   2       1574.69       1769.64       265.74 o                         
  15  -7   2       2263.40       2418.99       297.38 o                         
  16  -7   2         33.20        251.92       242.72 o                         
  17  -7   2        192.07        542.14       325.08 o                         
 -15  -6   2       1858.13       2298.45       370.06 o                         
 -14  -6   2        660.05        702.91       287.16 o                         
 -13  -6   2        174.55        415.30       284.18 o                         
 -12  -6   2        625.35        660.31       272.75 o                         
 -11  -6   2       3210.84       3464.30       245.21 o                         
 -10  -6   2        443.03        713.56       260.75 o                         
  -9  -6   2       2901.32       3384.02       260.71 o                         
  -8  -6   2      25144.29      25679.16       303.27 o                         
  -7  -6   2      90238.27      91844.45      1690.38 o                         
  -6  -6   2       6770.98       6432.80       236.15 o                         
  -5  -6   2      60132.78      59314.46       927.76 o                         
  -4  -6   2      53614.73      54220.91      1245.52 o                         
  -3  -6   2      10646.93       9984.14       347.62 o                         
  -2  -6   2        497.86        391.07       291.17 o                         
  -1  -6   2      15289.50      13632.05       349.19 o                         
   0  -6   2     324715.56     276695.88      1844.28 o                         
   1  -6   2      14732.67      12977.13       506.20 o                         
   2  -6   2      29284.98      32823.68       837.28 o                         
   3  -6   2       3840.78       3430.77       317.86 o                         
   4  -6   2      17284.55      16389.08       379.89 o                         
   5  -6   2       5525.91       5578.51       393.12 o                         
   6  -6   2      40791.52      42060.27       520.76 o                         
   7  -6   2      10639.29      11299.84       345.70 o                         
   8  -6   2      18739.75      19960.09       336.97 o                         
   9  -6   2       3615.63       3332.03       755.06 o                         
  10  -6   2       1104.79       1253.39       288.13 o                         
  11  -6   2       3865.75       3687.77       317.41 o                         
  12  -6   2       1865.26       1750.03       312.10 o                         
  13  -6   2       1056.61       1567.15       255.52 o                         
  14  -6   2      19700.55      18675.88       689.00 o                         
  15  -6   2        803.01        937.75       237.88 o                         
  16  -6   2       9607.00       7854.97      1075.25 o                         
  17  -6   2        975.54        839.84       462.61 o                         
 -15  -5   2       3795.71       3622.32       669.98 o                         
 -14  -5   2       3670.45       3980.94       310.84 o                         
 -13  -5   2        428.68        296.60       287.23 o                         
 -12  -5   2      16383.45      15547.43       516.65 o                         
 -11  -5   2      35948.05      35303.62       474.29 o                         
 -10  -5   2      27767.37      29325.94       483.04 o                         
  -9  -5   2      33038.08      33112.32       636.34 o                         
  -8  -5   2      57610.56      58503.00      1416.65 o                         
  -7  -5   2       3318.90       3421.75       199.76 o                         
  -6  -5   2       1483.25       1861.06       279.30 o                         
  -5  -5   2       1389.08       1639.36       255.04 o                         
  -4  -5   2        719.08        949.99       283.48 o                         
  -3  -5   2        876.06        797.77       302.82 o                         
  -2  -5   2         15.26        146.52       262.26 o                         
  -1  -5   2       1127.71       1146.22       332.20 o                         
   0  -5   2     122181.31     105252.23       773.60 o                         
   1  -5   2       3016.08       2800.07       802.80 o                         
   2  -5   2          5.15        167.46       352.02 o                         
   3  -5   2      41551.57      42130.92      1166.62 o                         
   4  -5   2       4772.66       5115.74       457.98 o                         
   5  -5   2        375.76        663.54       295.35 o                         
   6  -5   2       6468.22       5587.72       312.28 o                         
   7  -5   2         26.00          0.00       314.86 o                         
   8  -5   2      19018.61      20554.12       424.48 o                         
   9  -5   2       9746.71       9443.66       737.37 o                         
  10  -5   2        153.95        521.76       401.40 o                         
  11  -5   2        585.25        926.70       315.20 o                         
  12  -5   2      30201.58      30278.62       686.98 o                         
  13  -5   2        467.08        719.54       262.21 o                         
  14  -5   2       1290.32       1371.28       419.07 o                         
  15  -5   2       2492.51       2532.83       393.50 o                         
  16  -5   2       3290.07       2914.86       237.19 o                         
  17  -5   2          5.28        114.42       331.45 o                         
 -16  -4   2         25.66        264.54       282.82 o                         
 -15  -4   2       3723.59       3697.29       276.55 o                         
 -14  -4   2       1970.30       2099.53       280.94 o                         
 -13  -4   2       3293.46       3213.17       324.73 o                         
 -12  -4   2       1625.15       2013.67       239.98 o                         
 -11  -4   2       7418.19       6873.50       514.57 o                         
 -10  -4   2       6333.35       6965.61       272.82 o                         
  -9  -4   2         51.37        244.56       243.68 o                         
  -8  -4   2        128.04        241.96       225.69 o                         
  -7  -4   2         71.69        327.31       251.22 o                         
  -6  -4   2      47073.87      46496.24       697.41 o                         
  -5  -4   2       6000.72       5971.51       277.64 o                         
  -4  -4   2     151805.61     151673.84      2656.04 o                         
  -3  -4   2       5189.98       4966.11       262.65 o                         
  -2  -4   2     173897.72     172967.98      2290.55 o                         
  -1  -4   2      17149.95      15195.40       454.01 o                         
   0  -4   2       5816.18       4554.81       465.64 o                         
   1  -4   2         77.61         98.49       583.29 o                         
   2  -4   2      59771.69      60549.22      1371.74 o                         
   3  -4   2     201953.66     217225.36      6536.44 o                         
   4  -4   2        946.25       1077.13       256.63 o                         
   5  -4   2         89.88         67.90       368.43 o                         
   6  -4   2        415.93        446.84       286.64 o                         
   7  -4   2       5380.39       5704.83       402.93 o                         
   8  -4   2      95513.95      99572.98       719.69 o                         
   9  -4   2         20.57         67.21       438.53 o                         
  10  -4   2      28261.25      29156.34      1048.59 o                         
  11  -4   2      23147.89      23143.79       316.94 o                         
  12  -4   2       8063.08       8157.66       317.24 o                         
  13  -4   2          3.93        269.43       229.50 o                         
  14  -4   2         18.72         17.39       230.39 o                         
  15  -4   2       1825.26       2217.88       272.19 o                         
  16  -4   2         44.47        391.50       276.65 o                         
  17  -4   2       1206.13        324.24       292.70 o                         
 -16  -3   2       1469.61       1224.09       561.31 o                         
 -15  -3   2        292.11        280.94       240.44 o                         
 -14  -3   2      11069.36      10713.83       346.73 o                         
 -13  -3   2       1134.73       1249.78       316.71 o                         
 -12  -3   2         79.13         22.99       302.41 o                         
 -11  -3   2      29623.11      29850.72       532.33 o                         
 -10  -3   2         30.88        137.73       221.66 o                         
  -9  -3   2      19858.57      20032.33       345.16 o                         
  -8  -3   2       2205.66       2369.14       256.05 o                         
  -7  -3   2       8665.85       8635.16       262.91 o                         
  -6  -3   2      24484.75      25032.80       332.11 o                         
  -5  -3   2      15948.42      16856.05       302.87 o                         
  -4  -3   2      23376.17      22434.37       322.58 o                         
  -3  -3   2      13309.35      13657.77       308.63 o                         
  -2  -3   2      82795.02      85497.93      1443.23 o                         
  -1  -3   2       2090.41       2580.12       355.29 o                         
   0  -3   2      14469.02      13450.01       510.29 o                         
   1  -3   2       2855.63       3291.17       456.25 o                         
   2  -3   2       3416.68       3574.97       511.69 o                         
   3  -3   2       1401.74       1331.60       440.12 o                         
   4  -3   2      26382.02      28427.46       431.69 o                         
   5  -3   2      37288.69      40693.89       490.94 o                         
   6  -3   2      25485.88      27776.65       442.06 o                         
   7  -3   2        436.61        851.20       321.88 o                         
   8  -3   2        147.44        792.35       302.21 o                         
   9  -3   2      44559.91      45113.84       816.50 o                         
  10  -3   2      19457.01      20596.19       634.94 o                         
  11  -3   2      17228.35      17416.29       438.34 o                         
  12  -3   2      24667.78      24557.39       371.47 o                         
  13  -3   2       1997.92       2414.64       259.58 o                         
  14  -3   2         12.56        158.60       230.82 o                         
  15  -3   2        130.72        362.17       263.73 o                         
  16  -3   2         90.43        169.32       347.29 o                         
  17  -3   2        603.96        469.39       307.19 o                         
 -16  -2   2       4933.14       4836.17      1363.92 o                         
 -15  -2   2       1709.01       1700.65       244.97 o                         
 -14  -2   2      13277.32      13007.01       307.27 o                         
 -13  -2   2         68.54          3.43       261.61 o                         
 -12  -2   2       5057.02       5129.74       243.50 o                         
 -11  -2   2       2358.24       2233.91       261.59 o                         
 -10  -2   2       6045.32       6340.27       271.63 o                         
  -9  -2   2      22470.05      22190.59       319.58 o                         
  -8  -2   2      11499.23      12113.02       279.58 o                         
  -7  -2   2      10942.99      11722.97       289.03 o                         
  -6  -2   2      16426.93      17169.00       296.58 o                         
  -5  -2   2       4192.56       4668.82       255.04 o                         
  -4  -2   2      16916.92      18035.65       305.25 o                         
  -3  -2   2      39722.19      42171.27       443.52 o                         
  -2  -2   2      25773.90      27224.80       503.08 o                         
  -1  -2   2      31284.21      33046.45       559.30 o                         
   0  -2   2      49958.54      47861.75       799.26 o                         
   2  -2   2       2241.65       2373.84       377.28 o                         
   3  -2   2         16.45        147.49       448.53 o                         
   4  -2   2          5.40        154.58       297.82 o                         
   5  -2   2     111106.34     123991.30      1852.27 o                         
   6  -2   2        310.31        265.35       409.80 o                         
   7  -2   2      36507.46      37395.97       618.46 o                         
   8  -2   2      36549.46      37877.16       435.88 o                         
   9  -2   2        183.15        576.71       199.24 o                         
  10  -2   2       1020.56       1008.84       222.75 o                         
  11  -2   2       1055.13       1298.43       264.16 o                         
  12  -2   2       5104.66       4536.70       347.14 o                         
  13  -2   2       1769.36       1860.43       269.24 o                         
  14  -2   2         33.94        491.97       236.24 o                         
  15  -2   2         31.81        323.44       242.86 o                         
  16  -2   2       7637.82       7015.36       339.79 o                         
  17  -2   2        317.19        336.52       294.68 o                         
 -16  -1   2       5031.48       3509.17      1179.50 o                         
 -15  -1   2        584.85        206.47       281.79 o                         
 -14  -1   2       1187.79        877.58       275.13 o                         
 -13  -1   2       7235.68       7570.92       285.87 o                         
 -12  -1   2        674.61        657.91       267.31 o                         
 -11  -1   2         83.39         97.17       207.84 o                         
 -10  -1   2       2986.76       3375.82       423.41 o                         
  -9  -1   2        594.24        683.22       248.91 o                         
  -8  -1   2       3956.80       4121.51       246.70 o                         
  -7  -1   2       1882.28       2359.03       256.11 o                         
  -6  -1   2       3531.50       4024.31       320.38 o                         
  -5  -1   2        860.14        867.31       231.66 o                         
  -4  -1   2       9267.28       9639.79       289.77 o                         
  -3  -1   2       1849.10       1506.42       256.03 o                         
  -2  -1   2       4471.20       4804.45       329.19 o                         
  -1  -1   2       3783.34       3542.03       355.14 o                         
   0  -1   2        986.56        900.05       773.62 o                         
   1  -1   2       2766.33       3423.25       375.96 o                         
   2  -1   2        448.44        678.52       426.72 o                         
   3  -1   2      62056.15      69315.25       743.83 o                         
   4  -1   2      10713.07       9861.28       419.81 o                         
   5  -1   2       1061.79       1689.32       381.65 o                         
   6  -1   2      21116.76      22977.66       584.42 o                         
   7  -1   2       6846.21       8063.08       345.04 o                         
   8  -1   2      22958.08      24775.75       367.00 o                         
   9  -1   2      11410.30      11643.85       259.68 o                         
  10  -1   2      37869.36      38079.48       342.78 o                         
  11  -1   2       1064.65       1801.86       293.14 o                         
  12  -1   2       4464.57       4647.76       305.07 o                         
  13  -1   2         50.37         43.11       252.87 o                         
  14  -1   2      12270.52      12175.63       269.92 o                         
  15  -1   2         21.76        446.78       245.38 o                         
  16  -1   2      10413.68       9512.19       320.15 o                         
 -16   0   2        583.97        735.16       288.61 o                         
 -15   0   2       4928.73       4509.03       263.01 o                         
 -14   0   2       5592.10       5545.45       487.05 o                         
 -13   0   2       3694.49       3528.36       275.03 o                         
 -12   0   2      10899.90      11533.37       457.69 o                         
 -11   0   2       6984.31       6774.56       270.86 o                         
 -10   0   2       1747.58       2402.51       394.56 o                         
  -9   0   2       1025.92        525.51       285.49 o                         
  -8   0   2      97538.60     104212.14       589.67 o                         
  -7   0   2       8156.33       9145.17       313.61 o                         
  -6   0   2     195972.23     210264.27       802.97 o                         
  -5   0   2        686.79        902.75       312.97 o                         
  -4   0   2      20648.15      23452.11       426.24 o                         
  -3   0   2      12621.03      14046.39       331.35 o                         
  -2   0   2       1674.53       1707.69       324.06 o                         
   2   0   2         56.15         99.72       360.30 o                         
   3   0   2       6572.18       6500.22       413.36 o                         
   4   0   2      21926.87      21535.39       424.97 o                         
   5   0   2      34971.30      36149.85       489.73 o                         
   6   0   2     141893.72     149151.67       675.21 o                         
   7   0   2      17244.69      18345.23       333.17 o                         
   8   0   2      85723.30      89407.56       923.56 o                         
   9   0   2      15307.81      15287.04       288.89 o                         
  10   0   2      27931.26      28058.44       380.46 o                         
  11   0   2       2289.11       2188.93       262.56 o                         
  12   0   2       5713.65       5768.26       296.37 o                         
  13   0   2       8601.19       8074.91       258.47 o                         
  14   0   2       5224.37       5247.59       243.15 o                         
  15   0   2       4661.73       4264.19       326.62 o                         
  16   0   2       1756.62       1843.23       289.79 o                         
 -17   1   2          9.86        158.40       303.78 o                         
 -16   1   2      21528.21      19259.03      5105.06 o                         
 -15   1   2        407.64        829.40       424.48 o                         
 -14   1   2       1642.20       2220.21       445.99 o                         
 -13   1   2       1590.20       2207.52       376.40 o                         
 -12   1   2      11248.87      11877.69       315.47 o                         
 -11   1   2       7841.20       8045.50       326.93 o                         
 -10   1   2      60336.94      63987.12       787.56 o                         
  -9   1   2       1239.99       1477.10       255.04 o                         
  -8   1   2       7212.72       7283.09       298.20 o                         
  -7   1   2      54533.20      58293.60      1585.34 o                         
  -6   1   2      20465.40      22460.54       452.25 o                         
  -5   1   2      13608.91      16629.83       378.01 o                         
  -4   1   2        136.77         44.10       268.46 o                         
  -3   1   2      87810.07     100840.73      1452.46 o                         
  -2   1   2        640.11       1082.86       511.56 o                         
  -1   1   2        818.80       1222.17       467.83 o                         
   0   1   2        295.18        302.12       449.72 o                         
   1   1   2       3763.23       4119.63       468.12 o                         
   2   1   2       6374.79       7313.47       411.19 o                         
   3   1   2      32430.64      33344.70       425.60 o                         
   4   1   2       3137.72       3071.49       247.52 o                         
   5   1   2        409.26        710.12       241.75 o                         
   6   1   2        386.69        148.06       273.29 o                         
   7   1   2      29327.15      30365.87       362.87 o                         
   8   1   2       3501.46       3393.44       242.45 o                         
   9   1   2      10277.84      10999.73       311.88 o                         
  10   1   2         28.60         83.14       326.77 o                         
  11   1   2      14390.48      13390.52       247.71 o                         
  12   1   2       5326.66       5342.56       326.90 o                         
  13   1   2       5232.43       4972.01       320.44 o                         
  14   1   2        314.21        533.77       273.35 o                         
  15   1   2        359.79        187.76       274.80 o                         
  16   1   2       2035.46       1610.25       348.77 o                         
 -17   2   2          1.50          0.00       347.26 o                         
 -16   2   2        628.27        421.69       293.82 o                         
 -15   2   2       4755.71       4608.69       291.83 o                         
 -14   2   2       2958.28       2836.09       396.42 o                         
 -13   2   2       2908.16       2816.52       242.97 o                         
 -12   2   2       6078.52       6644.67       557.58 o                         
 -11   2   2       2674.39       2728.88       232.48 o                         
 -10   2   2        954.22       1541.40       232.55 o                         
  -9   2   2      14377.12      15487.59       274.25 o                         
  -8   2   2      18829.59      20727.07       309.32 o                         
  -7   2   2         24.19        415.36       263.67 o                         
  -6   2   2       8623.79       9732.47       374.73 o                         
  -5   2   2      42911.48      46734.49       599.01 o                         
  -4   2   2        643.25        715.62       266.60 o                         
  -3   2   2     225234.64     254791.98      4840.22 o                         
  -2   2   2       2093.86       2588.18       379.14 o                         
  -1   2   2      18349.01      17665.11       889.44 o                         
   0   2   2       1496.29       1060.97       684.32 o                         
   1   2   2      51786.75      54126.43      1262.02 o                         
   2   2   2       2183.84       2071.62       339.16 o                         
   3   2   2      33208.64      35550.30       421.00 o                         
   4   2   2      32445.00      32405.24       424.54 o                         
   5   2   2      19570.55      19885.54       385.57 o                         
   6   2   2      66678.67      69076.33       486.97 o                         
   7   2   2      24846.98      24948.58       372.90 o                         
   8   2   2       1861.13       2220.06       254.56 o                         
   9   2   2      14095.61      14289.92       398.97 o                         
  10   2   2      13737.10      13984.50       325.73 o                         
  11   2   2        124.38        180.94       275.42 o                         
  12   2   2      27614.50      26908.22       668.81 o                         
  13   2   2       4314.54       4506.81       322.26 o                         
  14   2   2       5819.14       5318.74       319.83 o                         
  15   2   2        659.58       1214.16       284.77 o                         
  16   2   2          4.20        383.18       314.84 o                         
 -17   3   2         49.13        285.50       299.41 o                         
 -16   3   2       4657.60       3961.36       982.05 o                         
 -15   3   2       3239.66       3657.27       321.70 o                         
 -14   3   2       5607.16       5638.76       319.32 o                         
 -13   3   2       1216.07       1748.34       261.55 o                         
 -12   3   2      16301.09      15902.33       599.18 o                         
 -11   3   2       9507.95      10110.56       404.81 o                         
 -10   3   2      34274.05      36139.08       349.66 o                         
  -9   3   2        770.10       1069.67       252.80 o                         
  -8   3   2       8441.99       9230.78       565.04 o                         
  -7   3   2      76241.93      78851.18      1267.41 o                         
  -6   3   2      14422.61      15475.40       393.96 o                         
  -5   3   2       5679.26       5738.10       305.70 o                         
  -4   3   2      20137.89      21517.00       874.41 o                         
  -3   3   2      59831.48      63143.89      2516.70 o                         
  -2   3   2      45759.77      48855.55      2236.87 o                         
  -1   3   2         76.91        437.13       673.74 o                         
   0   3   2     161033.75     135008.05      1374.14 o                         
   1   3   2      47528.41      47778.92      1019.76 o                         
   2   3   2     161531.77     164403.75      3192.02 o                         
   3   3   2      37331.41      36618.87       396.79 o                         
   4   3   2        266.02        402.88       219.09 o                         
   5   3   2       8816.51       8887.78       291.80 o                         
   6   3   2        108.89        145.40       247.96 o                         
   7   3   2      18520.93      19672.24       338.46 o                         
   8   3   2       1027.22       1020.14       205.33 o                         
   9   3   2      32490.64      33358.48       319.91 o                         
  10   3   2        175.37        625.05       249.40 o                         
  11   3   2      14201.23      14404.13       299.66 o                         
  12   3   2       4054.00       4029.20       263.51 o                         
  13   3   2        977.10       1403.11       312.42 o                         
  14   3   2       2455.06       2274.58       296.61 o                         
  15   3   2       7939.16       7740.74       455.57 o                         
  16   3   2        239.93        276.04       252.52 o                         
 -17   4   2        142.03          0.00       296.04 o                         
 -16   4   2        197.30        614.80       287.29 o                         
 -15   4   2        595.95        470.76       279.35 o                         
 -14   4   2        474.66        691.20       239.00 o                         
 -13   4   2       8999.45       9792.92       443.09 o                         
 -12   4   2       9123.75       9615.62       256.04 o                         
 -11   4   2      14110.82      14666.27       252.76 o                         
 -10   4   2      68927.38      72299.25       453.76 o                         
  -9   4   2        149.21        185.71       245.00 o                         
  -8   4   2      47423.71      51343.73      1053.89 o                         
  -7   4   2       5300.66       5728.70       404.10 o                         
  -6   4   2       5508.93       6290.47       354.49 o                         
  -5   4   2      24136.90      26723.44       621.99 o                         
  -4   4   2       9812.97       9795.58       372.66 o                         
  -3   4   2       5747.15       5460.72       477.88 o                         
  -2   4   2      44930.81      49789.43      1068.04 o                         
  -1   4   2     335077.28     296098.38      3782.34 o                         
   0   4   2       7273.18       6222.39       686.68 o                         
   1   4   2      12909.59      13109.40       404.07 o                         
   2   4   2      29160.80      29170.75       616.28 o                         
   3   4   2      10278.88       9864.19       299.05 o                         
   4   4   2      90373.61      91576.84      1076.68 o                         
   5   4   2        379.42        463.94       245.99 o                         
   6   4   2       4688.18       4362.98       256.04 o                         
   7   4   2      18973.13      19547.00       695.51 o                         
   8   4   2       1880.92       1941.42       256.73 o                         
   9   4   2      10563.90      10443.52       251.90 o                         
  10   4   2          0.15        224.61       261.48 o                         
  11   4   2       2754.78       2415.04       269.43 o                         
  12   4   2       1091.59        915.89       268.55 o                         
  13   4   2       5383.02       5186.38       326.56 o                         
  14   4   2          4.97        410.20       332.50 o                         
  15   4   2       1922.61       2408.36       307.75 o                         
 -17   5   2       5075.22       3978.65      1172.63 o                         
 -16   5   2        248.23        662.60       259.53 o                         
 -15   5   2       1640.98       1727.00       274.05 o                         
 -14   5   2      15504.62      15947.70       343.17 o                         
 -13   5   2       2374.89       2095.75       378.57 o                         
 -12   5   2       7168.17       7720.33       260.05 o                         
 -11   5   2      11603.57      11996.78       323.03 o                         
 -10   5   2        427.14        853.06       227.82 o                         
  -9   5   2       5571.31       6551.89       355.40 o                         
  -8   5   2      62886.05      66845.11       679.02 o                         
  -7   5   2      31759.02      34710.21       757.27 o                         
  -6   5   2      70427.53      74701.05      1404.01 o                         
  -5   5   2      27092.28      27882.92      1697.99 o                         
  -4   5   2        910.60        935.13       298.21 o                         
  -3   5   2       8141.85       7967.97       616.25 o                         
  -2   5   2        476.69        511.35       398.47 o                         
  -1   5   2      34450.24      30841.57       743.85 o                         
   0   5   2       2969.79       1968.78       400.68 o                         
   1   5   2       1011.08       1309.43       283.89 o                         
   2   5   2      22174.02      21827.75       818.52 o                         
   3   5   2      11858.08      11627.96       296.14 o                         
   4   5   2      19649.13      19533.11       338.40 o                         
   5   5   2      43938.02      45719.35       657.47 o                         
   6   5   2      16348.38      15415.96       284.83 o                         
   7   5   2       2250.76       2663.65       323.78 o                         
   8   5   2      49764.64      49434.06      1349.57 o                         
   9   5   2      66189.30      66420.72      1042.03 o                         
  10   5   2      24972.00      25304.77       333.76 o                         
  11   5   2       1310.89       1463.48       267.48 o                         
  12   5   2       7198.60       7377.11       456.97 o                         
  13   5   2       1448.41       1584.73       324.06 o                         
  14   5   2       1003.88       1450.08       286.38 o                         
  15   5   2       1068.66        848.86       309.45 o                         
 -17   6   2       1869.68        713.44       446.39 o                         
 -16   6   2       6632.23       6495.03       376.12 o                         
 -15   6   2       4784.17       4226.96       282.60 o                         
 -14   6   2      18902.58      17855.82       793.50 o                         
 -13   6   2        261.86        731.20       270.00 o                         
 -12   6   2        982.79       1108.62       298.94 o                         
 -11   6   2        499.51        794.96       289.82 o                         
 -10   6   2          2.43          0.00       282.71 o                         
  -9   6   2        512.25        568.25       281.77 o                         
  -8   6   2        732.93       1108.31       265.07 o                         
  -7   6   2      14877.81      15029.19       361.35 o                         
  -6   6   2       1060.17        891.02       337.96 o                         
  -5   6   2       5252.49       5386.25       442.07 o                         
  -4   6   2       5120.59       5411.05       333.72 o                         
  -3   6   2      75818.42      82270.95       938.96 o                         
  -2   6   2      98841.87      82417.72      1042.40 o                         
  -1   6   2      45873.87      37671.93       633.27 o                         
   0   6   2       5637.74       5169.12       421.11 o                         
   1   6   2       2475.27       2861.87       335.96 o                         
   2   6   2      46803.42      43732.68       944.23 o                         
   3   6   2         38.46          0.00       288.98 o                         
   4   6   2       4770.44       4598.51       322.54 o                         
   5   6   2     122808.26     121865.19      3006.22 o                         
   6   6   2      38014.76      38579.65      1016.58 o                         
   7   6   2      16386.69      16921.25       472.05 o                         
   8   6   2        196.67        262.20       230.19 o                         
   9   6   2         10.00        686.59       303.05 o                         
  10   6   2       5812.27       5853.60       255.59 o                         
  11   6   2        288.21        253.66       241.96 o                         
  12   6   2       1412.78       1399.15       310.82 o                         
  13   6   2        173.38         23.38       292.80 o                         
  14   6   2       4290.08       3921.19       281.09 o                         
  15   6   2        248.75        262.92       281.12 o                         
 -17   7   2       2970.78       2052.73       873.23 o                         
 -16   7   2         91.21        368.79       286.83 o                         
 -15   7   2        938.97       1195.80       320.96 o                         
 -14   7   2       6377.89       6387.81       259.59 o                         
 -13   7   2       6408.53       6398.26       311.54 o                         
 -12   7   2       2862.56       3170.07       242.62 o                         
 -11   7   2         55.54         75.11       345.23 o                         
 -10   7   2       1220.06       1651.60       337.89 o                         
  -9   7   2          5.70        187.39       234.75 o                         
  -8   7   2      64114.36      66708.09      1143.63 o                         
  -7   7   2      39804.34      39985.26       542.42 o                         
  -6   7   2       4791.22       5015.60       335.01 o                         
  -5   7   2      15207.40      14426.91       480.09 o                         
  -4   7   2       2195.56       2087.37       337.42 o                         
  -3   7   2       1181.70       1143.60       420.68 o                         
  -2   7   2       2243.78       1625.93       494.23 o                         
  -1   7   2      11163.31       9258.00       463.09 o                         
   0   7   2      27981.92      24779.29       426.36 o                         
   1   7   2      12517.35      12469.23       407.17 o                         
   2   7   2      16789.77      14401.66       527.30 o                         
   3   7   2       2260.69       2392.03       337.08 o                         
   4   7   2        128.78         62.63       270.85 o                         
   5   7   2        546.93        726.73       214.44 o                         
   6   7   2      16017.26      16738.28       540.38 o                         
   7   7   2       5730.77       5435.03       243.26 o                         
   8   7   2        191.97        442.00       351.07 o                         
   9   7   2       6925.02       7456.99       285.54 o                         
  10   7   2       2287.07       2260.15       317.91 o                         
  11   7   2       4096.00       4021.06       233.10 o                         
  12   7   2       8963.41       8792.53       653.88 o                         
  13   7   2       2916.58       3103.08       300.33 o                         
  14   7   2        157.85        602.76       306.27 o                         
 -17   8   2       3060.75       3033.47       888.18 o                         
 -16   8   2         12.69        250.12       235.37 o                         
 -15   8   2        122.48        670.17       242.16 o                         
 -14   8   2         24.95          4.56       219.63 o                         
 -13   8   2       3494.49       3412.05       334.85 o                         
 -12   8   2      32998.76      33132.72       604.31 o                         
 -11   8   2       1481.14       1318.22       277.05 o                         
 -10   8   2       8342.06       8735.92       311.02 o                         
  -9   8   2       1215.61       1818.25       563.20 o                         
  -8   8   2        582.76        766.30       255.52 o                         
  -7   8   2          6.79        291.33       355.04 o                         
  -6   8   2         34.11        116.66       374.17 o                         
  -5   8   2      46681.16      45085.09      2243.06 o                         
  -4   8   2      22257.04      26143.12       732.07 o                         
  -3   8   2      17998.44      17687.88      1996.83 o                         
  -2   8   2       1821.13       1916.02       418.58 o                         
  -1   8   2      17000.93      14836.43       506.81 o                         
   0   8   2      33864.44      30033.85       479.33 o                         
   1   8   2       2835.72       2723.41       425.38 o                         
   2   8   2      14831.02      14091.60       402.88 o                         
   3   8   2      24264.29      23330.64       724.21 o                         
   4   8   2      38952.44      38640.30      1039.25 o                         
   5   8   2      98643.54      98750.70      2738.43 o                         
   6   8   2      12548.34      12293.55       492.09 o                         
   7   8   2       1525.59       1716.30       213.39 o                         
   8   8   2      20754.98      21152.24       819.16 o                         
   9   8   2       6812.42       6285.37       261.69 o                         
  10   8   2        397.75        470.05       267.63 o                         
  11   8   2       1640.97       1231.29       279.90 o                         
  12   8   2       1252.42       1294.22       291.49 o                         
  13   8   2        159.22        112.85       366.43 o                         
  14   8   2         29.08          0.00       364.17 o                         
 -17   9   2         27.30         76.97       289.86 o                         
 -16   9   2       1230.42        948.73       407.40 o                         
 -15   9   2        650.11        806.99       321.17 o                         
 -14   9   2        937.45        484.74       273.78 o                         
 -13   9   2       3829.06       3899.70       307.15 o                         
 -12   9   2        746.10        698.23       286.69 o                         
 -11   9   2        385.41        773.86       346.35 o                         
 -10   9   2       4016.31       4447.98       255.07 o                         
  -9   9   2      35921.45      35808.35       804.12 o                         
  -8   9   2      17640.75      18213.81       459.31 o                         
  -7   9   2      70035.86      74187.74      3548.94 o                         
  -6   9   2      44083.05      42646.33      3557.34 o                         
  -5   9   2     119401.86     116499.93      8822.38 o                         
  -4   9   2      12689.35      13291.06      2687.78 o                         
  -3   9   2      23022.43      22948.61      2278.87 o                         
  -2   9   2      19828.35      17433.96       465.44 o                         
  -1   9   2      24155.23      20975.33       709.96 o                         
   0   9   2          0.05         88.81       362.45 o                         
   1   9   2      92372.52      82543.36      1694.64 o                         
   2   9   2       1748.63       2394.60       302.84 o                         
   3   9   2       8365.39       7236.92       336.49 o                         
   4   9   2        266.44         80.16       268.57 o                         
   5   9   2      26808.14      26469.87      1292.74 o                         
   6   9   2       1732.67       2127.17       265.01 o                         
   7   9   2      29806.42      30627.70      1435.15 o                         
   8   9   2      25470.35      25798.47      1250.24 o                         
   9   9   2       6585.53       7036.63       288.52 o                         
  10   9   2       1010.59       1187.71       313.70 o                         
  11   9   2       4244.11       4251.23       262.77 o                         
  12   9   2       3905.64       3945.36       271.66 o                         
  13   9   2      11664.65      11223.73       302.73 o                         
  14   9   2       1100.11       1014.84       291.78 o                         
 -17  10   2       4532.50       3674.60       874.60 o                         
 -16  10   2          4.35          0.00       281.58 o                         
 -15  10   2        651.23        536.02       248.38 o                         
 -14  10   2       2634.11       2806.46       347.47 o                         
 -13  10   2       8874.43       8642.79       391.92 o                         
 -12  10   2       1005.11        981.80       361.28 o                         
 -11  10   2       9233.77       9127.24       613.59 o                         
 -10  10   2        206.67        185.56       282.44 o                         
  -9  10   2      40324.07      39861.35      1854.04 o                         
  -8  10   2         30.85          0.00       544.63 o                         
  -7  10   2       4266.52       4613.55       311.31 o                         
  -6  10   2       4405.65       4995.32       390.43 o                         
  -5  10   2      43630.78      41773.38      7082.84 o                         
  -4  10   2      23651.21      24383.67      3127.20 o                         
  -3  10   2          9.44        166.33       402.26 o                         
  -2  10   2       4793.54       4754.01       528.90 o                         
  -1  10   2          1.73        250.77       486.72 o                         
   0  10   2      21139.07      18950.39       421.25 o                         
   1  10   2       6986.63       6180.19       414.58 o                         
   2  10   2       6990.00       5846.18       313.48 o                         
   3  10   2      45543.60      43231.00      1219.39 o                         
   4  10   2      47547.29      46060.06      1654.52 o                         
   5  10   2          5.11        336.40       248.32 o                         
   6  10   2        991.04       1046.22       242.92 o                         
   7  10   2      10939.76      10681.60       509.69 o                         
   8  10   2      14071.67      15336.87       803.89 o                         
   9  10   2       2056.54       2333.48       251.25 o                         
  10  10   2       6010.51       6192.29       502.80 o                         
  11  10   2         77.49        144.79       287.61 o                         
  12  10   2       1087.02       1132.57       304.65 o                         
  13  10   2        754.53        637.90       298.32 o                         
 -17  11   2       5678.98       5206.50       364.24 o                         
 -16  11   2         10.78        162.85       297.30 o                         
 -15  11   2       5045.66       4462.95       284.51 o                         
 -14  11   2       1719.26       2391.08       437.65 o                         
 -13  11   2       5286.15       4779.49       342.16 o                         
 -12  11   2      13323.39      13932.79       679.90 o                         
 -11  11   2        121.59         79.84       252.87 o                         
 -10  11   2         29.76          0.00       294.43 o                         
  -9  11   2      60816.88      62767.06      2879.20 o                         
  -8  11   2       4477.33       4912.97       355.37 o                         
  -7  11   2       5597.12       6532.42       632.60 o                         
  -6  11   2       9929.33      11577.81       572.04 o                         
  -5  11   2       1694.17       1734.57       404.05 o                         
  -4  11   2      21137.75      19065.57      2365.52 o                         
  -3  11   2       7067.32       7222.63       899.61 o                         
  -2  11   2      52374.56      42126.22       695.38 o                         
  -1  11   2       3560.33       2813.12       345.48 o                         
   0  11   2      58943.86      50216.58      1338.90 o                         
   1  11   2        213.41        227.11       384.21 o                         
   2  11   2      46565.29      42937.47       894.81 o                         
   3  11   2       1651.54       2068.61       236.05 o                         
   4  11   2      33419.36      32630.29      1075.54 o                         
   5  11   2      18051.15      17934.93       513.22 o                         
   6  11   2      11682.66      11647.10       681.05 o                         
   7  11   2        962.02        665.96       281.18 o                         
   8  11   2       9417.30       9778.83       287.46 o                         
   9  11   2       2561.40       2887.11       255.47 o                         
  10  11   2        126.88        161.93       330.08 o                         
  11  11   2       2282.49       3109.95       639.66 o                         
  12  11   2        800.74        718.11       355.07 o                         
  13  11   2       4912.03       4698.90       434.99 o                         
 -16  12   2        890.07        935.14       486.74 o                         
 -15  12   2       1488.68       1256.52       538.44 o                         
 -14  12   2       4583.78       3783.74       470.80 o                         
 -13  12   2      14151.26      13174.49       343.42 o                         
 -12  12   2      10504.38      11168.86       438.09 o                         
 -11  12   2       4109.53       4095.37       307.90 o                         
 -10  12   2       8150.42       7516.79       281.95 o                         
  -9  12   2       5041.97       5228.67       276.55 o                         
  -8  12   2       2249.54       2018.55       255.07 o                         
  -7  12   2        388.21          0.00       491.58 o                         
  -6  12   2       1022.37        635.36       300.40 o                         
  -5  12   2         15.59        625.56       479.20 o                         
  -4  12   2       1680.02       1316.00       358.93 o                         
  -3  12   2       5192.55       4814.14       782.91 o                         
  -2  12   2       4155.93       3430.29       391.35 o                         
  -1  12   2       2368.60       2160.23       330.36 o                         
   0  12   2       8161.06       8246.64       544.60 o                         
   1  12   2      28463.94      26038.64       645.36 o                         
   2  12   2        520.04        520.75       303.58 o                         
   3  12   2       8902.40       8498.08       318.45 o                         
   4  12   2      14156.83      14002.28       573.37 o                         
   5  12   2         37.12        339.16       235.64 o                         
   6  12   2        290.96        296.25       258.45 o                         
   7  12   2       4845.92       4517.54       264.25 o                         
   8  12   2       1482.68       1556.94       252.80 o                         
   9  12   2       1689.87       1857.46       236.90 o                         
  10  12   2      11264.92      10814.62      1049.43 o                         
  11  12   2        592.50        737.22       345.63 o                         
  12  12   2       1929.69       1515.59       420.79 o                         
 -16  13   2        231.96        212.62       303.24 o                         
 -15  13   2       2253.19       1874.04       277.55 o                         
 -14  13   2        247.53        400.19       380.09 o                         
 -13  13   2        580.67       1025.53       302.09 o                         
 -12  13   2       2072.76       2112.55       376.95 o                         
 -11  13   2       5907.89       5780.80       309.91 o                         
 -10  13   2      17100.46      17158.57       361.10 o                         
  -9  13   2      32186.34      32406.34      1327.09 o                         
  -8  13   2       9916.79      10664.49       435.88 o                         
  -7  13   2      20254.37      18897.47      3667.41 o                         
  -6  13   2      20803.24      22543.70      3612.59 o                         
  -5  13   2       2950.47       3540.67       860.71 o                         
  -4  13   2      17484.11      18403.16      1686.94 o                         
  -3  13   2      18683.94      19350.77      1359.81 o                         
  -2  13   2       1710.16       1376.80       363.26 o                         
  -1  13   2      48842.30      45093.39      2042.97 o                         
   0  13   2       1240.06       1344.68       282.07 o                         
   1  13   2       8514.63       8806.52       384.30 o                         
   2  13   2        226.57        494.15       351.18 o                         
   3  13   2      12451.12      11695.16       413.09 o                         
   4  13   2       1522.66       1618.85       276.61 o                         
   5  13   2      15146.25      15360.54       518.10 o                         
   6  13   2       1118.81       1180.83       262.15 o                         
   7  13   2       3719.14       3814.40       389.22 o                         
   8  13   2       3730.29       3689.81       341.24 o                         
   9  13   2      13674.45      14271.36       633.74 o                         
  10  13   2        718.79        905.89       307.14 o                         
  11  13   2        447.36        577.28       314.63 o                         
  12  13   2        742.76        308.30       474.78 o                         
 -16  14   2        461.84        181.33       411.35 o                         
 -15  14   2       1001.01        987.45       350.12 o                         
 -14  14   2       5669.31       4748.80       412.89 o                         
 -13  14   2      25583.81      24982.62       911.55 o                         
 -12  14   2       2939.28       2440.48       310.11 o                         
 -11  14   2       7655.67       7952.24       578.23 o                         
 -10  14   2       4776.87       5392.32       321.28 o                         
  -9  14   2       2519.70       1807.18       392.56 o                         
  -8  14   2      14180.71      14096.53      1808.95 o                         
  -7  14   2       3375.30       2948.32       327.08 o                         
  -6  14   2       4120.26       4772.54       810.31 o                         
  -5  14   2      24065.07      22729.34      2691.76 o                         
  -4  14   2       5819.50       6084.72      1273.60 o                         
  -3  14   2       3824.56       3277.00       451.28 o                         
  -2  14   2       5700.70       5399.06       353.79 o                         
  -1  14   2       1292.22       1286.54       292.36 o                         
   0  14   2       2451.43       2480.12       255.93 o                         
   1  14   2       3145.82       3207.62       261.72 o                         
   2  14   2        646.84        580.02       314.09 o                         
   3  14   2      24262.32      22762.98       712.90 o                         
   4  14   2       1605.04       1891.66       254.25 o                         
   5  14   2       2091.76       2725.40       257.65 o                         
   6  14   2       4648.74       4768.36       307.81 o                         
   7  14   2        156.08        196.27       240.33 o                         
   8  14   2         93.39        237.52       259.83 o                         
   9  14   2       7310.19       7428.14       344.69 o                         
  10  14   2       1977.60       1794.37       262.31 o                         
  11  14   2       4962.00       4636.51       422.60 o                         
 -16  15   2       2636.95       2132.21       353.48 o                         
 -15  15   2       4575.26       4513.31       758.15 o                         
 -14  15   2       4979.69       4678.29       375.32 o                         
 -13  15   2        228.99         34.18       420.85 o                         
 -12  15   2       4056.92       3388.99       279.68 o                         
 -11  15   2          1.54        763.09       307.15 o                         
 -10  15   2       1806.27       2363.30       547.28 o                         
  -9  15   2      13109.24      12672.32      2648.00 o                         
  -8  15   2        202.00         16.93       426.16 o                         
  -7  15   2      25765.02      23844.38      3929.56 o                         
  -6  15   2      10966.61      11274.39      1610.02 o                         
  -5  15   2       8637.33       8456.76      1259.90 o                         
  -4  15   2      12700.81      12677.25      1910.63 o                         
  -3  15   2       1358.02       1237.50       440.85 o                         
  -2  15   2        170.60        513.18       342.52 o                         
  -1  15   2       6052.67       6401.74       462.14 o                         
   0  15   2          6.14        409.13       391.31 o                         
   1  15   2         19.12        268.89       305.97 o                         
   2  15   2       2790.31       2858.14       327.99 o                         
   3  15   2        707.13        638.70       365.93 o                         
   4  15   2        873.10        720.84       366.77 o                         
   5  15   2       4877.53       4984.09       368.68 o                         
   6  15   2      10104.83      10143.87       445.46 o                         
   7  15   2       8686.22       8949.29       371.61 o                         
   8  15   2       5928.78       6049.77       533.43 o                         
   9  15   2         93.06        410.08       312.96 o                         
  10  15   2       2872.62       2685.46       306.74 o                         
  11  15   2        130.06        551.29       304.12 o                         
 -15  16   2       1437.68       1213.63       432.49 o                         
 -14  16   2       7472.32       8467.83       432.79 o                         
 -13  16   2       4612.28       4707.66       310.40 o                         
 -12  16   2        196.68        472.40       387.21 o                         
 -11  16   2        389.33        786.00       383.72 o                         
 -10  16   2         53.68         74.44       318.63 o                         
  -9  16   2        310.85        404.26       278.51 o                         
  -8  16   2       3817.00       4335.60       787.33 o                         
  -7  16   2       1689.03       1896.63       610.94 o                         
  -6  16   2       2669.89       3037.61       344.62 o                         
  -5  16   2       2990.74       3502.09       781.14 o                         
  -4  16   2       1522.01       2205.52       515.01 o                         
  -3  16   2       4179.39       3952.21       570.71 o                         
  -2  16   2       9163.42       7653.58       299.88 o                         
  -1  16   2       4209.01       4499.83       419.60 o                         
   0  16   2       1231.92       1387.38       305.03 o                         
   1  16   2       4005.99       4002.93       272.36 o                         
   2  16   2        217.67        492.03       447.94 o                         
   3  16   2       3104.77       2635.22       378.06 o                         
   4  16   2       7414.50       7424.25       385.14 o                         
   5  16   2       1881.23       1888.63       377.58 o                         
   6  16   2      23811.10      23852.79       812.01 o                         
   7  16   2        420.96        465.29       238.09 o                         
   8  16   2      13430.87      14473.52       785.72 o                         
   9  16   2        427.43        454.83       263.34 o                         
  10  16   2       1142.21        893.18       276.62 o                         
 -15  17   2        728.65        806.44       603.87 o                         
 -14  17   2        644.32       1305.50       342.33 o                         
 -13  17   2       3716.29       3610.10       833.74 o                         
 -12  17   2        880.98       1356.27       579.11 o                         
 -11  17   2       1771.08       2662.31       408.45 o                         
 -10  17   2          1.92          0.00       350.56 o                         
  -9  17   2       3398.33       4102.08       941.61 o                         
  -8  17   2        322.94          0.00       401.40 o                         
  -7  17   2         24.09        900.29       411.49 o                         
  -6  17   2       9622.92      10094.83      1221.00 o                         
  -5  17   2        146.17        602.37       838.16 o                         
  -4  17   2      23588.56      22421.27      1958.81 o                         
  -3  17   2       2785.19       3222.92       361.99 o                         
  -2  17   2       8809.84       9043.05       405.13 o                         
  -1  17   2       7712.86       7279.35       302.35 o                         
   0  17   2       2489.06       3199.14       368.85 o                         
   1  17   2          0.28        154.81       409.10 o                         
   2  17   2        681.81       1074.05       330.96 o                         
   3  17   2        632.20        619.53       331.40 o                         
   4  17   2      15711.79      15328.61       408.52 o                         
   5  17   2       3564.04       3528.26       378.79 o                         
   6  17   2        538.03       1254.31       362.13 o                         
   7  17   2       3246.56       3341.76       292.84 o                         
   8  17   2        603.18        886.43       270.85 o                         
   9  17   2       2237.94       1958.19       347.37 o                         
 -15  18   2         25.92         29.50       358.61 o                         
 -14  18   2        868.83        649.84       438.53 o                         
 -13  18   2       2922.57       3958.29       611.82 o                         
 -12  18   2       2799.55       3100.15       355.48 o                         
 -11  18   2      11210.26      10667.47      1556.09 o                         
 -10  18   2       1172.78       1127.34       348.68 o                         
  -9  18   2        640.26        980.02       352.92 o                         
  -8  18   2       1641.09       1317.43       428.82 o                         
  -7  18   2      22910.52      22158.02      3605.96 o                         
  -6  18   2         36.71          0.00       295.36 o                         
  -5  18   2       3107.91       3286.08       644.10 o                         
  -4  18   2       1767.50       2374.95       439.37 o                         
  -3  18   2       1641.74       1453.57       281.86 o                         
  -2  18   2       3207.09       3592.01       425.81 o                         
  -1  18   2      20960.29      19850.28       764.71 o                         
   0  18   2       7665.20       7756.57       349.47 o                         
   1  18   2       4215.98       4614.16       325.59 o                         
   2  18   2       2836.47       3889.45       379.87 o                         
   3  18   2        150.12        638.15       322.00 o                         
   4  18   2      10992.49      10470.02       445.12 o                         
   5  18   2       4159.52       4970.95       384.90 o                         
   6  18   2       2588.32       3075.37       386.36 o                         
   7  18   2       2216.08       2212.30       388.70 o                         
   8  18   2          0.30          0.00       311.74 o                         
 -14  19   2       1521.25       1854.56       466.38 o                         
 -13  19   2       3184.50       3592.50       374.68 o                         
 -12  19   2        232.20        302.52       428.24 o                         
 -11  19   2      19690.30      19638.40      2275.77 o                         
 -10  19   2        216.26        423.32       312.10 o                         
  -9  19   2      13409.61      13835.32      2064.91 o                         
  -8  19   2        842.41       1359.54       595.47 o                         
  -7  19   2        378.13        140.56       364.51 o                         
  -6  19   2       6590.06       6055.22      1412.85 o                         
  -5  19   2        359.84        255.37       725.88 o                         
  -4  19   2       3663.18       4150.24       436.77 o                         
  -3  19   2       6181.35       6143.70       368.69 o                         
  -2  19   2       2282.40       2354.02       317.56 o                         
  -1  19   2       3933.03       4130.13       475.42 o                         
   0  19   2          0.83        382.53       289.41 o                         
   1  19   2       7941.50       8775.88       348.37 o                         
   2  19   2       6085.46       6523.90       350.30 o                         
   3  19   2      10964.15      11966.29       411.73 o                         
   4  19   2       9761.98      10040.89       381.64 o                         
   5  19   2      14683.05      15606.59       428.32 o                         
   6  19   2       2048.89       2453.06       400.82 o                         
   7  19   2       6404.95       7335.06       718.60 o                         
   8  19   2        286.48        490.15       355.16 o                         
 -14  20   2       2456.71       2875.69       771.41 o                         
 -13  20   2       1946.97       2241.73       322.59 o                         
 -12  20   2       1311.20       1724.77       323.66 o                         
 -11  20   2        586.97        896.96       363.43 o                         
 -10  20   2       6507.14       7548.49      1399.59 o                         
  -9  20   2        634.21        619.21       311.92 o                         
  -8  20   2      18348.45      19625.68      2770.89 o                         
  -7  20   2        418.72        292.37       443.19 o                         
  -6  20   2       1437.78       2144.74       443.88 o                         
  -5  20   2        173.44        740.11       301.44 o                         
  -4  20   2          1.46        284.20       369.18 o                         
  -3  20   2        379.75          0.00       364.42 o                         
  -2  20   2       1610.68       1271.31       358.88 o                         
  -1  20   2       5691.30       5445.41       370.49 o                         
   0  20   2       2377.17       2440.32       269.22 o                         
   1  20   2       1837.98       2430.06       378.20 o                         
   2  20   2       7902.89       8505.09       345.85 o                         
   3  20   2       2825.52       3393.18       344.84 o                         
   4  20   2       2403.97       2345.36       318.57 o                         
   5  20   2        256.68        245.07       393.65 o                         
   6  20   2       4921.71       5541.46       734.51 o                         
   7  20   2       2504.67       2703.08       369.94 o                         
 -13  21   2         26.64          0.00       398.40 o                         
 -12  21   2        902.78       1059.61       623.76 o                         
 -11  21   2       2311.75       2930.80       619.34 o                         
 -10  21   2       1278.11       1408.07       367.64 o                         
  -9  21   2        511.39        522.27       504.40 o                         
  -8  21   2       2451.17       3560.09       800.59 o                         
  -7  21   2        750.34       1588.46       620.67 o                         
  -6  21   2      13922.88      14848.20      2343.41 o                         
  -5  21   2        471.40        913.75       310.46 o                         
  -4  21   2        493.68        553.33       276.79 o                         
  -3  21   2        105.99        172.92       308.72 o                         
  -2  21   2       4392.44       4742.37       448.79 o                         
  -1  21   2        477.35        674.17       363.35 o                         
   0  21   2        248.33        647.87       288.86 o                         
   1  21   2       3483.45       3225.96       345.62 o                         
   2  21   2       2724.43       3498.33       392.00 o                         
   3  21   2       5168.83       5492.30       331.35 o                         
   4  21   2         82.46          0.00       351.48 o                         
   5  21   2       3061.32       3592.41       357.26 o                         
   6  21   2       1025.99       1005.06       368.78 o                         
 -12  22   2        314.72        388.98       488.57 o                         
 -11  22   2       3005.26       2767.61       608.73 o                         
 -10  22   2       6388.42       7565.56      1713.02 o                         
  -9  22   2       4553.87       4844.54       396.48 o                         
  -8  22   2        354.73       1119.42       498.21 o                         
  -7  22   2       4664.33       4374.87       970.79 o                         
  -6  22   2        247.82          0.00       464.81 o                         
  -5  22   2       6721.25       6883.47       611.95 o                         
  -4  22   2       4467.63       5030.05       373.57 o                         
  -3  22   2       6755.98       6703.08       385.46 o                         
  -2  22   2       6862.02       6955.14       465.06 o                         
  -1  22   2       3609.03       3513.40       299.66 o                         
   0  22   2       9089.04      10180.65       355.70 o                         
   1  22   2         38.67        502.07       296.58 o                         
   2  22   2        419.32        690.10       394.59 o                         
   3  22   2        268.24        433.53       404.04 o                         
   4  22   2          3.69          0.00       403.59 o                         
   5  22   2        822.76        890.34       338.93 o                         
 -11  23   2        108.70          0.00       545.96 o                         
 -10  23   2        148.56          0.00       484.09 o                         
  -9  23   2       1234.17       1694.38       758.15 o                         
  -8  23   2        135.31        116.87       654.26 o                         
  -7  23   2         19.31          0.00       328.78 o                         
  -6  23   2        242.24        762.20       319.68 o                         
  -5  23   2        411.46        504.90       329.78 o                         
  -4  23   2       4304.31       4782.38       331.14 o                         
  -3  23   2        188.14        440.85       317.16 o                         
  -2  23   2         17.01        308.64       286.60 o                         
  -1  23   2        284.01        879.18       325.78 o                         
   0  23   2        322.55        623.98       339.11 o                         
   1  23   2        359.42        120.00       338.85 o                         
   2  23   2         75.15        541.86       347.32 o                         
   3  23   2        897.32        916.05       325.44 o                         
 -10  24   2       4020.41       3989.38       687.86 o                         
  -9  24   2        349.18        510.69       395.17 o                         
  -8  24   2       3185.18       3942.64       342.52 o                         
  -7  24   2        166.65        341.66       327.48 o                         
  -6  24   2       2486.97       2467.13       308.69 o                         
  -5  24   2        305.95        753.14       331.47 o                         
  -4  24   2          4.82        228.98       293.66 o                         
  -3  24   2        297.16        510.76       294.01 o                         
  -2  24   2       1035.85       1174.90       529.97 o                         
  -1  24   2       5147.78       5657.04       491.32 o                         
   0  24   2       3289.53       3249.95       354.98 o                         
   1  24   2       1082.78        778.81       306.59 o                         
   2  24   2       3856.73       3973.95       338.04 o                         
  -8  25   2        633.40       1031.53       410.22 o                         
  -7  25   2        384.34        551.37       399.15 o                         
  -6  25   2       2711.36       2926.05       347.11 o                         
  -5  25   2        804.97        555.30       327.38 o                         
  -4  25   2       2926.43       2009.41      1020.98 o                         
  -3  25   2       1712.10       1631.04       498.11 o                         
  -2  25   2        303.50        600.09       334.69 o                         
  -1  25   2       1818.44       2421.05       492.44 o                         
   0  25   2         35.14          0.00       408.60 o                         
   2 -26   3       2144.98       1813.40       884.42 o                         
   3 -26   3       2539.89       1874.05       837.61 o                         
   4 -26   3          1.36        999.96       388.65 o                         
   5 -26   3        211.55          0.00       332.76 o                         
   6 -26   3        349.32         28.18       322.45 o                         
   7 -26   3        182.64        509.51       392.98 o                         
  -1 -25   3       1681.25       1740.89       360.65 o                         
   0 -25   3       5338.12       5468.03       395.81 o                         
   1 -25   3        133.27        224.33       281.42 o                         
   2 -25   3       1936.78        932.47       638.38 o                         
   3 -25   3        324.98        382.04       318.26 o                         
   4 -25   3        402.21        598.78       322.00 o                         
   5 -25   3       1068.17        705.34       369.22 o                         
   6 -25   3        536.48        580.30       286.61 o                         
   7 -25   3         74.06          0.00       325.77 o                         
   8 -25   3        538.05         41.06       295.88 o                         
   9 -25   3          8.13        698.11       867.78 o                         
  -3 -24   3        339.76        833.51       356.47 o                         
  -2 -24   3        331.72        504.74       312.98 o                         
  -1 -24   3        598.65        949.15       310.96 o                         
   0 -24   3       2682.69       2933.16       465.86 o                         
   1 -24   3        875.25       1262.86       320.44 o                         
   2 -24   3       6016.65       7097.24       727.98 o                         
   3 -24   3        134.90        262.08       270.62 o                         
   4 -24   3       4572.26       4689.44       330.61 o                         
   5 -24   3          2.54         51.40       324.31 o                         
   6 -24   3         31.05        830.02       324.15 o                         
   7 -24   3         64.82         33.33       325.33 o                         
   8 -24   3       7435.32       5440.64      2970.27 o                         
   9 -24   3       1721.20        811.68      1083.51 o                         
  10 -24   3       1281.37        578.92       612.71 o                         
  11 -24   3        632.52         54.52       389.32 o                         
  -4 -23   3        901.44       1459.14       417.89 o                         
  -3 -23   3        776.58        858.46       360.13 o                         
  -2 -23   3       8149.38       8789.93       356.32 o                         
  -1 -23   3        113.64          0.00       377.44 o                         
   0 -23   3       2903.49       3642.21       311.36 o                         
   1 -23   3       3581.36       3590.92       566.73 o                         
   2 -23   3        107.67        319.19       308.24 o                         
   3 -23   3       8955.34       8793.71       501.20 o                         
   4 -23   3       2600.04       2609.27       316.11 o                         
   5 -23   3       3557.61       4502.20       333.16 o                         
   6 -23   3       4366.12       4605.81       380.86 o                         
   7 -23   3       4941.35       4008.80       464.20 o                         
   8 -23   3       2842.09       2539.73       600.33 o                         
   9 -23   3       6837.77       7400.02      1431.42 o                         
  10 -23   3          0.26        353.08       443.40 o                         
  11 -23   3       2250.06        785.72       389.84 o                         
  12 -23   3         22.83         62.84       468.94 o                         
  -5 -22   3        527.32        951.05       369.70 o                         
  -4 -22   3       4887.27       5701.43       360.43 o                         
  -3 -22   3       7544.29       7692.75       403.66 o                         
  -2 -22   3         43.42         81.74       373.32 o                         
  -1 -22   3       4620.64       4659.22       337.02 o                         
   0 -22   3       1265.92       1331.79       355.66 o                         
   1 -22   3       3306.55       3338.34       430.72 o                         
   2 -22   3        651.68        734.28       271.22 o                         
   3 -22   3        356.09        750.41       313.48 o                         
   4 -22   3        124.10        316.12       307.66 o                         
   5 -22   3        107.16        152.29       481.96 o                         
   6 -22   3        413.28        231.47       306.13 o                         
   7 -22   3        444.67        307.00       318.58 o                         
   8 -22   3        276.87       1110.23       469.48 o                         
   9 -22   3       2516.22       3102.93       457.32 o                         
  10 -22   3        266.70        456.19       370.08 o                         
  11 -22   3       4074.66       4848.42       573.36 o                         
  12 -22   3         64.60        475.50       374.54 o                         
  13 -22   3       1061.61        532.73       676.81 o                         
  -6 -21   3       4633.88       4804.03       427.16 o                         
  -5 -21   3        377.18        276.67       350.69 o                         
  -4 -21   3       9024.86       9785.70       368.76 o                         
  -3 -21   3       4747.77       4849.16       280.07 o                         
  -2 -21   3       7200.05       7151.05       348.31 o                         
  -1 -21   3        131.16        342.67       279.36 o                         
   0 -21   3        861.90        954.59       311.34 o                         
   1 -21   3        704.84        557.37       341.84 o                         
   2 -21   3          1.05        293.45       341.46 o                         
   3 -21   3        422.15        560.96       302.89 o                         
   4 -21   3          0.88        210.86       304.22 o                         
   5 -21   3       1704.63       2218.03       349.33 o                         
   6 -21   3       1958.95       2189.50       358.35 o                         
   7 -21   3        901.85       1039.40       457.98 o                         
   8 -21   3       6884.85       6832.44      1799.22 o                         
   9 -21   3       8639.77       9595.38      1675.44 o                         
  10 -21   3       6943.39       8254.40      1520.72 o                         
  11 -21   3       2095.93       1857.96       320.98 o                         
  12 -21   3       2530.30       1980.86       332.91 o                         
  13 -21   3       1247.51       1287.10       708.64 o                         
  -7 -20   3        909.05        635.36       368.69 o                         
  -6 -20   3       5239.42       5441.36       331.91 o                         
  -5 -20   3       4305.30       4330.23       352.05 o                         
  -4 -20   3        363.96        241.47       378.18 o                         
  -3 -20   3        786.48       1140.92       364.85 o                         
  -2 -20   3       1083.82       1074.90       372.63 o                         
  -1 -20   3       3662.91       3799.33       264.06 o                         
   0 -20   3        221.30        341.33       298.49 o                         
   1 -20   3         50.36        467.59       292.54 o                         
   2 -20   3         54.01        264.94       243.28 o                         
   3 -20   3       1785.77       1942.51       271.65 o                         
   4 -20   3        153.67         79.16       306.97 o                         
   5 -20   3      16642.48      16321.60      1230.65 o                         
   6 -20   3        162.93        326.22       349.47 o                         
   7 -20   3       1292.04       1606.51       446.55 o                         
   8 -20   3        222.92        164.98       299.72 o                         
   9 -20   3       1366.81       2358.56      1181.65 o                         
  10 -20   3       5947.97       5490.51      1140.10 o                         
  11 -20   3       2410.37       2419.63       366.58 o                         
  12 -20   3        955.22        464.90       367.93 o                         
  13 -20   3       4335.62       3914.09       632.16 o                         
  14 -20   3        715.97       1402.25       458.87 o                         
  -8 -19   3       2631.62       2702.64       359.70 o                         
  -7 -19   3        809.84       1045.91       344.00 o                         
  -6 -19   3         18.33        186.33       270.99 o                         
  -5 -19   3        817.18       1318.48       386.62 o                         
  -4 -19   3        252.41        449.94       324.32 o                         
  -3 -19   3        871.46       1522.90       313.78 o                         
  -2 -19   3       1036.94       1375.45       281.60 o                         
  -1 -19   3      18834.12      18009.39       358.63 o                         
   0 -19   3       3822.07       3314.03       307.04 o                         
   1 -19   3       2696.96       2480.96       272.36 o                         
   2 -19   3        539.28        872.27       347.09 o                         
   3 -19   3        121.22          0.00       383.05 o                         
   4 -19   3        128.36        806.03       303.83 o                         
   5 -19   3        619.89        697.01       357.87 o                         
   6 -19   3        126.03        452.15       339.54 o                         
   7 -19   3       1189.46       1111.41       408.47 o                         
   8 -19   3          0.28          0.00       343.93 o                         
   9 -19   3         33.49        332.52       296.39 o                         
  10 -19   3       1719.17       2743.27       406.01 o                         
  11 -19   3       3903.53       3818.90       693.61 o                         
  12 -19   3       3348.82       3730.18       424.39 o                         
  13 -19   3       3719.06       3747.46       705.10 o                         
  14 -19   3         52.66        258.30       423.24 o                         
  -9 -18   3        130.24        448.77       288.12 o                         
  -8 -18   3       1425.95       1841.51       305.63 o                         
  -7 -18   3       1313.05       1394.66       297.33 o                         
  -6 -18   3        580.16        841.19       286.19 o                         
  -5 -18   3       6446.12       6332.62       372.51 o                         
  -4 -18   3       2035.84       2086.37       368.46 o                         
  -3 -18   3        926.04       1145.84       284.11 o                         
  -2 -18   3       2083.01       2114.88       318.25 o                         
  -1 -18   3        448.23        603.69       300.89 o                         
   0 -18   3        910.11       1031.00       341.05 o                         
   1 -18   3        761.89        903.74       298.46 o                         
   2 -18   3        298.06        675.89       464.41 o                         
   3 -18   3          3.14          0.00       266.74 o                         
   4 -18   3       1308.77       1877.79       347.19 o                         
   5 -18   3      17593.06      17391.77      2308.93 o                         
   6 -18   3       7743.36       7084.67      1645.83 o                         
   7 -18   3       5631.19       5164.19       354.21 o                         
   8 -18   3       3679.36       4447.64       873.09 o                         
   9 -18   3        523.42        485.33       406.32 o                         
  10 -18   3       2939.14       4020.37       927.02 o                         
  11 -18   3       1476.81        938.07       566.73 o                         
  12 -18   3       2542.07       2286.67       348.46 o                         
  13 -18   3      19107.93      17870.81      1595.43 o                         
  14 -18   3       2874.71       2360.17       345.74 o                         
  15 -18   3       4593.38       3954.24       321.41 o                         
 -10 -17   3        155.40        237.04       285.75 o                         
  -9 -17   3          4.50          0.00       275.12 o                         
  -8 -17   3       4218.10       4542.81       312.88 o                         
  -7 -17   3       2782.66       2776.34       292.82 o                         
  -6 -17   3       1257.67       1386.28       320.55 o                         
  -5 -17   3       8568.69       8680.30       335.35 o                         
  -4 -17   3        182.58        381.43       314.32 o                         
  -3 -17   3       6276.92       6304.09       371.66 o                         
  -2 -17   3      19464.90      18734.74       411.33 o                         
  -1 -17   3       3384.13       3507.25       283.25 o                         
   0 -17   3       6900.09       6434.38       360.06 o                         
   1 -17   3      56035.18      50705.62      1441.09 o                         
   2 -17   3      50210.29      43360.53      1798.34 o                         
   3 -17   3      34508.18      31300.22      1628.99 o                         
   4 -17   3      15485.01      15229.52      1599.41 o                         
   5 -17   3       9387.88       9655.99      1229.40 o                         
   6 -17   3      19659.46      20619.76      3407.92 o                         
   7 -17   3        747.08        861.58       480.09 o                         
   8 -17   3       6992.67       7300.15      1017.64 o                         
   9 -17   3       2313.84       2753.04       398.30 o                         
  10 -17   3         38.51          0.00       402.28 o                         
  11 -17   3       4539.58       4621.71       344.13 o                         
  12 -17   3       1068.06       1137.19       329.29 o                         
  13 -17   3         99.23         88.75       400.42 o                         
  14 -17   3       4309.95       4126.47       344.99 o                         
  15 -17   3       2359.15       2252.82       425.10 o                         
 -10 -16   3          8.49        286.91       297.85 o                         
  -9 -16   3       6773.36       6561.25       338.72 o                         
  -8 -16   3       2502.02       2403.73       288.11 o                         
  -7 -16   3       4409.59       4664.98       340.02 o                         
  -6 -16   3       4944.76       4888.65       287.88 o                         
  -5 -16   3       4768.77       4781.95       326.60 o                         
  -4 -16   3       7656.14       7040.25       276.60 o                         
  -3 -16   3       5329.51       5440.10       324.36 o                         
  -2 -16   3       1513.05       1553.31       354.47 o                         
  -1 -16   3       9000.80       8659.64       501.28 o                         
   0 -16   3       1088.05       1133.25       341.72 o                         
   1 -16   3       6397.54       6234.80       282.54 o                         
   2 -16   3       1039.61        954.29       339.77 o                         
   3 -16   3       1500.09       1167.11       244.71 o                         
   4 -16   3       4383.45       4223.63       426.63 o                         
   5 -16   3       3377.82       3559.94       355.87 o                         
   6 -16   3       5283.74       5655.04       553.47 o                         
   7 -16   3       3325.30       3559.72       987.14 o                         
   8 -16   3        812.26       1176.44       377.05 o                         
   9 -16   3       2143.80       2354.46       397.86 o                         
  10 -16   3        109.42          0.00       367.89 o                         
  11 -16   3       7184.07       8353.68       393.77 o                         
  12 -16   3       1348.49       1322.38       376.35 o                         
  13 -16   3      10361.73       9674.90      1053.45 o                         
  14 -16   3        224.50        291.84       321.65 o                         
  15 -16   3       6690.38       5594.68       404.94 o                         
  16 -16   3       3698.35       3297.18       361.38 o                         
 -11 -15   3       3657.24       3398.14       261.84 o                         
 -10 -15   3       4277.27       4439.83       284.62 o                         
  -9 -15   3        416.56        397.04       276.16 o                         
  -8 -15   3         24.05        275.01       245.80 o                         
  -7 -15   3       3252.68       3286.08       307.07 o                         
  -6 -15   3       3081.02       3113.20       261.49 o                         
  -5 -15   3      20288.98      19692.59       992.33 o                         
  -4 -15   3       5817.20       5597.87       318.22 o                         
  -3 -15   3       9405.73       8373.64       275.93 o                         
  -2 -15   3      13363.24      12508.68       309.42 o                         
  -1 -15   3         55.42         70.63       344.35 o                         
   0 -15   3      10703.10       9905.38       280.45 o                         
   1 -15   3      31379.32      27790.29       780.85 o                         
   2 -15   3        952.80        705.22       340.51 o                         
   3 -15   3      15302.24      13362.58       860.18 o                         
   4 -15   3       3052.14       2957.61       348.69 o                         
   5 -15   3      25464.70      26350.30      2829.69 o                         
   6 -15   3         11.85          0.00       380.11 o                         
   7 -15   3      33111.73      34812.41      4687.71 o                         
   8 -15   3         16.07          0.00       392.56 o                         
   9 -15   3      48876.79      50614.78      3891.54 o                         
  10 -15   3       3554.88       4062.99       337.74 o                         
  11 -15   3      28970.32      27782.32      1625.93 o                         
  12 -15   3          7.36        186.56       370.41 o                         
  13 -15   3         43.09        102.49       328.46 o                         
  14 -15   3       2410.51       2333.54       316.46 o                         
  15 -15   3        330.23        725.50       328.09 o                         
  16 -15   3         80.23          0.00       447.82 o                         
 -12 -14   3         12.83         58.94       340.21 o                         
 -11 -14   3         32.90         84.25       285.20 o                         
 -10 -14   3       1401.35       1194.58       239.13 o                         
  -9 -14   3          0.06        481.40       269.58 o                         
  -8 -14   3       4909.09       5271.09       433.12 o                         
  -7 -14   3          0.08         64.78       300.69 o                         
  -6 -14   3      22169.88      21471.80       855.53 o                         
  -5 -14   3       4441.66       4436.13       259.25 o                         
  -4 -14   3         68.69        238.51       263.66 o                         
  -3 -14   3      27575.39      25395.88       616.08 o                         
  -2 -14   3      17360.27      16309.37       704.08 o                         
  -1 -14   3      40661.52      36601.27       650.73 o                         
   0 -14   3       3077.83       2979.88       253.18 o                         
   1 -14   3       1166.40        835.04       272.47 o                         
   2 -14   3        120.48        657.81       346.90 o                         
   3 -14   3       3440.23       3256.81       372.22 o                         
   4 -14   3        253.40        734.43       522.97 o                         
   5 -14   3        520.80        446.70       385.66 o                         
   6 -14   3       1682.68       1864.95       309.28 o                         
   7 -14   3      19498.11      21462.49       601.21 o                         
   8 -14   3        161.09        570.71       357.60 o                         
   9 -14   3       1997.12       2321.47       394.33 o                         
  10 -14   3      18138.62      17728.72      1013.67 o                         
  11 -14   3       4081.47       4709.14       450.47 o                         
  12 -14   3       1075.27        800.06       299.52 o                         
  13 -14   3          0.95          0.00       301.04 o                         
  14 -14   3         71.75          1.57       407.15 o                         
  15 -14   3       1614.08       1084.52       402.30 o                         
  16 -14   3        824.88       1053.41       338.43 o                         
 -12 -13   3       4650.94       4903.62       315.23 o                         
 -11 -13   3        469.69        634.86       282.52 o                         
 -10 -13   3       4053.58       4175.27       255.19 o                         
  -9 -13   3       2139.61       2299.25       309.73 o                         
  -8 -13   3        444.50        656.79       220.76 o                         
  -7 -13   3       3264.61       3261.90       249.53 o                         
  -6 -13   3        355.57        237.69       260.54 o                         
  -5 -13   3       1521.88       1558.68       242.29 o                         
  -4 -13   3        471.50        405.30       261.10 o                         
  -3 -13   3      14745.57      13394.40       489.15 o                         
  -2 -13   3      35765.73      32254.54       947.99 o                         
  -1 -13   3      26989.57      23335.69       847.89 o                         
   0 -13   3      14311.44      12773.73       363.30 o                         
   1 -13   3      52434.51      45040.45      1200.70 o                         
   2 -13   3      10367.36       8982.45       458.23 o                         
   3 -13   3       1098.00       1143.79       448.21 o                         
   4 -13   3         86.64        426.12       335.24 o                         
   5 -13   3       8014.87       8526.75      1275.37 o                         
   6 -13   3       3451.72       3622.32       380.18 o                         
   7 -13   3      39264.40      40900.16      2651.53 o                         
   8 -13   3        419.34        267.12       246.26 o                         
   9 -13   3       2766.58       3262.13       358.17 o                         
  10 -13   3         81.57         80.09       293.50 o                         
  11 -13   3        375.43          0.00       351.35 o                         
  12 -13   3      11563.10      10852.11       393.35 o                         
  13 -13   3       1492.60       1680.34       294.80 o                         
  14 -13   3       2252.39       1528.61       702.01 o                         
  15 -13   3        445.96        671.00       309.41 o                         
  16 -13   3        131.63        652.96       427.48 o                         
 -13 -12   3        234.11        330.91       340.08 o                         
 -12 -12   3        522.62        461.76       310.73 o                         
 -11 -12   3      10008.06       9522.05       272.66 o                         
 -10 -12   3       2996.32       3134.38       245.69 o                         
  -9 -12   3        266.06        307.62       255.94 o                         
  -8 -12   3        874.56       1081.10       248.34 o                         
  -7 -12   3          3.62        153.96       248.46 o                         
  -6 -12   3      21194.36      20638.75       762.03 o                         
  -5 -12   3      38722.80      39125.26      1364.45 o                         
  -4 -12   3          1.55        171.91       256.19 o                         
  -3 -12   3      94059.36      85701.40      2569.01 o                         
  -2 -12   3       7882.44       7094.19       282.58 o                         
  -1 -12   3      46530.81      40989.21      1075.01 o                         
   0 -12   3       1563.05       1353.64       319.34 o                         
   1 -12   3         15.66         58.66       373.83 o                         
   2 -12   3        215.77        382.67       379.50 o                         
   3 -12   3     100974.53      97449.62     10569.88 o                         
   4 -12   3       6171.38       7819.55      1063.62 o                         
   5 -12   3      17043.46      17832.64      3021.99 o                         
   6 -12   3       5356.01       5867.72       799.26 o                         
   7 -12   3       4352.82       4674.39       266.18 o                         
   8 -12   3       1571.90       1412.76       278.46 o                         
   9 -12   3      19636.96      19275.58       744.00 o                         
  10 -12   3       2139.96       2446.03       679.90 o                         
  11 -12   3       1721.94       1936.77       292.07 o                         
  12 -12   3          0.82        117.63       356.01 o                         
  13 -12   3       7005.86       6712.88       317.30 o                         
  14 -12   3       4654.80       3836.13       317.85 o                         
  15 -12   3       2209.50       3492.77       708.64 o                         
  16 -12   3       7607.75       7329.55       403.55 o                         
 -13 -11   3       7558.40       7132.66       526.06 o                         
 -12 -11   3        136.72        548.41       442.69 o                         
 -11 -11   3       1901.69       2115.78       245.58 o                         
 -10 -11   3       1336.62       1589.22       261.43 o                         
  -9 -11   3      18900.09      18302.47       757.42 o                         
  -8 -11   3       1084.83        994.23       279.90 o                         
  -7 -11   3      33289.89      34093.68       978.66 o                         
  -6 -11   3       1947.82       2036.08       245.59 o                         
  -5 -11   3      45584.18      45526.15      1718.59 o                         
  -4 -11   3      14076.76      13576.99       703.96 o                         
  -3 -11   3       6966.58       7555.50       446.55 o                         
  -2 -11   3       1413.31       1394.18       305.99 o                         
  -1 -11   3       6098.24       5323.10       423.80 o                         
   0 -11   3      14306.09      11754.08       395.03 o                         
   1 -11   3      39602.97      35133.62       464.96 o                         
   2 -11   3       8133.62       8113.61       444.19 o                         
   3 -11   3        776.99       1384.26       373.45 o                         
   4 -11   3      15289.85      14396.28      1768.72 o                         
   5 -11   3      16615.48      15933.05       993.77 o                         
   6 -11   3       5075.19       5206.34       488.93 o                         
   7 -11   3      28150.74      27081.00      1792.15 o                         
   8 -11   3       2213.49       2079.32       282.44 o                         
   9 -11   3       2468.27       2707.93       332.90 o                         
  10 -11   3      12142.65      11723.94       328.32 o                         
  11 -11   3       7977.38       8418.20       317.58 o                         
  12 -11   3        455.89        429.51       286.39 o                         
  13 -11   3        212.46          0.00       456.66 o                         
  14 -11   3       8541.95       8011.06       652.94 o                         
  15 -11   3          2.07          0.00       271.33 o                         
  16 -11   3       1636.05       1381.15       334.37 o                         
  17 -11   3        202.26        463.03       286.90 o                         
 -14 -10   3          0.40         10.32       307.86 o                         
 -13 -10   3        351.78        618.63       308.06 o                         
 -12 -10   3       1441.98       1381.16       347.31 o                         
 -11 -10   3       1732.58       1459.27       263.62 o                         
 -10 -10   3       2061.59       2475.63       234.40 o                         
  -9 -10   3       2461.77       2883.17       255.44 o                         
  -8 -10   3         87.83        250.87       218.62 o                         
  -7 -10   3      20978.46      21424.67       803.21 o                         
  -6 -10   3       2904.64       2838.24       244.34 o                         
  -5 -10   3      15361.57      15245.64       384.24 o                         
  -4 -10   3         75.23        276.03       205.49 o                         
  -3 -10   3      43558.21      41012.27       917.25 o                         
  -2 -10   3       8838.61       8041.01       329.75 o                         
  -1 -10   3        268.32        152.83       359.98 o                         
   0 -10   3       9417.46       7857.90       336.46 o                         
   1 -10   3       8038.86       8310.01       364.99 o                         
   2 -10   3       8301.00       7925.37       995.10 o                         
   3 -10   3      29164.82      28782.88      3468.92 o                         
   4 -10   3        223.86        999.96       603.87 o                         
   5 -10   3       8605.29       9098.99       619.78 o                         
   6 -10   3       5448.47       5477.37       313.44 o                         
   7 -10   3        168.21        167.04       344.77 o                         
   8 -10   3      33107.13      32353.65      1211.27 o                         
   9 -10   3        757.62        681.13       615.80 o                         
  10 -10   3       1060.24       1125.33       456.66 o                         
  11 -10   3      23121.67      21794.51       404.16 o                         
  12 -10   3         67.87        505.99       350.52 o                         
  13 -10   3        791.85        660.60       294.36 o                         
  14 -10   3       1148.11        526.15       391.23 o                         
  15 -10   3        268.24          0.00       373.55 o                         
  16 -10   3       3905.11       3108.23       443.77 o                         
  17 -10   3        159.61          0.00       289.25 o                         
 -14  -9   3       4615.57       4669.00       337.67 o                         
 -13  -9   3         94.94          0.00       306.47 o                         
 -12  -9   3         23.93          0.00       287.70 o                         
 -11  -9   3        316.08        332.36       246.83 o                         
 -10  -9   3        397.05        356.23       251.85 o                         
  -9  -9   3       2799.46       2432.07       251.67 o                         
  -8  -9   3       3112.92       3437.37       248.23 o                         
  -7  -9   3      11346.71      10421.84       362.92 o                         
  -6  -9   3       4755.36       4918.12       232.69 o                         
  -5  -9   3       1716.76       1979.68       222.69 o                         
  -4  -9   3      18385.95      18702.01       541.09 o                         
  -3  -9   3      23987.27      22223.60       527.81 o                         
  -2  -9   3       1596.18       1335.36       363.01 o                         
  -1  -9   3      54043.26      45342.95       488.85 o                         
   0  -9   3      45004.59      40088.24       575.04 o                         
   1  -9   3      18007.38      14247.10       430.26 o                         
   2  -9   3       1448.95       1436.78       352.91 o                         
   3  -9   3      21093.48      19649.23      2699.28 o                         
   4  -9   3       2380.66       2315.24       589.28 o                         
   5  -9   3        259.03        304.70       308.14 o                         
   6  -9   3       1957.29       2127.63       260.99 o                         
   7  -9   3       5475.21       5405.27       372.23 o                         
   8  -9   3        293.82        205.41       237.83 o                         
   9  -9   3       3602.83       3414.58       280.18 o                         
  10  -9   3        399.34        582.52       245.31 o                         
  11  -9   3       2176.23       2285.12       290.38 o                         
  12  -9   3      26713.60      26625.30       403.17 o                         
  13  -9   3         53.26        401.41       847.89 o                         
  14  -9   3      23575.33      22013.49       939.84 o                         
  15  -9   3       2174.84       1980.31       745.77 o                         
  16  -9   3       3116.51       2569.29       380.53 o                         
  17  -9   3       2749.43       2239.34       785.48 o                         
 -14  -8   3       1171.77       1315.04       363.00 o                         
 -13  -8   3         54.08         68.75       238.93 o                         
 -12  -8   3      13764.39      12947.38       687.06 o                         
 -11  -8   3       1113.12       1038.90       281.59 o                         
 -10  -8   3       6806.77       7068.97       260.43 o                         
  -9  -8   3       6805.47       6596.57       270.29 o                         
  -8  -8   3       8155.84       8385.59       265.82 o                         
  -7  -8   3      63268.06      63269.32      1703.53 o                         
  -6  -8   3       5744.22       6408.17       252.95 o                         
  -5  -8   3      10265.28      11497.74       411.83 o                         
  -4  -8   3      39139.33      36915.91      1386.40 o                         
  -3  -8   3       4046.59       3885.46       293.51 o                         
  -2  -8   3       8030.88       8142.05       348.82 o                         
  -1  -8   3       1107.85       1085.88       302.37 o                         
   0  -8   3      12807.72      10163.75       420.06 o                         
   1  -8   3      38430.98      33467.97       555.94 o                         
   2  -8   3      13162.16      11753.09       963.71 o                         
   3  -8   3      12188.92      14674.95       669.29 o                         
   4  -8   3     101274.88      97905.10      4334.50 o                         
   5  -8   3       7680.94       7809.72       317.90 o                         
   6  -8   3        626.23       1144.24       367.27 o                         
   7  -8   3      27776.98      29377.30      1276.26 o                         
   8  -8   3       7518.56       7774.55       369.57 o                         
   9  -8   3       1354.23       1790.27       269.87 o                         
  10  -8   3      20922.56      21169.95       352.85 o                         
  11  -8   3       7849.30       7997.40       368.07 o                         
  12  -8   3       1343.34       1461.25       381.95 o                         
  13  -8   3          2.59        547.99       287.00 o                         
  14  -8   3      11989.26      11114.35       294.36 o                         
  15  -8   3       3086.89       2897.23       251.65 o                         
  16  -8   3      13507.08      10735.56      2367.48 o                         
  17  -8   3        143.73        145.87       323.01 o                         
 -15  -7   3       3416.90       2551.70       914.83 o                         
 -14  -7   3       4663.19       5149.34       364.14 o                         
 -13  -7   3        609.82        864.06       262.82 o                         
 -12  -7   3       1418.00       1038.97       296.35 o                         
 -11  -7   3      36171.29      36561.06       983.38 o                         
 -10  -7   3       1154.51       1188.10       221.77 o                         
  -9  -7   3      20640.17      21280.17       663.39 o                         
  -8  -7   3      16049.08      16082.80       417.04 o                         
  -7  -7   3       5671.70       5764.53       225.71 o                         
  -6  -7   3       1077.68       1061.71       223.77 o                         
  -5  -7   3       1931.19       1771.24       256.44 o                         
  -4  -7   3       8348.90       7282.13       307.56 o                         
  -3  -7   3       7364.28       7151.22       308.81 o                         
  -2  -7   3      20046.04      20134.00       360.39 o                         
  -1  -7   3      43730.02      38730.84       455.89 o                         
   0  -7   3     173204.00     145978.11       869.77 o                         
   1  -7   3       1367.43       1707.10       320.47 o                         
   2  -7   3      12688.32      13491.20      1330.19 o                         
   3  -7   3      16478.40      17947.90       825.79 o                         
   4  -7   3      25476.21      23533.35      1300.13 o                         
   5  -7   3        673.24        875.13       519.87 o                         
   6  -7   3       1085.06       1317.54       326.52 o                         
   7  -7   3       8133.43       8237.58       383.24 o                         
   8  -7   3        142.42        216.70       282.58 o                         
   9  -7   3      11734.25      11957.39       622.43 o                         
  10  -7   3      17112.24      17238.41       389.48 o                         
  11  -7   3         69.56        143.72       381.95 o                         
  12  -7   3      39323.62      38727.82       407.61 o                         
  13  -7   3       3847.50       3718.65       298.87 o                         
  14  -7   3      10565.67      10445.83       282.28 o                         
  15  -7   3        156.56          0.00       274.41 o                         
  16  -7   3         86.36         92.75       402.80 o                         
  17  -7   3       9824.85       7507.51      2073.87 o                         
 -15  -6   3        336.45        191.07       358.85 o                         
 -14  -6   3        103.34          0.00       290.00 o                         
 -13  -6   3       7403.94       7234.34       310.10 o                         
 -12  -6   3      14670.41      15195.97       354.81 o                         
 -11  -6   3        643.91        592.25       234.36 o                         
 -10  -6   3        928.51        826.37       236.88 o                         
  -9  -6   3      23069.48      21907.62       617.92 o                         
  -8  -6   3       3139.63       3405.70       194.62 o                         
  -7  -6   3       4853.65       4975.41       205.58 o                         
  -6  -6   3       1303.20       1603.99       257.32 o                         
  -5  -6   3      59368.64      56603.49       955.58 o                         
  -4  -6   3      87054.39      83349.16      1440.90 o                         
  -3  -6   3      42806.77      42404.89      1047.65 o                         
  -2  -6   3      16901.49      16567.86       382.84 o                         
  -1  -6   3      15954.60      13128.05       392.03 o                         
   0  -6   3     137534.38     118592.78      1141.38 o                         
   1  -6   3      33539.07      32903.25       967.25 o                         
   2  -6   3      53490.84      58021.38      1838.13 o                         
   3  -6   3        497.97        733.64       372.61 o                         
   4  -6   3       6035.94       6089.66       282.56 o                         
   5  -6   3      19208.72      21350.11       465.50 o                         
   6  -6   3       1792.26       2001.64       290.71 o                         
   7  -6   3       1267.39       1517.69       300.58 o                         
   8  -6   3      83739.14      85753.93       748.87 o                         
   9  -6   3      31295.29      32673.36       547.28 o                         
  10  -6   3      61877.92      61571.14      1580.40 o                         
  11  -6   3        712.10        598.56       285.25 o                         
  12  -6   3       8477.72       8043.57      1081.30 o                         
  13  -6   3       8573.32       8402.96       376.34 o                         
  14  -6   3        610.75        812.26       303.36 o                         
  15  -6   3        815.56        567.37       236.79 o                         
  16  -6   3        376.53        654.08       318.11 o                         
  17  -6   3       1246.02        729.46       380.31 o                         
 -15  -5   3       1315.20       1521.09       305.52 o                         
 -14  -5   3       9346.28       9316.10       309.57 o                         
 -13  -5   3      14602.13      13685.12       323.99 o                         
 -12  -5   3       4795.99       4484.46       283.44 o                         
 -11  -5   3        180.42        658.34       263.07 o                         
 -10  -5   3       1197.06       1349.01       267.60 o                         
  -9  -5   3        325.89        250.02       207.81 o                         
  -8  -5   3      10268.43      11034.76       258.86 o                         
  -7  -5   3       7566.76       7343.82       265.86 o                         
  -6  -5   3      34713.65      33856.81       618.80 o                         
  -5  -5   3       3721.98       4750.46       287.19 o                         
  -4  -5   3      31022.61      30014.11       348.52 o                         
  -3  -5   3       4403.69       4023.18       288.81 o                         
  -2  -5   3      12726.42      12158.19       319.41 o                         
  -1  -5   3      11191.27      10061.82       381.22 o                         
   0  -5   3      49691.72      40641.61       544.81 o                         
   1  -5   3        775.36        996.29       523.56 o                         
   2  -5   3      46934.55      46102.31      1037.98 o                         
   3  -5   3      32434.19      31447.82       484.89 o                         
   4  -5   3      18969.67      20150.74      1151.59 o                         
   5  -5   3      11092.05      11415.80       499.98 o                         
   6  -5   3        240.07        369.11       321.55 o                         
   7  -5   3       6365.25       5987.96       293.83 o                         
   8  -5   3        462.92        804.81       298.66 o                         
   9  -5   3       1233.00       1072.31       370.45 o                         
  10  -5   3      69950.00      69511.03       487.13 o                         
  11  -5   3       3423.08       3483.87       294.32 o                         
  12  -5   3      22493.76      21456.50       777.60 o                         
  13  -5   3       2040.44       2355.44       447.24 o                         
  14  -5   3       7210.90       6525.58       270.26 o                         
  15  -5   3        829.28        820.18       267.75 o                         
  16  -5   3        827.34       1048.24       322.36 o                         
  17  -5   3       1133.58        698.46       357.19 o                         
 -16  -4   3       4260.10       3386.59      1047.10 o                         
 -15  -4   3       3057.51       2780.05       279.44 o                         
 -14  -4   3       7398.07       8100.21       317.12 o                         
 -13  -4   3      10747.50      10284.09       309.01 o                         
 -12  -4   3      32640.73      33334.45       484.37 o                         
 -11  -4   3       4986.20       4842.96       313.31 o                         
 -10  -4   3        156.37          0.00       540.53 o                         
  -9  -4   3       1919.77       2041.10       253.47 o                         
  -8  -4   3      33296.22      34968.58       354.51 o                         
  -7  -4   3        364.38        728.96       211.78 o                         
  -6  -4   3        467.38        560.56       255.82 o                         
  -5  -4   3      19011.56      20349.00       322.57 o                         
  -4  -4   3       4708.63       4677.00       280.28 o                         
  -3  -4   3       9374.49       8803.15       296.90 o                         
  -2  -4   3      11791.55      10246.77       377.56 o                         
  -1  -4   3        155.96        306.00       341.82 o                         
   0  -4   3     112567.53      94393.03      1226.50 o                         
   1  -4   3        975.31       1319.99       450.43 o                         
   2  -4   3     160353.55     164580.75      1133.70 o                         
   3  -4   3      96453.52     104233.50      2228.03 o                         
   4  -4   3       1024.42        640.29       259.45 o                         
   5  -4   3       7218.57       7346.72       396.90 o                         
   6  -4   3      47783.70      48383.53       474.82 o                         
   7  -4   3       8980.52       8152.01       350.95 o                         
   8  -4   3      89255.00      92772.38       637.02 o                         
   9  -4   3         13.28          0.00       275.82 o                         
  10  -4   3      21892.23      21567.82       661.78 o                         
  11  -4   3       1352.02       2119.18       730.30 o                         
  12  -4   3      16807.29      17714.12       300.69 o                         
  13  -4   3         63.73          0.00       376.69 o                         
  14  -4   3        614.21        861.06       212.46 o                         
  15  -4   3         15.02          0.00       254.85 o                         
  16  -4   3       2403.42       2356.69       253.60 o                         
  17  -4   3        123.52        270.69       329.93 o                         
 -16  -3   3      14551.22      12695.95      3200.58 o                         
 -15  -3   3         18.02        305.95       285.70 o                         
 -14  -3   3       3431.61       3158.65       359.60 o                         
 -13  -3   3       1065.70       1121.04       247.77 o                         
 -12  -3   3       4738.34       4609.55       250.68 o                         
 -11  -3   3          5.60         59.57       332.47 o                         
 -10  -3   3        861.52       1129.18       244.36 o                         
  -9  -3   3       6838.77       7606.72       351.03 o                         
  -8  -3   3       1260.11       1385.70       250.06 o                         
  -7  -3   3      10743.40      11440.37       251.55 o                         
  -6  -3   3        168.37          0.00       242.24 o                         
  -5  -3   3        211.82        153.34       248.06 o                         
  -4  -3   3      59347.52      60137.98       592.77 o                         
  -3  -3   3       1354.95        880.43       258.30 o                         
  -2  -3   3     146338.59     148173.30      1820.52 o                         
  -1  -3   3        615.93        752.77       441.83 o                         
   0  -3   3       7667.87       6740.34       491.30 o                         
   1  -3   3        390.25        850.00       505.77 o                         
   2  -3   3      26021.86      28052.54       595.33 o                         
   3  -3   3       9176.40       9658.95       410.63 o                         
   4  -3   3      14728.59      14918.09       435.13 o                         
   5  -3   3         53.67        399.33       300.43 o                         
   6  -3   3      55640.49      59077.12       545.83 o                         
   7  -3   3       5770.21       6345.54       531.81 o                         
   8  -3   3       4704.65       5242.33       315.74 o                         
   9  -3   3      10399.87      10456.13       616.69 o                         
  10  -3   3       9886.44      10034.80       261.79 o                         
  11  -3   3       6667.53       6619.15       270.20 o                         
  12  -3   3       1512.92       1920.60       504.58 o                         
  13  -3   3      27439.20      26627.62       332.83 o                         
  14  -3   3       2097.59       2071.81       325.99 o                         
  15  -3   3       4332.54       4286.98       284.27 o                         
  16  -3   3         29.03          0.00       412.12 o                         
  17  -3   3       2204.17       1019.79       535.90 o                         
 -16  -2   3        124.58        109.30       302.62 o                         
 -15  -2   3        809.10        954.39       283.26 o                         
 -14  -2   3        467.96        960.86       271.75 o                         
 -13  -2   3       6865.24       6352.32       237.70 o                         
 -12  -2   3       2068.30       2354.26       366.20 o                         
 -11  -2   3       4928.90       4683.57       274.12 o                         
 -10  -2   3       8816.54       9502.86       350.13 o                         
  -9  -2   3      35028.38      36136.46       911.74 o                         
  -8  -2   3      73549.07      78219.05       976.35 o                         
  -7  -2   3      49440.98      50339.77       893.27 o                         
  -6  -2   3      78769.57      83211.16      1210.66 o                         
  -5  -2   3      56285.79      58031.38       707.75 o                         
  -4  -2   3      21470.74      22303.46       320.53 o                         
  -3  -2   3      11123.88      11507.75       325.22 o                         
  -2  -2   3      36572.75      38094.63       537.85 o                         
  -1  -2   3      13483.86      15732.29       505.39 o                         
   0  -2   3      16044.52      15592.55       625.51 o                         
   1  -2   3      20890.68      24241.72       732.08 o                         
   2  -2   3       3761.55       4951.83       463.02 o                         
   3  -2   3     106205.17     115476.93       873.05 o                         
   4  -2   3       3703.82       4107.13       349.68 o                         
   5  -2   3      29446.60      30150.63       492.00 o                         
   6  -2   3      79694.25      82560.80      1859.35 o                         
   7  -2   3      54110.55      58302.86       513.10 o                         
   8  -2   3      28486.29      29700.62       540.65 o                         
   9  -2   3      20985.75      21580.49       474.82 o                         
  10  -2   3      32713.76      32341.81       314.94 o                         
  11  -2   3       8966.50       9447.66       229.71 o                         
  12  -2   3         93.26        285.89       253.39 o                         
  13  -2   3          4.43          0.00       235.11 o                         
  14  -2   3      18692.40      17719.93       472.43 o                         
  15  -2   3       7925.14       7472.11       332.84 o                         
  16  -2   3       2062.36       2023.26       270.16 o                         
  17  -2   3        390.05         42.87       331.86 o                         
 -16  -1   3      18588.02      15941.19      4224.80 o                         
 -15  -1   3      13052.38      11123.90       285.24 o                         
 -14  -1   3        881.92        875.11       425.79 o                         
 -13  -1   3      11550.49      11075.87       501.04 o                         
 -12  -1   3      13293.95      13696.47       260.12 o                         
 -11  -1   3       4077.60       4585.15       303.22 o                         
 -10  -1   3      14884.54      15425.35       290.43 o                         
  -9  -1   3      22503.14      23042.08       417.74 o                         
  -8  -1   3       3118.54       2903.60       244.08 o                         
  -7  -1   3      12267.13      12891.38       395.47 o                         
  -6  -1   3      48775.70      50096.61      1098.15 o                         
  -5  -1   3       3387.76       3340.42       244.81 o                         
  -4  -1   3      33962.40      35062.84       347.19 o                         
  -3  -1   3        275.99        459.70       288.14 o                         
  -2  -1   3       3313.09       3810.68       373.71 o                         
  -1  -1   3        616.11        688.82       357.23 o                         
   0  -1   3        181.07        324.28       454.78 o                         
   1  -1   3       1102.33       1141.85       497.27 o                         
   2  -1   3      54856.26      61123.04       823.04 o                         
   3  -1   3       2095.82       2542.31       464.82 o                         
   4  -1   3       6621.28       7179.05       342.34 o                         
   5  -1   3       1141.53       1196.91       311.22 o                         
   6  -1   3       8982.64      10558.43       445.08 o                         
   7  -1   3       3542.59       3429.90       284.06 o                         
   8  -1   3      14726.08      16001.15       312.11 o                         
   9  -1   3      17262.52      18300.79       300.91 o                         
  10  -1   3       5331.35       5152.26       259.77 o                         
  11  -1   3        322.48        248.50       290.71 o                         
  12  -1   3      35817.54      33961.48       461.61 o                         
  13  -1   3       1562.62       2027.11       222.55 o                         
  14  -1   3       5546.88       6181.36       316.12 o                         
  15  -1   3       7427.69       7042.69       288.92 o                         
  16  -1   3       4377.11       3388.36       298.75 o                         
 -16   0   3       3003.60       2315.38       826.53 o                         
 -15   0   3       2183.40       2387.73       283.34 o                         
 -14   0   3        445.93        547.64       243.00 o                         
 -13   0   3       1364.39       1427.87       300.92 o                         
 -12   0   3       1622.42       1812.00       246.59 o                         
 -11   0   3      16446.35      17330.88       671.23 o                         
 -10   0   3          0.68        811.13       291.44 o                         
  -9   0   3       1822.08       1981.76       233.39 o                         
  -8   0   3      14350.77      16107.51       288.74 o                         
  -7   0   3       4600.48       4301.05       295.61 o                         
  -6   0   3       2581.07       2671.49       283.93 o                         
  -5   0   3        145.73        125.12       321.00 o                         
  -4   0   3      40974.70      43164.18       444.48 o                         
  -3   0   3     147838.38     168278.64      2606.53 o                         
  -2   0   3      17670.00      19011.29       454.44 o                         
  -1   0   3         84.17         34.48       360.61 o                         
   0   0   3        131.21          7.44       400.76 o                         
   1   0   3      32637.65      33145.67       743.56 o                         
   2   0   3      49734.80      52543.68       750.20 o                         
   3   0   3       6078.81       6790.68       473.26 o                         
   4   0   3       3981.74       4461.28       276.32 o                         
   5   0   3       1664.49       2045.52       317.98 o                         
   6   0   3       8666.34       8957.80       304.37 o                         
   7   0   3       2960.29       3214.06       273.73 o                         
   8   0   3      51303.77      53675.64       386.16 o                         
   9   0   3      22559.67      22409.50       342.21 o                         
  10   0   3       1184.42       1207.86       222.11 o                         
  11   0   3        286.62         53.70       266.80 o                         
  12   0   3        921.41        851.50       300.71 o                         
  13   0   3        179.54        130.67       259.95 o                         
  14   0   3       5736.96       5323.51       322.93 o                         
  15   0   3        696.17        777.33       241.75 o                         
  16   0   3        748.06        318.74       288.89 o                         
 -17   1   3       1389.82       1252.72       372.63 o                         
 -16   1   3        846.11        481.86       255.53 o                         
 -15   1   3         14.49        120.70       251.47 o                         
 -14   1   3       6193.46       6265.40       506.07 o                         
 -13   1   3       7370.44       7679.21       249.03 o                         
 -12   1   3       1721.76       2324.53       237.51 o                         
 -11   1   3        375.43        575.36       247.01 o                         
 -10   1   3       7205.92       8027.70       251.26 o                         
  -9   1   3        141.18         85.98       246.14 o                         
  -8   1   3       1290.01       1182.01       246.09 o                         
  -7   1   3        923.14       1113.89       327.01 o                         
  -6   1   3      28665.04      30376.36       382.71 o                         
  -5   1   3        347.02          0.00       317.47 o                         
  -4   1   3       1847.84       2116.56       318.96 o                         
  -3   1   3      50983.55      56500.99       671.85 o                         
  -2   1   3      12142.69      13692.51       412.94 o                         
  -1   1   3      29847.08      34439.14      1750.06 o                         
   0   1   3      10541.33      10689.26       759.59 o                         
   1   1   3       3069.71       2928.08       577.92 o                         
   2   1   3     166352.95     171425.39      3518.21 o                         
   3   1   3      28397.60      29710.67       577.26 o                         
   4   1   3          7.95         57.06       223.82 o                         
   5   1   3        881.90       1070.54       276.21 o                         
   6   1   3      23324.99      23883.64       371.15 o                         
   7   1   3       9514.87       9407.94       328.88 o                         
   8   1   3      11607.37      11865.71       259.72 o                         
   9   1   3      25980.26      25506.83       319.09 o                         
  10   1   3      23624.87      22680.35       315.30 o                         
  11   1   3      12648.83      12066.25       268.99 o                         
  12   1   3        157.09          2.58       211.80 o                         
  13   1   3       7622.42       7476.71       261.79 o                         
  14   1   3        155.37         92.94       312.36 o                         
  15   1   3      12997.02      12024.09       317.66 o                         
  16   1   3        454.45        582.32       270.99 o                         
 -17   2   3        103.21        299.43       345.37 o                         
 -16   2   3        135.66         28.09       252.81 o                         
 -15   2   3       2182.83       2098.76       256.28 o                         
 -14   2   3       5535.73       5408.75       286.52 o                         
 -13   2   3      18151.40      18193.19       286.58 o                         
 -12   2   3       1024.21       1269.34       212.29 o                         
 -11   2   3        293.24        932.81       291.32 o                         
 -10   2   3      37258.97      39308.77       472.83 o                         
  -9   2   3       5035.29       5199.43       341.60 o                         
  -8   2   3      30401.61      34001.80       341.22 o                         
  -7   2   3       1299.41       1551.45       304.09 o                         
  -6   2   3       2820.05       3148.54       260.82 o                         
  -5   2   3      16820.95      19651.44       464.43 o                         
  -4   2   3      52556.20      60352.14       631.80 o                         
  -3   2   3     130986.52     144089.41      4433.51 o                         
  -2   2   3     423867.69     436865.84     10610.56 o                         
  -1   2   3     104547.04     104644.52      2706.35 o                         
   0   2   3      72156.87      66306.05      1444.68 o                         
   1   2   3     247196.09     256258.91      7241.23 o                         
   2   2   3       7327.86       7069.99       354.90 o                         
   3   2   3        239.24        256.97       239.07 o                         
   4   2   3         26.12        214.39       300.74 o                         
   5   2   3      41168.96      42229.98       693.76 o                         
   6   2   3       4759.06       4946.10       268.88 o                         
   7   2   3        148.86         80.93       298.31 o                         
   8   2   3      11843.43      12242.96       311.71 o                         
   9   2   3      14133.71      14926.59       550.50 o                         
  10   2   3        781.51        907.45       257.01 o                         
  11   2   3      45807.68      46083.41       588.99 o                         
  12   2   3        540.99        627.18       259.04 o                         
  13   2   3      11556.77      10654.79       271.46 o                         
  14   2   3        279.84        386.34       516.18 o                         
  15   2   3       1094.32       1506.11       289.41 o                         
  16   2   3        151.28        241.34       267.83 o                         
 -17   3   3       3760.21       3407.03      1188.99 o                         
 -16   3   3       3740.54       2894.94       732.78 o                         
 -15   3   3        769.77       1018.92       250.40 o                         
 -14   3   3       1215.03       1936.68       316.36 o                         
 -13   3   3       1141.55        892.97       262.25 o                         
 -12   3   3       7443.91       7431.31       273.98 o                         
 -11   3   3       8481.76       8561.09       353.01 o                         
 -10   3   3        686.26        819.91       297.53 o                         
  -9   3   3       1036.55       1063.29       227.93 o                         
  -8   3   3      16903.54      18801.48       328.69 o                         
  -7   3   3       1283.52       1142.66       371.65 o                         
  -6   3   3        752.22        767.97       339.35 o                         
  -5   3   3         51.60         59.26       375.39 o                         
  -4   3   3     224558.41     243805.75      7786.62 o                         
  -3   3   3      56745.64      58873.88      2232.45 o                         
  -2   3   3      13296.02      13494.58       472.59 o                         
  -1   3   3      32316.40      30443.02       865.35 o                         
   0   3   3      69804.92      59998.82      1125.95 o                         
   1   3   3       3405.01       3482.89       399.07 o                         
   2   3   3       1660.81       1189.50       372.05 o                         
   3   3   3       2689.27       2759.82       252.94 o                         
   4   3   3      14783.29      15351.08       275.89 o                         
   5   3   3      77302.93      76265.07       520.41 o                         
   6   3   3       2514.01       2595.28       285.68 o                         
   7   3   3         38.10          0.00       232.48 o                         
   8   3   3      20127.46      20814.24       310.32 o                         
   9   3   3       1265.06       1180.87       226.89 o                         
  10   3   3      50416.67      50405.36       977.86 o                         
  11   3   3        739.47       1244.36       238.36 o                         
  12   3   3      10855.77      10463.63       301.40 o                         
  13   3   3       2170.94       2760.20       324.49 o                         
  14   3   3       5579.30       5131.37       286.50 o                         
  15   3   3       1044.47       1037.72       295.69 o                         
  16   3   3       5139.32       5205.82       336.92 o                         
 -17   4   3       2589.98       2023.27       755.55 o                         
 -16   4   3       2710.45       2499.76       294.35 o                         
 -15   4   3       1729.02       1779.03       255.04 o                         
 -14   4   3       8981.85       8781.58       457.98 o                         
 -13   4   3        694.50        677.50       255.23 o                         
 -12   4   3         11.38         93.56       255.65 o                         
 -11   4   3       4492.93       4936.04       275.30 o                         
 -10   4   3       3697.84       3593.59       278.31 o                         
  -9   4   3       1695.44       1886.00       228.81 o                         
  -8   4   3      12444.94      13544.19       400.73 o                         
  -7   4   3         27.88        491.94       319.51 o                         
  -6   4   3        766.82       1037.34       333.82 o                         
  -5   4   3      35134.91      38844.09       616.25 o                         
  -4   4   3        546.24        569.27       369.17 o                         
  -3   4   3      43945.89      44336.41      2255.44 o                         
  -2   4   3     356772.38     348790.81     39160.31 o                         
  -1   4   3      27119.25      24087.89       621.25 o                         
   0   4   3      14016.08      11576.58       672.67 o                         
   1   4   3        374.38        448.81       312.95 o                         
   2   4   3      68883.26      68309.20      1547.41 o                         
   3   4   3      19785.41      20806.38       475.24 o                         
   4   4   3      63469.49      64108.34       842.13 o                         
   5   4   3      33417.79      34371.22       779.60 o                         
   6   4   3      63058.71      64924.68       894.09 o                         
   7   4   3       1437.55       1367.36       257.52 o                         
   8   4   3      25212.78      25205.72       585.22 o                         
   9   4   3       2408.29       1855.90       364.29 o                         
  10   4   3        795.06        897.32       305.71 o                         
  11   4   3      38142.82      36350.90       786.18 o                         
  12   4   3       2143.12       2124.82       251.77 o                         
  13   4   3        303.96        286.24       245.59 o                         
  14   4   3        805.12        730.36       230.85 o                         
  15   4   3       2296.88       2454.71       308.17 o                         
 -17   5   3       1293.45        904.98       268.31 o                         
 -16   5   3        277.89        866.15       255.97 o                         
 -15   5   3       4871.04       4438.99       331.91 o                         
 -14   5   3       1931.43       2018.01       272.59 o                         
 -13   5   3      10797.62      10637.80       326.08 o                         
 -12   5   3       9373.04       9311.87       289.27 o                         
 -11   5   3      14315.57      14457.42       604.33 o                         
 -10   5   3       2500.89       2905.33       266.09 o                         
  -9   5   3       6241.32       6336.43       362.74 o                         
  -8   5   3       1415.46       1398.77       294.20 o                         
  -7   5   3     131669.62     141658.70      2959.21 o                         
  -6   5   3      70370.49      72001.55      2833.67 o                         
  -5   5   3      89187.70      86005.80      4027.25 o                         
  -4   5   3      44659.05      46429.42      2798.30 o                         
  -3   5   3        132.44        127.44       325.43 o                         
  -2   5   3       3795.09       3679.52       491.39 o                         
  -1   5   3      50185.32      43910.59       707.03 o                         
   0   5   3       8425.19       6956.72       473.89 o                         
   1   5   3       3146.35       3519.67       316.50 o                         
   2   5   3        676.32        497.24       312.39 o                         
   3   5   3      69154.82      69346.65      1714.25 o                         
   4   5   3       5177.28       5466.34       341.54 o                         
   5   5   3        310.20        494.68       240.29 o                         
   6   5   3       2652.19       2863.53       245.79 o                         
   7   5   3      73713.19      75229.48      1355.65 o                         
   8   5   3          0.31         42.73       251.77 o                         
   9   5   3      11753.11      11266.97       312.47 o                         
  10   5   3        299.48        641.93       258.69 o                         
  11   5   3        344.64        187.72       273.65 o                         
  12   5   3       1245.22       1301.50       282.62 o                         
  13   5   3      11018.43      10973.44       303.37 o                         
  14   5   3       3006.16       2697.42       342.95 o                         
  15   5   3        190.32        398.64       299.46 o                         
 -17   6   3      15872.09      12794.92      3435.03 o                         
 -16   6   3       6482.77       6384.12       346.38 o                         
 -15   6   3       9653.00       9436.25       297.21 o                         
 -14   6   3       2170.25       2474.34       363.77 o                         
 -13   6   3        725.96        839.32       263.28 o                         
 -12   6   3      11784.73      11832.48       284.29 o                         
 -11   6   3        783.48        812.22       263.57 o                         
 -10   6   3       3196.61       3070.51       294.14 o                         
  -9   6   3        779.60        618.73       271.18 o                         
  -8   6   3       1077.19        938.72       301.41 o                         
  -7   6   3       2322.89       2356.17       278.20 o                         
  -6   6   3      26882.57      27728.58       899.17 o                         
  -5   6   3      57151.54      56352.42      3386.70 o                         
  -4   6   3      49411.57      51117.86      2821.73 o                         
  -3   6   3       5141.05       4873.85       446.93 o                         
  -2   6   3       4989.31       4180.21       535.79 o                         
  -1   6   3      27390.20      22841.01       552.10 o                         
   0   6   3      35350.17      30104.24       508.94 o                         
   1   6   3      20300.02      18239.57       554.17 o                         
   2   6   3      14674.18      13940.18       445.12 o                         
   3   6   3        616.07        980.53       269.61 o                         
   4   6   3      74707.41      73653.48      2049.49 o                         
   5   6   3      10337.30      10835.60       288.29 o                         
   6   6   3       2786.25       2712.59       283.70 o                         
   7   6   3       2376.74       2109.25       212.98 o                         
   8   6   3      19769.01      20529.38       790.36 o                         
   9   6   3      11253.27      11142.95       300.22 o                         
  10   6   3       1896.59       1892.99       268.26 o                         
  11   6   3       3184.74       3014.75       284.69 o                         
  12   6   3       3517.00       2887.01       332.98 o                         
  13   6   3       4392.81       4403.25       245.35 o                         
  14   6   3       4390.96       3758.26       278.94 o                         
  15   6   3          1.67         38.88       366.92 o                         
 -17   7   3        253.52        394.60       259.91 o                         
 -16   7   3       2602.19       3071.19       289.75 o                         
 -15   7   3       2425.54       2272.06       286.07 o                         
 -14   7   3        196.07        245.06       240.38 o                         
 -13   7   3       2779.34       2369.98       308.39 o                         
 -12   7   3          1.03         12.44       235.40 o                         
 -11   7   3       6655.05       6493.32       305.12 o                         
 -10   7   3      10348.38      10437.58       316.30 o                         
  -9   7   3        402.36        570.07       274.64 o                         
  -8   7   3      71693.22      72896.27      1268.30 o                         
  -7   7   3        269.99         40.70       297.34 o                         
  -6   7   3     127656.18     130957.73      5776.53 o                         
  -5   7   3      12075.08      11216.84       724.55 o                         
  -4   7   3     112428.05     118034.40      1027.37 o                         
  -3   7   3       7908.44       8495.97      1098.54 o                         
  -2   7   3      40639.45      34293.02       559.95 o                         
  -1   7   3      13625.81      11858.25       565.44 o                         
   0   7   3      75681.73      62598.88       604.93 o                         
   1   7   3      97567.88      90214.39      2523.36 o                         
   2   7   3       4694.21       4433.56       318.06 o                         
   3   7   3      15709.81      15029.52       329.92 o                         
   4   7   3      11838.75      11011.90       393.44 o                         
   5   7   3        170.10        576.11       275.37 o                         
   6   7   3      24779.40      24709.27       757.14 o                         
   7   7   3      13768.62      13330.68       549.89 o                         
   8   7   3      26164.16      26230.68      1156.17 o                         
   9   7   3        121.11        443.01       306.68 o                         
  10   7   3       8455.25       8413.10       281.45 o                         
  11   7   3         33.11        220.82       282.52 o                         
  12   7   3       7493.82       8019.51       605.26 o                         
  13   7   3       4524.35       3874.65       304.54 o                         
  14   7   3          7.77        331.25       357.30 o                         
 -17   8   3       2099.15       1564.51       809.92 o                         
 -16   8   3       5610.72       5372.08       308.63 o                         
 -15   8   3        422.90        475.82       270.99 o                         
 -14   8   3       8959.44       8481.19       294.52 o                         
 -13   8   3          6.46          0.00       254.59 o                         
 -12   8   3      13377.57      13476.83       337.49 o                         
 -11   8   3       4846.98       4558.88       349.39 o                         
 -10   8   3      28555.62      27800.04       340.41 o                         
  -9   8   3      19357.21      19775.31      1106.06 o                         
  -8   8   3      30131.70      31655.68       737.81 o                         
  -7   8   3      12302.99      12260.51       347.32 o                         
  -6   8   3       9253.24       9730.44       500.87 o                         
  -5   8   3      28105.64      26832.52      1133.03 o                         
  -4   8   3       9427.64       9302.40      1437.17 o                         
  -3   8   3       4889.01       4384.47       643.21 o                         
  -2   8   3       8619.92       7827.35       455.42 o                         
  -1   8   3      16139.30      14176.66       503.00 o                         
   0   8   3       3600.70       3579.54       381.14 o                         
   1   8   3        800.13        736.96       297.49 o                         
   2   8   3        906.39       1306.84       318.42 o                         
   3   8   3      18798.23      17844.99       387.04 o                         
   4   8   3      20829.25      21470.84       556.78 o                         
   5   8   3       1488.08       1724.86       253.85 o                         
   6   8   3      11221.67      11325.49       398.80 o                         
   7   8   3      11361.00      11229.96       272.84 o                         
   8   8   3       2311.90       2506.57       243.86 o                         
   9   8   3       2762.73       2698.32       283.20 o                         
  10   8   3         17.01        177.51       270.19 o                         
  11   8   3         32.81         35.90       252.66 o                         
  12   8   3        249.99        372.37       260.07 o                         
  13   8   3        273.79          0.00       428.62 o                         
  14   8   3        420.41        610.40       276.20 o                         
 -17   9   3       2969.47       2152.87       525.57 o                         
 -16   9   3       2168.35       2225.69       267.53 o                         
 -15   9   3       4233.00       4081.68       286.61 o                         
 -14   9   3        396.91        789.34       241.31 o                         
 -13   9   3       2439.55       2161.49       298.42 o                         
 -12   9   3        386.02         57.29       369.48 o                         
 -11   9   3        179.06        229.42       351.65 o                         
 -10   9   3        340.38        211.68       285.89 o                         
  -9   9   3      36439.44      37180.23      1532.66 o                         
  -8   9   3      28605.96      29526.40      1336.82 o                         
  -7   9   3       4476.98       4554.26       686.98 o                         
  -6   9   3       2591.24       2454.62       276.90 o                         
  -5   9   3      12055.89      12766.09       631.28 o                         
  -4   9   3       1480.53       1346.34       449.13 o                         
  -3   9   3      73425.79      78013.98      9901.92 o                         
  -2   9   3       9176.03       7930.24       469.29 o                         
  -1   9   3      61765.29      54131.44       853.19 o                         
   0   9   3      17403.09      15020.79       479.88 o                         
   1   9   3      27057.33      25016.94       460.50 o                         
   2   9   3       2086.22       1404.18       280.41 o                         
   3   9   3      14648.78      13396.10       363.96 o                         
   4   9   3      22723.29      22103.60      1052.18 o                         
   5   9   3      25634.57      25267.79       840.72 o                         
   6   9   3         39.73         10.88       231.42 o                         
   7   9   3       2558.93       2709.20       250.73 o                         
   8   9   3         12.34         67.70       242.07 o                         
   9   9   3       2469.90       2443.19       324.54 o                         
  10   9   3         66.89          0.00       248.68 o                         
  11   9   3       2101.43       2452.38       286.97 o                         
  12   9   3       6152.55       6229.40       398.51 o                         
  13   9   3       3251.32       3156.98       363.39 o                         
  14   9   3         16.31         96.13       323.67 o                         
 -17  10   3       1288.92       1423.74       248.88 o                         
 -16  10   3        280.71          0.00       256.43 o                         
 -15  10   3        892.75        988.09       288.99 o                         
 -14  10   3        117.84         47.94       313.64 o                         
 -13  10   3        896.14       1088.80       365.05 o                         
 -12  10   3      25276.18      25192.02       891.66 o                         
 -11  10   3       5430.52       5125.96       461.52 o                         
 -10  10   3       1594.45       2244.10       247.86 o                         
  -9  10   3         91.62         80.50       288.23 o                         
  -8  10   3      11057.96      11566.05       658.68 o                         
  -7  10   3        946.60       1087.01       287.20 o                         
  -6  10   3          9.89         49.72       307.62 o                         
  -5  10   3       5791.99       5156.71      1287.31 o                         
  -4  10   3      17539.99      15972.96      1485.80 o                         
  -3  10   3       9092.67       8328.36      1755.02 o                         
  -2  10   3       8454.83       7550.96       454.33 o                         
  -1  10   3       4035.34       3435.99       439.70 o                         
   0  10   3       6713.77       6488.46       338.82 o                         
   1  10   3       4301.49       4298.25       322.30 o                         
   2  10   3       3257.48       3476.38       335.54 o                         
   3  10   3      20447.28      19632.65       626.43 o                         
   4  10   3       1155.93       1219.71       258.39 o                         
   5  10   3       3629.32       3956.10       254.04 o                         
   6  10   3         81.82        173.81       240.72 o                         
   7  10   3          7.94          0.00       277.69 o                         
   8  10   3       4800.08       4633.84       240.22 o                         
   9  10   3      26409.63      27566.99      1734.35 o                         
  10  10   3      12863.19      12984.44       715.62 o                         
  11  10   3      23941.99      24749.60      1746.94 o                         
  12  10   3       2249.22       2284.04       300.95 o                         
  13  10   3       1909.35       3002.65       324.62 o                         
 -17  11   3        912.58        632.79       307.14 o                         
 -16  11   3       4051.64       3517.19       363.83 o                         
 -15  11   3       5168.84       5186.06       289.24 o                         
 -14  11   3        834.20        935.67       300.88 o                         
 -13  11   3      18833.00      17151.21       424.18 o                         
 -12  11   3          7.44          0.00       690.07 o                         
 -11  11   3       9035.28       8844.02       323.18 o                         
 -10  11   3      11118.10      11627.29      1001.73 o                         
  -9  11   3       1288.52       1366.30       293.63 o                         
  -8  11   3       5113.83       5200.56       271.02 o                         
  -7  11   3       1622.44       1823.85       294.02 o                         
  -6  11   3      23873.47      23946.01      3501.63 o                         
  -5  11   3      16318.14      14837.56      3055.14 o                         
  -4  11   3      12580.84      12635.62      1274.49 o                         
  -3  11   3      21887.11      21309.30      2330.59 o                         
  -2  11   3       3157.79       3000.27       400.25 o                         
  -1  11   3      67812.95      61222.73      1806.87 o                         
   0  11   3        450.16        729.23       309.05 o                         
   1  11   3      42512.23      36437.62      1192.75 o                         
   2  11   3      25501.52      25228.70       683.69 o                         
   3  11   3        270.84        481.58       296.12 o                         
   4  11   3       1642.24       1726.58       289.57 o                         
   5  11   3       2532.97       2421.73       258.91 o                         
   6  11   3      17358.12      17677.28       719.36 o                         
   7  11   3      16841.29      16280.28       651.60 o                         
   8  11   3       9537.32       9080.16       343.41 o                         
   9  11   3        123.17          0.00       251.48 o                         
  10  11   3       2848.55       3060.47       338.99 o                         
  11  11   3       4341.09       4165.37       360.36 o                         
  12  11   3       4807.92       4564.99       371.57 o                         
  13  11   3       3452.12       3483.68       381.09 o                         
 -16  12   3       2846.00       2940.00       571.89 o                         
 -15  12   3        209.60        614.00       361.47 o                         
 -14  12   3       2285.93       2293.93       316.20 o                         
 -13  12   3       4577.56       4395.19       637.46 o                         
 -12  12   3       7707.96       7638.84       314.52 o                         
 -11  12   3      11694.02      11372.38       675.04 o                         
 -10  12   3         59.89          0.00       579.55 o                         
  -9  12   3       4613.78       4600.66       374.65 o                         
  -8  12   3      12917.09      13096.84       566.73 o                         
  -7  12   3       2194.63       2369.49       376.64 o                         
  -6  12   3       3612.48       3368.95       277.56 o                         
  -5  12   3      11816.98      12244.42      1334.17 o                         
  -4  12   3      16364.71      15582.87      1842.99 o                         
  -3  12   3      39979.91      39636.70      3655.03 o                         
  -2  12   3          2.07         59.24       429.69 o                         
  -1  12   3       6537.83       6291.60       320.11 o                         
   0  12   3      20322.17      17955.97       564.33 o                         
   1  12   3         47.09        340.13       360.46 o                         
   2  12   3       3864.04       3487.86       319.20 o                         
   3  12   3       5472.95       5131.09       282.56 o                         
   4  12   3       2390.93       2290.20       315.54 o                         
   5  12   3         12.23        104.71       236.04 o                         
   6  12   3       1989.00       2002.76       259.38 o                         
   7  12   3        250.23        504.57       288.20 o                         
   8  12   3         14.98          0.00       235.10 o                         
   9  12   3       9150.46       9388.02       549.95 o                         
  10  12   3       2498.12       2270.26       371.73 o                         
  11  12   3      13652.78      13997.54       815.41 o                         
  12  12   3       4410.20       4483.72       382.57 o                         
 -16  13   3       2847.52       2878.80       312.68 o                         
 -15  13   3       5295.39       4695.26       543.30 o                         
 -14  13   3        895.86        708.63       304.42 o                         
 -13  13   3        175.12         68.92       407.15 o                         
 -12  13   3      20897.15      20586.26      1303.66 o                         
 -11  13   3        142.50        680.54       365.83 o                         
 -10  13   3        555.43       1206.05       296.67 o                         
  -9  13   3      18508.13      19076.94      1384.56 o                         
  -8  13   3      36958.37      40022.34       571.15 o                         
  -7  13   3      24148.78      25345.77      3570.60 o                         
  -6  13   3       7211.72       7168.75      1179.44 o                         
  -5  13   3      37969.52      37022.77      5360.54 o                         
  -4  13   3      13585.55      14186.33      1628.14 o                         
  -3  13   3       7100.13       8277.47       982.72 o                         
  -2  13   3      31512.52      29023.33       471.25 o                         
  -1  13   3       1450.75       1460.49       360.14 o                         
   0  13   3       1049.24        821.27       355.83 o                         
   1  13   3      10294.26       9644.03       344.50 o                         
   2  13   3       1739.91       2237.25       312.66 o                         
   3  13   3       2221.84       2352.94       306.31 o                         
   4  13   3       1116.61       1171.76       301.81 o                         
   5  13   3      18541.57      18123.54       699.46 o                         
   6  13   3       2478.09       2603.98       247.50 o                         
   7  13   3      26114.77      25910.12       984.29 o                         
   8  13   3         42.47        139.56       231.28 o                         
   9  13   3       3740.14       4157.69       391.78 o                         
  10  13   3       7373.26       7042.73       461.52 o                         
  11  13   3        240.04        416.75       257.57 o                         
  12  13   3        559.95        325.89       382.29 o                         
 -16  14   3         39.00         51.57       256.88 o                         
 -15  14   3        170.19          0.00       397.87 o                         
 -14  14   3        368.17        334.40       534.90 o                         
 -13  14   3        197.80         74.52       308.75 o                         
 -12  14   3       4836.94       4351.13       404.49 o                         
 -11  14   3        290.82        778.36       388.58 o                         
 -10  14   3       2026.51       1832.83       307.96 o                         
  -9  14   3       2036.26       2321.75       549.05 o                         
  -8  14   3       3415.24       3277.83       506.61 o                         
  -7  14   3      18838.02      19003.52      2200.18 o                         
  -6  14   3       8429.06       8586.03      1122.86 o                         
  -5  14   3      13628.37      13397.38      1724.96 o                         
  -4  14   3          9.95        292.20       337.91 o                         
  -3  14   3       6729.22       6253.52       627.74 o                         
  -2  14   3        119.02        305.57       361.02 o                         
  -1  14   3      11913.83      11302.74       417.85 o                         
   0  14   3       6194.30       5823.49       319.04 o                         
   1  14   3       1142.43       1284.01       313.40 o                         
   2  14   3       2341.42       2246.74       365.95 o                         
   3  14   3          0.24        201.15       359.68 o                         
   4  14   3        973.17        827.20       274.62 o                         
   5  14   3      21172.64      20657.88       721.29 o                         
   6  14   3       8596.53       8311.99       345.76 o                         
   7  14   3      18391.19      18733.63       585.24 o                         
   8  14   3       8820.86       9604.41       513.01 o                         
   9  14   3       6977.41       7025.52       496.72 o                         
  10  14   3         99.46          0.00       360.54 o                         
  11  14   3       1341.64       1940.22       520.88 o                         
 -16  15   3          1.23        121.40       338.18 o                         
 -15  15   3       9327.36       8610.52       370.05 o                         
 -14  15   3       1113.68        960.61       369.13 o                         
 -13  15   3         32.52          0.00       396.19 o                         
 -12  15   3       3775.93       3804.29       285.37 o                         
 -11  15   3         25.61        269.89       274.74 o                         
 -10  15   3        227.89         22.10       535.79 o                         
  -9  15   3       1745.29       1810.39       392.86 o                         
  -8  15   3        523.52        669.38       390.97 o                         
  -7  15   3        120.68         78.69       639.23 o                         
  -6  15   3       7076.56       6921.42       427.47 o                         
  -5  15   3      18349.14      17850.28      1634.77 o                         
  -4  15   3      22389.46      22581.92      2009.21 o                         
  -3  15   3      69040.14      63685.45       862.04 o                         
  -2  15   3       8541.85       7492.40       342.76 o                         
  -1  15   3       2158.87       2066.35       258.05 o                         
   0  15   3          7.25          0.00       311.09 o                         
   1  15   3      17196.86      17515.68       972.99 o                         
   2  15   3       1012.61       1120.77       326.82 o                         
   3  15   3      20150.01      19671.12       523.51 o                         
   4  15   3       4120.65       4393.83       268.44 o                         
   5  15   3      25296.06      23975.55       973.19 o                         
   6  15   3         12.53         17.26       248.92 o                         
   7  15   3       1498.91       1663.56       278.16 o                         
   8  15   3       1318.08       1749.95       309.20 o                         
   9  15   3       1454.19       1698.89       282.30 o                         
  10  15   3       5288.40       5226.24       349.13 o                         
 -15  16   3       1548.55       1572.39       341.49 o                         
 -14  16   3       5383.18       4610.11       419.47 o                         
 -13  16   3       4239.68       3850.89       341.66 o                         
 -12  16   3       2203.25       2658.86       404.54 o                         
 -11  16   3       2880.29       2579.03       588.84 o                         
 -10  16   3       3362.49       3634.94       616.25 o                         
  -9  16   3         44.84          0.00       401.84 o                         
  -8  16   3        724.75       1326.03       402.58 o                         
  -7  16   3      49439.56      50085.09      7713.23 o                         
  -6  16   3         82.25        368.73       337.42 o                         
  -5  16   3       6896.54       7883.83       977.42 o                         
  -4  16   3       6304.61       6273.96       547.72 o                         
  -3  16   3       8907.47       9283.27       407.85 o                         
  -2  16   3       4702.48       4684.78       361.72 o                         
  -1  16   3       8201.47       7329.91       298.76 o                         
   0  16   3       5513.34       5201.45       332.22 o                         
   1  16   3      32200.88      31982.08       880.90 o                         
   2  16   3       2454.76       2675.34       330.58 o                         
   3  16   3       9073.07       9046.00       355.01 o                         
   4  16   3       3568.28       4138.43       298.77 o                         
   5  16   3       1802.17       2353.04       367.68 o                         
   6  16   3        363.63        544.75       236.57 o                         
   7  16   3       1162.52       1253.80       252.55 o                         
   8  16   3       1096.98       1302.90       286.25 o                         
   9  16   3        573.81        842.47       266.65 o                         
  10  16   3      16904.71      16045.33      1158.23 o                         
 -15  17   3        368.69        643.91       337.14 o                         
 -14  17   3       3050.92       2696.13       304.23 o                         
 -13  17   3        533.81        892.98       417.31 o                         
 -12  17   3      11541.20      12916.39       462.40 o                         
 -11  17   3      25414.19      25100.00      4535.64 o                         
 -10  17   3       1557.60       1774.31       332.99 o                         
  -9  17   3       6692.84       6971.44       886.35 o                         
  -8  17   3        506.44         41.91       340.36 o                         
  -7  17   3       2631.14       2587.58       435.52 o                         
  -6  17   3       8610.23       8915.57       722.34 o                         
  -5  17   3        864.02       1188.72       304.52 o                         
  -4  17   3        619.67        775.95       365.10 o                         
  -3  17   3        656.75       1177.17       279.70 o                         
  -2  17   3       1105.25       1303.88       316.38 o                         
  -1  17   3       5901.17       6032.98       372.26 o                         
   0  17   3      11786.65      11802.59       577.83 o                         
   1  17   3       3750.05       4299.55       334.78 o                         
   2  17   3         49.11          0.00       378.68 o                         
   3  17   3       8405.62       8934.06       379.53 o                         
   4  17   3        454.94        529.66       268.11 o                         
   5  17   3       7908.01       8035.19       394.27 o                         
   6  17   3       8501.83       7923.53       387.06 o                         
   7  17   3       1287.44       1302.53       286.27 o                         
   8  17   3       3150.14       3560.21       334.29 o                         
   9  17   3         74.04         97.43       342.46 o                         
 -14  18   3       3440.29       3123.67       618.01 o                         
 -13  18   3         44.97        110.11       342.16 o                         
 -12  18   3        473.25        132.83       341.92 o                         
 -11  18   3       2643.40       2305.16       358.43 o                         
 -10  18   3       7029.31       7028.72      1236.03 o                         
  -9  18   3       3457.71       3877.99       575.57 o                         
  -8  18   3       7277.53       8043.79      1538.40 o                         
  -7  18   3      19021.02      20688.64      2893.79 o                         
  -6  18   3       3624.69       3244.04       363.42 o                         
  -5  18   3         96.94        396.51       343.94 o                         
  -4  18   3       1985.41       2092.73       754.17 o                         
  -3  18   3        195.72        591.32       305.96 o                         
  -2  18   3        164.52         29.17       307.56 o                         
  -1  18   3         22.03        513.76       309.69 o                         
   0  18   3       2292.92       3445.45       372.03 o                         
   1  18   3       4073.57       4596.60       414.07 o                         
   2  18   3       2821.31       3028.02       300.69 o                         
   3  18   3        714.60       1486.15       327.84 o                         
   4  18   3      11268.36      10917.45       607.45 o                         
   5  18   3        531.86        980.31       387.66 o                         
   6  18   3       3954.81       3777.94       384.74 o                         
   7  18   3         18.08        595.18       386.23 o                         
   8  18   3        303.04          0.00       312.98 o                         
 -14  19   3         53.79        267.24       366.96 o                         
 -13  19   3       2254.26       2688.94       447.28 o                         
 -12  19   3        588.10        831.06       431.03 o                         
 -11  19   3       4606.40       3958.15       608.73 o                         
 -10  19   3       2961.65       3594.00       675.48 o                         
  -9  19   3        380.07        417.73       430.61 o                         
  -8  19   3        883.27       1016.67       311.90 o                         
  -7  19   3       2038.78       2347.07       448.41 o                         
  -6  19   3       1895.54       1723.00       320.83 o                         
  -5  19   3        810.36        484.17       373.72 o                         
  -4  19   3       2086.49       2293.45       260.51 o                         
  -3  19   3       1443.26       1550.47       366.08 o                         
  -2  19   3         49.83          0.00       309.87 o                         
  -1  19   3        315.94        295.26       314.29 o                         
   0  19   3        340.27          0.00       381.10 o                         
   1  19   3        733.97       1346.37       269.23 o                         
   2  19   3         50.56          0.00       381.35 o                         
   3  19   3       1000.90       1147.25       329.59 o                         
   4  19   3        619.94        476.40       344.73 o                         
   5  19   3        922.64       1413.91       384.28 o                         
   6  19   3       2622.17       2782.97       401.08 o                         
   7  19   3       1133.43       1437.86       417.06 o                         
 -13  20   3       1365.96       1215.81       370.83 o                         
 -12  20   3       1031.57       1036.98       377.36 o                         
 -11  20   3       1837.79       2493.85       692.72 o                         
 -10  20   3        636.37       1084.17       778.04 o                         
  -9  20   3       3905.70       4037.39       536.67 o                         
  -8  20   3       7290.58       6379.82      1298.80 o                         
  -7  20   3       1189.52       1373.19       364.27 o                         
  -6  20   3       3711.38       3764.95       323.43 o                         
  -5  20   3       4073.36       4652.00       568.06 o                         
  -4  20   3       7429.19       7416.26       638.75 o                         
  -3  20   3       9786.92      10367.97       789.32 o                         
  -2  20   3        211.30        488.46       320.54 o                         
  -1  20   3       8672.83       8675.63       308.88 o                         
   0  20   3       7451.85       8547.95       388.36 o                         
   1  20   3       3812.77       3978.04       339.54 o                         
   2  20   3       2644.60       2629.20       310.91 o                         
   3  20   3       2894.42       3178.59       338.71 o                         
   4  20   3         94.11        536.81       528.04 o                         
   5  20   3        335.91        106.10       385.32 o                         
   6  20   3       5363.16       5526.22       352.36 o                         
   7  20   3        367.45        885.83       418.48 o                         
 -13  21   3       2234.62       2511.92       389.83 o                         
 -12  21   3        190.76          0.00       478.32 o                         
 -11  21   3       2800.91       2579.45       459.75 o                         
 -10  21   3       2007.80       2184.78       384.39 o                         
  -9  21   3        532.36        460.24       368.63 o                         
  -8  21   3       1107.50       1174.78       497.33 o                         
  -7  21   3        115.59          0.00       376.89 o                         
  -6  21   3        978.42       1467.01       555.68 o                         
  -5  21   3       2486.55       2433.67       289.03 o                         
  -4  21   3       7858.38       7970.05       394.39 o                         
  -3  21   3       1894.93       2322.70       362.77 o                         
  -2  21   3       3535.54       3567.06       430.13 o                         
  -1  21   3       4958.75       4461.03       301.44 o                         
   0  21   3       2386.98       2528.81       383.50 o                         
   1  21   3       3606.61       4503.80       398.21 o                         
   2  21   3         20.66        718.16       332.23 o                         
   3  21   3        912.04        672.19       300.94 o                         
   4  21   3       1266.40       1140.55       349.68 o                         
   5  21   3       4759.44       5228.50       494.45 o                         
   6  21   3        324.03         60.68       365.46 o                         
 -12  22   3         70.43        290.88       394.25 o                         
 -11  22   3        335.48        470.09       747.98 o                         
 -10  22   3       5127.29       5151.83       527.83 o                         
  -9  22   3        520.84       1010.57       735.60 o                         
  -8  22   3       2852.55       2721.48       781.58 o                         
  -7  22   3       3453.58       3825.22      1864.21 o                         
  -6  22   3       1351.04       1695.69       328.84 o                         
  -5  22   3       4530.48       4451.22       398.56 o                         
  -4  22   3         38.15         66.87       323.82 o                         
  -3  22   3       5359.51       5729.24       646.65 o                         
  -2  22   3         81.95         11.22       452.72 o                         
  -1  22   3        615.88        520.30       379.37 o                         
   0  22   3       5939.79       6535.62       349.25 o                         
   1  22   3        531.74        805.21       303.25 o                         
   2  22   3       3386.80       2772.19       351.30 o                         
   3  22   3        392.83        412.52       409.33 o                         
   4  22   3       1765.98       1626.32       477.31 o                         
 -11  23   3        212.75        837.15       684.77 o                         
 -10  23   3        259.70        450.86       333.14 o                         
  -9  23   3         43.18        492.61       481.03 o                         
  -8  23   3        146.06          0.00       599.45 o                         
  -7  23   3        364.52       1012.39       467.31 o                         
  -6  23   3       4953.82       5212.24       916.36 o                         
  -5  23   3       6079.00       5708.66       516.55 o                         
  -4  23   3       2299.20       2903.76       595.86 o                         
  -3  23   3        889.58        792.73       362.73 o                         
  -2  23   3       1897.23       2438.23       455.30 o                         
  -1  23   3       2031.93       2027.68       335.97 o                         
   0  23   3        985.46       1326.58       346.21 o                         
   1  23   3       3836.71       4089.05       360.08 o                         
   2  23   3        424.78        516.72       415.82 o                         
   3  23   3         43.13        565.36       374.36 o                         
  -9  24   3       1000.95        902.44       356.65 o                         
  -8  24   3       3668.61       3882.87       723.67 o                         
  -7  24   3         95.73        529.37       467.31 o                         
  -6  24   3        602.71        426.37       407.67 o                         
  -5  24   3        298.37         92.76       338.68 o                         
  -4  24   3       4204.31       4751.85       426.47 o                         
  -3  24   3       1887.50       1999.35       459.44 o                         
  -2  24   3       2098.89       2610.69       337.21 o                         
  -1  24   3         68.11          0.00       331.95 o                         
   0  24   3       1217.94       1793.49       337.70 o                         
   1  24   3         27.96        118.80       413.48 o                         
  -7  25   3          7.52          0.00       354.55 o                         
  -6  25   3       1690.48       2816.87       800.44 o                         
  -5  25   3        749.53       1185.91       549.18 o                         
  -4  25   3        443.84        471.07       336.95 o                         
  -3  25   3       2431.82       1582.85       598.03 o                         
  -2  25   3         27.68        735.51       391.28 o                         
  -1  25   3       1362.81       1948.03       702.45 o                         
   1 -26   4        438.68        411.51       380.79 o                         
   2 -26   4       3026.03       2652.41       895.68 o                         
   3 -26   4        106.15        262.50       332.72 o                         
   4 -26   4         34.64        208.23       368.33 o                         
   5 -26   4       1810.48       2259.26       576.14 o                         
   6 -26   4        121.61        197.64       378.12 o                         
   7 -26   4        139.91        588.69       344.59 o                         
  -1 -25   4         18.67         69.61       396.15 o                         
   0 -25   4          3.49        299.59       469.82 o                         
   1 -25   4        998.48        485.48       366.96 o                         
   2 -25   4       6247.26       4999.43      1906.89 o                         
   3 -25   4       3075.57       2293.16       918.88 o                         
   4 -25   4        993.16        168.97       364.35 o                         
   5 -25   4        832.48       1034.08       570.50 o                         
   6 -25   4        599.90        802.98       472.89 o                         
   7 -25   4       2482.87       2314.58       692.52 o                         
   8 -25   4          2.64        271.24       330.65 o                         
   9 -25   4       1207.32       1052.78       405.85 o                         
  -3 -24   4       2085.80       1367.73       295.50 o                         
  -2 -24   4       3651.87       3713.91       357.61 o                         
  -1 -24   4       5544.57       5849.47       445.34 o                         
   0 -24   4        199.04        132.66       444.18 o                         
   1 -24   4       2947.90       3371.76       317.06 o                         
   2 -24   4          1.25          0.00       291.08 o                         
   3 -24   4       1974.30       1801.08       323.66 o                         
   4 -24   4       5070.39       5770.34       333.96 o                         
   5 -24   4        176.26          0.00       261.52 o                         
   6 -24   4        426.76        527.48       323.02 o                         
   7 -24   4        550.52       1317.92       322.29 o                         
   8 -24   4        799.33        388.34       574.25 o                         
   9 -24   4       6713.28       3714.11      2716.96 o                         
  10 -24   4          0.10        199.91       449.58 o                         
  11 -24   4          5.92        359.03       385.82 o                         
  -4 -23   4        175.14        458.89       354.86 o                         
  -3 -23   4        391.73        494.77       400.39 o                         
  -2 -23   4       1702.41       1969.13       341.53 o                         
  -1 -23   4         16.92          0.00       287.26 o                         
   0 -23   4        627.98        571.39       272.66 o                         
   1 -23   4         12.16          0.00       279.13 o                         
   2 -23   4        265.71        483.03       355.76 o                         
   3 -23   4        382.22        854.26       279.06 o                         
   4 -23   4         33.57          0.00       431.64 o                         
   5 -23   4      17082.07      16124.22      1156.42 o                         
   6 -23   4         18.01         37.93       283.72 o                         
   7 -23   4       4968.68       5300.91       657.80 o                         
   8 -23   4        503.71        742.75       902.26 o                         
   9 -23   4        596.24        697.13       385.77 o                         
  10 -23   4       2804.38       1680.50       931.00 o                         
  11 -23   4         20.52        407.41       368.69 o                         
  12 -23   4        699.91         80.18       329.31 o                         
  -5 -22   4        747.35        796.21       366.16 o                         
  -4 -22   4       3955.49       4291.01       410.62 o                         
  -3 -22   4       1567.04       2250.13       370.52 o                         
  -2 -22   4       1508.49       1983.22       343.25 o                         
  -1 -22   4        360.34        312.60       280.46 o                         
   0 -22   4        145.11        549.59       311.05 o                         
   1 -22   4       4634.71       4649.66       443.74 o                         
   2 -22   4          0.54        418.76       269.32 o                         
   3 -22   4        628.27        484.05       310.66 o                         
   4 -22   4       1427.96       1153.39       302.91 o                         
   5 -22   4       1840.99       2037.99       282.17 o                         
   6 -22   4       2674.77       2645.87       265.81 o                         
   7 -22   4       9329.88      10839.65      1625.05 o                         
   8 -22   4        215.35        299.13       370.91 o                         
   9 -22   4       5975.27       5876.52       436.32 o                         
  10 -22   4         66.06        230.80       479.20 o                         
  11 -22   4        467.48          0.00       331.02 o                         
  12 -22   4        107.05          0.00       349.26 o                         
  13 -22   4       2416.84       2281.13      1537.52 o                         
  -6 -21   4         26.42          0.00       359.44 o                         
  -5 -21   4       4407.60       4469.65       366.64 o                         
  -4 -21   4       2641.91       2661.41       392.69 o                         
  -3 -21   4        187.80        435.02       321.34 o                         
  -2 -21   4       7737.44       7739.68       337.75 o
[truncated: 2,253,745 more chars]
